# Supplementary material for: Proteome-Wide Analysis of Lysine 2-Hydroxyisobutyrylation in the Phytopathogenic Fungus Botrytis cinerea
Source: Front Microbiol. 2020 Nov 27;11:585614. doi: 10.3389/fmicb.2020.585614 (PMC7728723; doi:10.3389/fmicb.2020.585614)
Supplement: Supplementary file 1 [file Data_Sheet_1.xlsx]

## Sheet: Supplementary Table 1
Supplementary Table 1. Khib sites identified in EXP.1
Protein accession	Position	Amino acid	Protein description	Gene name	Localization probability	PEP	Score	Modified sequence	Charge	Mass error [ppm]	MS/MS Count
A0A384J3T6	130	K	Bcboa1	Bcboa1	1	0.0312843	51.445	AVAVK(1)ELAK	2	0.64092	1
A0A384J3T6	232	K	Bcboa1	Bcboa1	1	1.97165e-17	203.27	ITGEK(1)WTITDEPSK	2	1.546	1
A0A384J3T6	114	K	Bcboa1	Bcboa1	1	1.515e-06	107.98	FVPSEYGSAYEEK(1)HALAR	3	-1.4622	2
A0A384J3T6	100	K	Bcboa1	Bcboa1	1	0.00288794	107.95	GAAGSQSVK(1)R	2	2.9303	1
A0A384J3X0	261	K	Bcalg5	Bcalg5	1	0.012584	67.999	AWLVGSEAVVK(1)R	2	-1.4095	1
A0A384J3X2	74	K	Profilin	Bcpfy1	1	0.000185898	101.35	YVLTK(1)VEDDNK	2	-0.96183	4
A0A384J3X2	67	K	Profilin	Bcpfy1	1	2.19678e-19	214.82	TDSLYANGLHIAK(1)DR	3	-0.67471	2
A0A384J3X2	88	K	Profilin	Bcpfy1	1	0.00231913	86.882	GK(1)DGLVIGK	2	1.0962	3
A0A384J3X2	80	K	Profilin	Bcpfy1	1	4.37665e-11	188.96	VEDDNK(1)MLYAR	2	0.69971	9
A0A384J3X2	54	K	Profilin	Bcpfy1	1	1.64001e-15	180.78	NGLDGK(1)TDSLYANGLHIAK	3	-2.8629	4
A0A384J3X8	1169	K	Bcfas2	Bcfas2	1	4.41536e-06	112.42	LVAGQIPTGWDAK(1)K	2	-0.29483	1
A0A384J3X8	1818	K	Bcfas2	Bcfas2	1	3.27195e-16	182.03	EIEITNNEK(1)GAPIVSLHGDAATAAK	3	0.86467	2
A0A384J3X8	165	K	Bcfas2	Bcfas2	0.999999	0.00741447	65.895	KPLLEIPLTK(1)AIK	3	1.9174	1
A0A384J3X8	1714	K	Bcfas2	Bcfas2	1	2.07004e-07	132.86	TSALTYAPNFAK(1)K	2	2.1971	3
A0A384J3X8	617	K	Bcfas2	Bcfas2	1	9.51277e-05	102.52	VETIPFLHLK(1)R	2	-0.54108	4
A0A384J3X8	535	K	Bcfas2	Bcfas2	1	0.00305478	80.102	TK(1)VQNDLSR	2	-0.27647	1
A0A384J3X8	932	K	Bcfas2	Bcfas2	1	4.21843e-19	219.74	QAVTK(1)ETAIENK	2	0.35784	2
A0A384J3X8	72	K	Bcfas2	Bcfas2	1	5.0078e-08	153.49	YEAYDAAK(1)SIQR	2	0.76984	3
A0A384J3X8	1150	K	Bcfas2	Bcfas2	1	0.000620952	90.05	GATLLIPK(1)ALR	2	-0.43054	3
A0A384J3X8	526	K	Bcfas2	Bcfas2	1	2.13198e-13	188.13	EMADGGK(1)ISEYGNR	2	-2.1638	2
A0A384J3X8	939	K	Bcfas2	Bcfas2	1	0.000121834	78.78	ETAIENK(1)IVNGEDSEALYK	3	-1.0018	1
A0A384J3X8	780	K	Bcfas2	Bcfas2	1	0.00281768	82.287	LLGCIK(1)TQK	2	-0.047811	2
A0A384J3X8	1624	K	Bcfas2	Bcfas2	1	2.30006e-06	102.98	AFSVTSFGFGQK(1)GAQAIGIHPK	3	0.048117	1
A0A384J3X8	351	K	Bcfas2	Bcfas2	1	0.000213356	93.326	AGDK(1)AFIGAQQSEK	2	1.9086	1
A0A384J3X8	972	K	Bcfas2	Bcfas2	1	0.000305066	108.56	YDFPQLPDWK(1)K	2	-0.019272	2
A0A384J3X8	1068	K	Bcfas2	Bcfas2	1	1.09709e-05	109	YEK(1)YILEHSGIR	3	0.040412	1
A0A384J3X8	1336	K	Bcfas2	Bcfas2	1	0.0183942	70.332	TPK(1)EMSR	2	2.0444	1
A0A384J3X8	951	K	Bcfas2	Bcfas2	1	2.13906e-08	141.37	IVNGEDSEALYK(1)K	2	0.18671	3
A0A384J3X8	64	K	Bcfas2	Bcfas2	1	1.03644e-08	146.79	TLASK(1)YEAYDAAK	2	0.13129	3
A0A384J3X8	760	K	Bcfas2	Bcfas2	1	7.73838e-19	218.79	EIDSIDSK(1)SELAHR	2	-1.0288	4
A0A384J3X8	1802	K	Bcfas2	Bcfas2	1	2.8957e-06	112.44	SLGVAGK(1)GAGAPLK	2	0.21741	2
A0A384J3X8	1768	K	Bcfas2	Bcfas2	1	5.61432e-05	105.03	NFTEK(1)EVAYCK	2	0.15229	3
A0A384J3X8	555	K	Bcfas2	Bcfas2	1	9.63012e-05	115.65	LSK(1)ASQLQIK	2	1.8241	2
A0A384J3X8	168	K	Bcfas2	Bcfas2	1	0.0300029	52.579	AIK(1)DLVGGK	2	-1.0235	1
A0A384J3X8	58	K	Bcfas2	Bcfas2	1	3.29944e-10	153.23	IVEIGPADTLGTMAK(1)R	2	0.37776	2
A0A384J3X8	153	K	Bcfas2	Bcfas2	1	0.0121503	71.501	SLIAQK(1)LK	2	-0.40687	3
A0A384J3X8	231	K	Bcfas2	Bcfas2	1	0.000101609	96.773	LISSK(1)MPGGFNITAAR	2	0.64333	1
A0A384J3X8	1489	K	Bcfas2	Bcfas2	1	1.93873e-08	143.31	EVLNSLGNSFWK(1)K	2	1.5746	1
A0A384J3X8	1118	K	Bcfas2	Bcfas2	1	0.00115635	118.07	ETAEEFK(1)R	2	-0.036325	2
A0A384J3X8	619	K	Bcfas2	Bcfas2	1	0.00216854	74.698	K(1)DEHGWEYSK	3	0.86228	1
A0A384J3X8	459	K	Bcfas2	Bcfas2	1	0.00737481	75.213	GETYK(1)LAK	2	-0.033343	1
A0A384J3X8	1091	K	Bcfas2	Bcfas2	1	4.93306e-14	181.87	LIEPELFNGYNPEK(1)K	3	0.096486	2
A0A384J3X8	1786	K	Bcfas2	Bcfas2	1	6.32843e-08	132.51	QAPNPQASFAGK(1)WSAK	2	1.2341	2
A0A384J3X8	343	K	Bcfas2	Bcfas2	1	0.0072061	87.323	YLK(1)MDLR	2	-0.3201	2
A0A384J3Y3	849	K	PKS_AT domain-containing protein	BCIN_01g00450	1	0.0176783	56.793	TYK(1)GPAGGVITVR	2	2.7159	1
A0A384J3Y3	1255	K	PKS_AT domain-containing protein	BCIN_01g00450	1	0.0340541	44.925	DTTAVGK(1)PVSLPLK	2	-0.22033	1
A0A384J3Y3	1262	K	PKS_AT domain-containing protein	BCIN_01g00450	1	2.08744e-09	122.53	PVSLPLK(1)FTYHPEAGYAPIR	3	-2.232	2
A0A384J3Y3	370	K	PKS_AT domain-containing protein	BCIN_01g00450	1	5.12019e-40	250.39	DLSQAQVQEHINATNK(1)YLPEDR	3	0.82866	2
A0A384J3Y3	2034	K	PKS_AT domain-containing protein	BCIN_01g00450	1	0.000572321	91.313	TTIDPSK(1)LIGK	2	1.2887	1
A0A384J3Y3	594	K	PKS_AT domain-containing protein	BCIN_01g00450	1	7.12808e-13	182.02	TSSGQTFVDTK(1)MSR	2	-0.91742	2
A0A384J3Y3	575	K	PKS_AT domain-containing protein	BCIN_01g00450	1	0.000124899	98.105	YAVDWVK(1)EHGPK	3	-0.21611	5
A0A384J3Y3	821	K	PKS_AT domain-containing protein	BCIN_01g00450	1	2.63986e-05	110.08	VMTAK(1)EAHTSK	3	-1.0619	1
A0A384J3Y3	1672	K	PKS_AT domain-containing protein	BCIN_01g00450	1	2.03743e-05	123.26	VEASNK(1)ETEDK	2	-0.20385	1
A0A384J3Y3	1743	K	PKS_AT domain-containing protein	BCIN_01g00450	1	4.9335e-05	100.22	NNPK(1)ELTIHFGGPR	3	-2.3621	2
A0A384J3Y3	532	K	PKS_AT domain-containing protein	BCIN_01g00450	1	0.00364807	91.318	NK(1)DGTGVR	2	0.26435	1
A0A384J3Y3	2066	K	PKS_AT domain-containing protein	BCIN_01g00450	1	2.51528e-20	210.09	LTNSPK(1)IGNVLANWDK	2	0.64214	2
A0A384J3Y3	2038	K	PKS_AT domain-containing protein	BCIN_01g00450	1	0.000840963	77.185	LIGK(1)YIPNVTAR	2	1.0322	2
A0A384J3Y3	889	K	PKS_AT domain-containing protein	BCIN_01g00450	1	0.00212098	100.02	IFSLPK(1)EK	2	0.7625	3
A0A384J3Y3	1360	K	PKS_AT domain-containing protein	BCIN_01g00450	1	0.000482986	103.8	AITK(1)PIFPR	2	0.79984	2
A0A384J3Y3	913	K	PKS_AT domain-containing protein	BCIN_01g00450	1	4.08377e-07	133.07	LNDDFQK(1)VWFGR	2	0.23359	5
A0A384J3Y3	476	K	PKS_AT domain-containing protein	BCIN_01g00450	1	1.86248e-06	107.5	ALGIPVYDTNTGK(1)DIR	2	0.75904	2
A0A384J3Y3	1824	K	PKS_AT domain-containing protein	BCIN_01g00450	1	0.00988543	76.774	SK(1)GLVQR	2	-1.3016	1
A0A384J3Y3	463	K	PKS_AT domain-containing protein	BCIN_01g00450	1	1.10772e-06	120.9	IDSK(1)ALGIPVYDTNTGK	2	0.20238	2
A0A384J3Y3	1782	K	PKS_AT domain-containing protein	BCIN_01g00450	1	0.0098317	72.928	MFK(1)EVDER	2	2.0365	5
A0A384J3Y3	1075	K	PKS_AT domain-containing protein	BCIN_01g00450	1	3.44437e-07	130.95	TCILQGPMSVK(1)YSK	2	3.7416	2
A0A384J3Y3	1078	K	PKS_AT domain-containing protein	BCIN_01g00450	1	0.00127652	85.813	YSK(1)VVDEPIK	2	0.3968	1
A0A384J3Y3	135	K	PKS_AT domain-containing protein	BCIN_01g00450	1	0.00323123	72.34	LK(1)VVESYYAAR	2	1.8169	1
A0A384J3Y3	132	K	PKS_AT domain-containing protein	BCIN_01g00450	1	0.00791873	55.907	GNEAHALVATLPGIDAK(1)K	3	1.119	2
A0A384J3Y3	846	K	PKS_AT domain-containing protein	BCIN_01g00450	1	1.49238e-53	307.21	AITEAEGLDDAAWEK(1)TYK	2	-0.069675	2
A0A384J3Y3	648	K	PKS_AT domain-containing protein	BCIN_01g00450	1	0.00194509	85.813	K(1)IENAIPAGR	2	0.96047	1
A0A384J3Y4	322	K	Bccyb2	Bccyb2	1	0.00164296	79.659	DIPWFK(1)SITK	2	-0.68788	1
A0A384J3Z1	149	K	Bcykt6	Bcykt6	1	0.000553069	81.017	ELDETK(1)IVLHK	3	0.10749	2
A0A384J3Z1	172	K	Bcykt6	Bcykt6	1	0.00211073	76.82	IDTLVAK(1)SDGLSAQSK	2	-0.90227	1
A0A384J3Z1	181	K	Bcykt6	Bcykt6	1	4.69325e-20	202.01	SDGLSAQSK(1)MFYTQAK	2	1.8732	1
A0A384J3Z1	165	K	Bcykt6	Bcykt6	1	0.00947814	68.536	GEK(1)IDTLVAK	2	2.279	1
A0A384J3Z1	2	K	Bcykt6	Bcykt6	1	0.0381022	51.872	MK(1)LHYIGIIK	3	-0.77467	1
A0A384J414	137	K	Bcsui2	Bcsui2	1	0.000502622	94.767	K(1)YGHAVDAFK	3	-0.039511	2
A0A384J414	87	K	Bcsui2	Bcsui2	1	0.00599208	89.698	GYIDLSK(1)R	2	-0.76863	3
A0A384J414	120	K	Bcsui2	Bcsui2	1	0.000139211	99.844	TK(1)HPIEELYEK	3	0.0036914	2
A0A384J414	136	K	Bcsui2	Bcsui2	1	0.00135846	114.78	IVWPLNK(1)K	2	-0.40581	2
A0A384J414	219	K	Bcsui2	Bcsui2	1	9.07441e-05	116.75	NTADNQVK(1)VK	2	-2.8049	1
A0A384J414	61	K	Bcsui2	Bcsui2	1	0.00571437	93.195	SIQK(1)LIR	2	-0.71658	2
A0A384J414	285	K	Bcsui2	Bcsui2	1	5.51322e-10	136.36	AVTENDDAELQALMEK(1)R	3	-0.92741	2
A0A384J417	84	K	Ribosomal protein L37	BCIN_01g00770	1	8.80488e-06	122.33	NGFQTGVPK(1)GAR	2	-0.96805	3
A0A384J417	3	K	Ribosomal protein L37	BCIN_01g00770	1	0.00231734	86.898	TK(1)GTSSFGK	2	0.028658	2
A0A384J417	75	K	Ribosomal protein L37	BCIN_01g00770	1	3.93082e-05	113.61	FK(1)NGFQTGVPK	2	-0.85279	4
A0A384J417	68	K	Ribosomal protein L37	BCIN_01g00770	1	0.0083536	81.191	HMK(1)EVPR	2	-0.86837	3
A0A384J417	14	K	Ribosomal protein L37	BCIN_01g00770	1	0.0184874	50.473	HNK(1)THTLCR	3	-3.2827	1
A0A384J417	52	K	Ribosomal protein L37	BCIN_01g00770	1	0.000165166	122.28	QYNWGEK(1)AK	2	0.54841	5
A0A384J417	10	K	Ribosomal protein L37	BCIN_01g00770	1	0.00891515	78.77	GTSSFGK(1)R	2	0.53176	3
A0A384J417	43	K	Ribosomal protein L37	BCIN_01g00770	1	1.20443e-17	209.56	HTCSGCGYPAAK(1)TR	3	-0.79699	2
A0A384J419	397	K	Bclcc8	Bclcc8	1	1.13901e-10	175.57	FSTSVQSGK(1)SYR	2	0.36161	1
A0A384J440	74	K	Peptidylprolyl isomerase	Bcfpr2	1	1.80826e-07	130.27	GSPLSFVVGK(1)GSVIK	2	-0.11255	2
A0A384J440	39	K	Peptidylprolyl isomerase	Bcfpr2	1	0.0066259	63.473	TQVGDK(1)IHVHYR	3	-0.17651	4
A0A384J440	93	K	Peptidylprolyl isomerase	Bcfpr2	1	1.22672e-09	134.14	GWDDNLLDMCIGEK(1)R	2	-0.40116	3
A0A384J440	53	K	Peptidylprolyl isomerase	Bcfpr2	1	2.5252e-05	120.77	GNLEEDGK(1)VGK	2	0.34686	4
A0A384J440	63	K	Peptidylprolyl isomerase	Bcfpr2	1	0.00073096	124.98	EFDASYK(1)R	2	0.51945	4
A0A384J440	56	K	Peptidylprolyl isomerase	Bcfpr2	1	8.29846e-05	118.28	VGK(1)EFDASYK	2	-0.47082	3
A0A384J440	26	K	Peptidylprolyl isomerase	Bcfpr2	1	4.69697e-07	134.99	IEVTK(1)AVECER	2	1.6758	1
A0A384J453	128	K	S5 DRBM domain-containing protein	BCIN_01g00980	1	1.65156e-06	155	TSK(1)EVATAIR	2	0.094019	3
A0A384J453	170	K	S5 DRBM domain-containing protein	BCIN_01g00980	1	1.77373e-05	124.6	ESGK(1)CGSVSVR	2	-0.5548	4
A0A384J453	240	K	S5 DRBM domain-containing protein	BCIN_01g00980	1	1.65058e-15	176.67	ATFVAAANTYGYLTPNLWK(1)ETK	3	0.83868	2
A0A384J453	194	K	S5 DRBM domain-containing protein	BCIN_01g00980	1	1.50569e-09	161.93	GTGLVASPAVK(1)R	2	0.43391	5
A0A384J453	97	K	S5 DRBM domain-containing protein	BCIN_01g00980	1	0.00278694	106.37	IKPVQK(1)QTR	2	-0.26046	1
A0A384J453	91	K	S5 DRBM domain-containing protein	BCIN_01g00980	0.998599	0.0147842	57.174	LK(0.001)DEVMK(0.999)IK	3	-0.64699	2
A0A384J453	58	K	S5 DRBM domain-containing protein	BCIN_01g00980	1	7.13986e-28	219.96	DGK(1)INSMEEIYLHSLPIK	3	-1.0311	8
A0A384J453	42	K	S5 DRBM domain-containing protein	BCIN_01g00980	1	4.13465e-07	142.1	DEAK(1)EWQPVTK	2	-0.51263	6
A0A384J453	49	K	S5 DRBM domain-containing protein	BCIN_01g00980	1	0.000433298	99.973	EWQPVTK(1)LGR	2	0.41276	5
A0A384J453	214	K	S5 DRBM domain-containing protein	BCIN_01g00980	1	2.79627e-16	169.41	LLQLAGVEDAYTSSSGSTK(1)TLENTLK	3	-0.60222	2
A0A384J453	86	K	S5 DRBM domain-containing protein	BCIN_01g00980	1	0.00506769	95.741	LK(1)DEVMK	2	0.14001	9
A0A384J483	85	K	Bctrm1	Bctrm1	1	0.0105741	71.03	AYGESILEK(1)K	2	2.6699	1
A0A384J4A4	327	K	Methionine aminopeptidase	BCIN_01g01510	1	3.53727e-10	147.64	DK(1)TWPDNWTSVTQDGK	2	-0.73192	1
A0A384J4A4	253	K	Methionine aminopeptidase	BCIN_01g01510	1	0.0215906	60.019	IVK(1)PGVLFR	2	-1.6278	1
A0A384J4A4	267	K	Methionine aminopeptidase	BCIN_01g01510	1	0.00246852	93.325	DFGNVIEK(1)R	2	-0.89109	2
A0A384J4A4	341	K	Methionine aminopeptidase	BCIN_01g01510	1	2.36052e-06	106.6	TWPDNWTSVTQDGK(1)K	2	3.2336	1
A0A384J4D5	182	K	Uncharacterized protein	BCIN_01g01710	1	0.00401882	83.948	ELFTAIAK(1)K	2	-0.33815	1
A0A384J4D5	40	K	Uncharacterized protein	BCIN_01g01710	1	0.00293879	74.962	FVK(1)DQFDDYR	2	-0.47559	2
A0A384J4D5	143	K	Uncharacterized protein	BCIN_01g01710	1	1.05348e-13	209.19	LDLVTEQPDK(1)R	2	-0.082905	2
A0A384J4E0	52	K	Bcsac1	Bcsac1	1	0.00134913	83.182	LNDGALLGGK(1)R	2	0.83961	1
A0A384J4E2	442	K	MICOS complex subunit MIC60	Bcmic60	1	2.87801e-10	165.58	NLLTEQAVELK(1)R	2	-1.1953	3
A0A384J4E2	361	K	MICOS complex subunit MIC60	Bcmic60	1	0.00172141	78.342	EAALK(1)EADEK	2	3.7283	1
A0A384J4E2	429	K	MICOS complex subunit MIC60	Bcmic60	1	1.49038e-08	182.54	ANEVNEQK(1)LK	2	0.5161	2
A0A384J4E2	356	K	MICOS complex subunit MIC60	Bcmic60	1	0.00097793	90.827	ILAMK(1)EAALK	2	-1.0649	2
A0A384J4E2	216	K	MICOS complex subunit MIC60	Bcmic60	1	3.35029e-07	142.76	VANENK(1)ESTGR	2	-0.47851	1
A0A384J4E2	507	K	MICOS complex subunit MIC60	Bcmic60	1	7.59443e-07	158.94	ANLEK(1)SQIPR	2	-0.61709	2
A0A384J4E2	340	K	MICOS complex subunit MIC60	Bcmic60	1	0.0211624	60.398	FTSTMDK(1)AK	2	-0.8827	1
A0A384J4E2	351	K	MICOS complex subunit MIC60	Bcmic60	1	0.02257	59.153	VGGK(1)ILAMK	2	0.20792	1
A0A384J4E4	8	K	Bchom2	Bchom2	1	0.00122374	99.136	ATEFPTK(1)R	2	-3.0209	2
A0A384J4F1	155	K	40S ribosomal protein S4	BCIN_01g01800	1	4.9714e-17	199.38	YPDPSIK(1)VNDTVK	3	-0.031444	6
A0A384J4F1	53	K	40S ribosomal protein S4	BCIN_01g01800	1	0.00845107	74.376	LK(1)YALNSR	2	-0.49892	2
A0A384J4F1	71	K	40S ribosomal protein S4	BCIN_01g01800	1	0.00534176	94.662	LIK(1)VDGK	2	-0.0075487	6
A0A384J4F1	239	K	40S ribosomal protein S4	BCIN_01g01800	1	1.25867e-10	155.86	PWISLPK(1)GK	2	0.42386	9
A0A384J4F1	122	K	40S ribosomal protein S4	BCIN_01g01800	1	5.64492e-08	152.4	IQAEEAEYK(1)LGK	2	-0.26318	5
A0A384J4F1	22	K	40S ribosomal protein S4	BCIN_01g01800	1	4.44079e-16	188.04	LSAPNHWLLDK(1)LSGAYAPR	3	-0.36236	7
A0A384J4F1	244	K	40S ribosomal protein S4	BCIN_01g01800	1	9.17507e-05	116.55	GVK(1)LTIAEER	2	0.74345	3
A0A384J4F1	174	K	40S ribosomal protein S4	BCIN_01g01800	1	0.0237851	45.363	ITDFIK(1)FDTGVIAMATGGR	2	-1.4438	1
A0A384J4F1	106	K	40S ribosomal protein S4	BCIN_01g01800	1	0.0052349	82.279	LVYDTK(1)GR	2	0.66595	2
A0A384J4F1	133	K	40S ribosomal protein S4	BCIN_01g01800	1	1.44285e-06	104.88	VQLGK(1)GGIPFLVTHDAR	2	0.26429	6
A0A384J4F1	161	K	40S ribosomal protein S4	BCIN_01g01800	1	3.30217e-12	170.79	VNDTVK(1)IDLATGK	2	0.32767	4
A0A384J4F1	94	K	40S ribosomal protein S4	BCIN_01g01800	1	8.46369e-08	99.93	TDATYPAGFMDVIGIEK(1)TSENFR	3	-1.3507	1
A0A384J4F1	168	K	40S ribosomal protein S4	BCIN_01g01800	1	3.3925e-22	224.42	IDLATGK(1)ITDFIK	2	0.042402	4
A0A384J4F1	211	K	40S ribosomal protein S4	BCIN_01g01800	1	3.8495e-30	227.95	HDGGFNIVHIK(1)DAIDNSFATR	3	-2.8947	9
A0A384J4F1	37	K	40S ribosomal protein S4	BCIN_01g01800	1	6.89866e-05	125.82	PSAGPHK(1)LR	3	1.3678	2
A0A384J4F1	62	K	40S ribosomal protein S4	BCIN_01g01800	1	0.000164565	122.33	ETK(1)AIVMQR	2	-0.57848	3
A0A384J4G7	171	K	Bcrac	Bcrac	1	0.0153121	61.235	NLK(1)SVFDEAIR	2	0.90679	1
A0A384J4H5	52	K	SUI1 domain-containing protein	BCIN_01g02050	1	3.02698e-05	102.65	SAK(1)AAPGGTQIENLK	2	-0.30081	1
A0A384J4H5	154	K	SUI1 domain-containing protein	BCIN_01g02050	1	0.0115307	58.693	DVQEFLTGK(1)DGLELEAK	2	3.3055	1
A0A384J4H5	106	K	SUI1 domain-containing protein	BCIN_01g02050	1	6.16107e-07	138.76	TLTTVQGLPK(1)K	2	0.079951	3
A0A384J4H5	165	K	SUI1 domain-containing protein	BCIN_01g02050	1	0.0245993	66.087	TIK(1)VHGF	2	-0.21915	2
A0A384J4H5	162	K	SUI1 domain-containing protein	BCIN_01g02050	1	0.0030565	73.273	DGLELEAK(1)TIK	2	1.4501	1
A0A384J4H5	80	K	SUI1 domain-containing protein	BCIN_01g02050	1	4.12372e-16	184.2	VFDPFAEADEEPGDQK(1)AAEYIHIR	3	-1.2858	1
A0A384J4H5	96	K	SUI1 domain-containing protein	BCIN_01g02050	1	0.000455938	98.406	K(1)TLTTVQGLPK	2	-0.63576	2
A0A384J4H6	183	K	Bcade1	Bcade1	1	0.000377288	105.36	IVGEK(1)YAQR	2	0.23046	2
A0A384J4H6	288	K	Bcade1	Bcade1	1	0.00747519	115.49	SQTAEK(1)YR	2	-0.040383	1
A0A384J4H6	257	K	Bcade1	Bcade1	1	0.000822322	84.821	EQESYDK(1)QFLR	2	-3.0083	1
A0A384J4I8	127	K	Bccox13	Bccox13	1	1.09334e-08	160.22	TLFWNEK(1)VNYHK	2	-2.7728	4
A0A384J4I8	111	K	Bccox13	Bccox13	1	0.000104561	103.46	TK(1)NFFWGDGDK	2	-0.16738	4
A0A384J4I8	51	K	Bccox13	Bccox13	1	0.00374716	68.481	QAVK(1)DHAAATSDLWR	3	-0.41374	2
A0A384J4J0	152	K	S4 RNA-binding domain-containing protein	BCIN_01g02200	1	3.40335e-11	160.27	LDSQK(1)HIDFALSSPFGGGRPGR	4	-0.19986	11
A0A384J4J0	63	K	S4 RNA-binding domain-containing protein	BCIN_01g02200	1	0.0231604	53.034	QLLTLDEK(1)DPK	2	-1.0709	1
A0A384J4J0	90	K	S4 RNA-binding domain-containing protein	BCIN_01g02200	1	7.98151e-05	118.9	MK(1)LDYVLALK	2	-0.36583	3
A0A384J4J0	181	K	S4 RNA-binding domain-containing protein	BCIN_01g02200	1	7.91344e-10	169.52	K(1)DDDAEEEDEE	2	0.28947	3
A0A384J4J0	118	K	S4 RNA-binding domain-containing protein	BCIN_01g02200	1	0.000257445	94.465	LGLAK(1)SIHHAR	3	-0.40222	4
A0A384J4J0	8	K	S4 RNA-binding domain-containing protein	BCIN_01g02200	1	0.00674389	89.142	SYSK(1)TYK	2	-0.27103	2
A0A384J4J0	136	K	S4 RNA-binding domain-containing protein	BCIN_01g02200	1	0.00210941	73.927	VGK(1)QIVNVPSFVVR	3	1.0358	2
A0A384J4J0	49	K	S4 RNA-binding domain-containing protein	BCIN_01g02200	1	0.000197764	119.68	VQLTLSK(1)IR	2	1.0642	2
A0A384J4J0	66	K	S4 RNA-binding domain-containing protein	BCIN_01g02200	0.960063	0.013219	58.32	QLLTLDEK(0.04)DPK(0.96)R	3	0.23144	4
A0A384J4J0	113	K	S4 RNA-binding domain-containing protein	BCIN_01g02200	1	2.21433e-05	105.25	LQTCVYK(1)LGLAK	2	0.94951	3
A0A384J4J3	598	K	Bcsla2	Bcsla2	1	0.0134425	64.64	DK(1)EDELEVYK	2	0.05553	1
A0A384J4J3	583	K	Bcsla2	Bcsla2	1	5.34067e-07	124.43	ALQDVHAK(1)YSEGGSDAER	3	0.24128	1
A0A384J4J3	487	K	Bcsla2	Bcsla2	1	2.62362e-05	136.53	AASAQEAIDK(1)R	2	-0.72367	1
A0A384J4J3	449	K	Bcsla2	Bcsla2	1	0.0312819	56.632	TK(1)YEALAK	2	2.6098	2
A0A384J4J9	35	K	Uncharacterized protein	BCIN_01g02210	1	4.92108e-05	108.56	QYK(1)VGDIVDIK	2	0.39518	2
A0A384J4J9	50	K	Uncharacterized protein	BCIN_01g02210	1	3.08263e-09	158.56	ANGAVQK(1)GMPHK	2	-0.088345	1
A0A384J4J9	120	K	Uncharacterized protein	BCIN_01g02210	1	0.000428138	80.245	QSK(1)TDGTHVHLK	3	-0.065424	3
A0A384J4J9	129	K	Uncharacterized protein	BCIN_01g02210	1	0.000439218	96.342	TDGTHVHLK(1)R	3	-0.082891	4
A0A384J4J9	26	K	Uncharacterized protein	BCIN_01g02210	1	6.0665e-05	101.89	DHGMIK(1)LSTYLR	3	-0.14062	4
A0A384J4J9	78	K	Uncharacterized protein	BCIN_01g02210	1	0.000192877	109.66	SAVGVIIYK(1)K	2	-0.34094	5
A0A384J4J9	20	K	Uncharacterized protein	BCIN_01g02210	1	0.0072409	67.897	NFK(1)DHGMIK	3	-0.16704	9
A0A384J4J9	60	K	Uncharacterized protein	BCIN_01g02210	1	5.59956e-09	145.69	VYHGK(1)TGVVYNVTK	2	-2.6546	1
A0A384J4J9	43	K	Uncharacterized protein	BCIN_01g02210	1	6.40235e-10	139.86	VGDIVDIK(1)ANGAVQK	2	-0.62427	3
A0A384J4J9	55	K	Uncharacterized protein	BCIN_01g02210	1	0.0146814	52.579	GMPHK(1)VYHGK	3	0.15482	2
A0A384J4K5	594	K	Bcpmt1	Bcpmt1	1	0.00716568	70.808	GINFWGK(1)DNR	2	-1.677	1
A0A384J4K5	417	K	Bcpmt1	Bcpmt1	1	4.16069e-05	98.062	LIQDGDVLK(1)LYHQPTHR	4	0.36278	3
A0A384J4K5	14	K	Bcpmt1	Bcpmt1	1	8.25248e-05	102.42	SVHADVTK(1)GSR	3	3.9207	2
A0A384J4K9	19	K	Uncharacterized protein	BCIN_01g02300	1	0.0026379	71.558	SAAK(1)SADGHVLNK	3	0.21742	1
A0A384J4K9	91	K	Uncharacterized protein	BCIN_01g02300	1	0.0124057	51.07	QDFK(1)YQYHPAGDPR	3	0.73496	1
A0A384J4K9	105	K	Uncharacterized protein	BCIN_01g02300	1	2.16721e-07	113.51	NPPK(1)DAPSALHSVIVPNVNLPK	3	0.95604	1
A0A384J4K9	82	K	Uncharacterized protein	BCIN_01g02300	1	3.8041e-07	116.43	VNIAPGTMPWQTESSK(1)GDAAR	3	-1.9099	2
A0A384J4K9	15	K	Uncharacterized protein	BCIN_01g02300	1	0.000347095	97.163	VGAQAAK(1)SAAK	2	0.41436	2
A0A384J4M3	231	K	Glycylpeptide N-tetradecanoyltransferase	Bcnmt1	1	0.000328003	109.29	FNYSK(1)SFLR	2	1.4276	1
A0A384J4M3	302	K	Glycylpeptide N-tetradecanoyltransferase	Bcnmt1	1	2.50851e-05	120.86	LAPVLIK(1)EITR	2	-0.23466	2
A0A384J4M3	146	K	Glycylpeptide N-tetradecanoyltransferase	Bcnmt1	1	0.00158485	93.649	NVK(1)EMGAYK	2	0.74574	2
A0A384J4N4	27	K	14_3_3 domain-containing protein	BCIN_01g02580	1	1.0002e-15	179.58	YEEMVENMK(1)SVASEDQELSVEER	3	-0.11175	2
A0A384J4N4	152	K	14_3_3 domain-containing protein	BCIN_01g02580	1	6.37738e-22	197.4	SLEAYK(1)NATEVAQTDLAPTHPIR	3	0.13991	2
A0A384J4N4	11	K	14_3_3 domain-containing protein	BCIN_01g02580	1	5.17056e-15	171.15	GYEDSVYLAK(1)LAEQAER	3	0.94396	4
A0A384J4N4	261	K	14_3_3 domain-containing protein	BCIN_01g02580	1	8.0843e-10	134.02	EAEAAAPAEEK(1)ADAE	2	-0.58504	1
A0A384J4N4	139	K	14_3_3 domain-containing protein	BCIN_01g02580	1	3.57584e-05	121.68	YLAEFAIGDK(1)R	2	0.76439	6
A0A384J4N4	122	K	14_3_3 domain-containing protein	BCIN_01g02580	1	0.00732203	86.866	VFYHK(1)MK	2	1.0013	11
A0A384J4N4	68	K	14_3_3 domain-containing protein	BCIN_01g02580	1	1.49683e-07	136.38	IVTSIEQK(1)EESK	2	-0.72861	3
A0A384J4N4	146	K	14_3_3 domain-containing protein	BCIN_01g02580	1	2.1466e-05	122.7	ESADK(1)SLEAYK	2	-0.24116	4
A0A384J4N4	112	K	14_3_3 domain-containing protein	BCIN_01g02580	1	1.92173e-05	109	HLIPSAK(1)SGESK	2	-0.083904	3
A0A384J4N4	87	K	14_3_3 domain-containing protein	BCIN_01g02580	1	0.00880739	76.228	QK(1)IEAELAK	2	-0.16132	2
A0A384J4N4	49	K	14_3_3 domain-containing protein	BCIN_01g02580	1	6.19879e-09	143.94	NLLSVAYK(1)NVIGAR	3	-0.69296	3
A0A384J4N4	72	K	14_3_3 domain-containing protein	BCIN_01g02580	1	8.36611e-05	99.927	EESK(1)GNSSQVTLIK	2	-0.76142	1
A0A384J4N4	117	K	14_3_3 domain-containing protein	BCIN_01g02580	1	0.0109117	59.067	SGESK(1)VFYHK	3	0.22219	2
A0A384J4N4	82	K	14_3_3 domain-containing protein	BCIN_01g02580	1	1.0108e-06	128.95	GNSSQVTLIK(1)EYR	3	0.45668	3
A0A384J4P4	633	K	Bcnsp1	Bcnsp1	1	0.0126815	54.023	TLQEK(1)VEAAHK	3	-0.65285	1
A0A384J4Q0	280	K	Bccct2	Bccct2	1	0.000212537	92.943	IK(1)AHGINCFINR	3	-1.5454	1
A0A384J4Q0	245	K	Bccct2	Bccct2	1	2.55858e-06	114.88	ILVANTAMDTDK(1)IK	2	2.6621	1
A0A384J4Q0	424	K	Bccct2	Bccct2	1	1.4631e-05	114.87	AVEGAAVK(1)VDGK	2	-0.9432	1
A0A384J4Q0	188	K	Bccct2	Bccct2	1	4.9707e-09	136.6	MK(1)GSSDLSHIQIIK	3	0.25235	1
A0A384J4Q0	227	K	Bccct2	Bccct2	1	0.001228	116.9	IGVNQPK(1)R	2	-0.70026	1
A0A384J4Q0	167	K	Bccct2	Bccct2	1	1.16135e-05	118.73	TTLSSK(1)VLSQDR	2	2.6383	3
A0A384J4Q0	154	K	Bccct2	Bccct2	1	0.00898309	78.516	K(1)DLLAIAR	2	-0.30831	1
A0A384J4Q0	219	K	Bccct2	Bccct2	1	2.20263e-19	216.39	LSDSYLDEGFILDK(1)K	2	0.076554	3
A0A384J4Q0	399	K	Bccct2	Bccct2	1	0.0198048	54.004	SLHDALAVLSQTVK(1)EPR	3	0.38627	1
A0A384J4Q0	117	K	Bccct2	Bccct2	1	0.000480566	81.565	K(1)IHPQTIIEGYR	3	1.6106	2
A0A384J4Q0	44	K	Bccct2	Bccct2	1	0.000561906	97.813	STLGPK(1)GMDK	2	2.1127	3
A0A384J4Q0	140	K	Bccct2	Bccct2	1	2.31118e-16	184.59	IASQAALSALEK(1)SAVDHSSNAEAFR	3	0.45545	2
A0A384J4Q0	247	K	Bccct2	Bccct2	1	0.00194367	114.59	IK(1)IFGAR	2	0.11952	4
A0A384J4Q1	582	K	Bchel2	Bchel2	1	0.000208869	95.98	EVAALFEDQSK(1)GK	2	-2.7439	1
A0A384J4Q1	584	K	Bchel2	Bchel2	1	0.0109792	65.043	GK(1)AIVTAWNDWR	2	0.14268	1
A0A384J4R3	244	K	Bcngr1	Bcngr1	1	0.000671426	102.07	ISTATPK(1)NK	2	-1.8281	1
A0A384J4R3	195	K	Bcngr1	Bcngr1	1	0.0086755	66.436	SAK(1)IMTDPISGMSR	2	-0.50422	1
A0A384J4R3	107	K	Bcngr1	Bcngr1	1	2.80212e-08	130.83	DK(1)FSGNAGYCFIDFTSPAAAAK	3	-0.46372	1
A0A384J4S8	13	K	PKS_ER domain-containing protein	BCIN_01g02880	1	4.15692e-10	136.6	AAATAQSFDIPK(1)QYK	2	-4.1169	1
A0A384J4U8	124	K	Aldedh domain-containing protein	BCIN_01g03020	1	7.02068e-09	141.54	AAVDSAVK(1)AFPGWK	2	0.78183	3
A0A384J4U8	524	K	Aldedh domain-containing protein	BCIN_01g03020	1	0.000681147	80.632	K(1)SVAGGGANTFYGK	2	-1.711	2
A0A384J4U8	83	K	Aldedh domain-containing protein	BCIN_01g03020	1	1.77963e-07	129.88	IQDVQDTPYFVDNK(1)FLK	3	0.90726	1
A0A384J4U8	561	K	Aldedh domain-containing protein	BCIN_01g03020	1	2.18935e-34	259.68	SEDAISK(1)SADVSMPTHS	2	-0.76246	1
A0A384J4U8	322	K	Aldedh domain-containing protein	BCIN_01g03020	1	0.00410191	64.843	VQANLGAK(1)NHCAVLPDANK	3	0.85525	1
A0A384J4U8	537	K	Aldedh domain-containing protein	BCIN_01g03020	1	0.000897734	72.317	SVAGGGANTFYGK(1)PGLQFYTQQK	3	-0.12688	1
A0A384J4U8	116	K	Aldedh domain-containing protein	BCIN_01g03020	1	0.0482532	44.238	VPQSTDAELK(1)AAVDSAVK	3	1.9019	1
A0A384J4U8	399	K	Aldedh domain-containing protein	BCIN_01g03020	1	0.000106202	97.2	GADLGPVISPQSK(1)QR	2	2.7968	2
A0A384J4U8	86	K	Aldedh domain-containing protein	BCIN_01g03020	1	1.66847e-07	113.31	FLK(1)SESTQFIDLHDPATNNLVTR	3	0.8873	1
A0A384J4U8	171	K	Aldedh domain-containing protein	BCIN_01g03020	1	2.34674e-05	121.68	TFADAK(1)GDVLR	2	0.51738	2
A0A384J4W3	90	K	Bcipp1	Bcipp1	1	8.24859e-24	193.6	NCFPHK(1)GYLWNYGAFPQTWEDPNVIHPETK	4	-0.10097	1
A0A384J4W3	64	K	Bcipp1	Bcipp1	1	2.5969e-22	229.97	MEISK(1)EEMLNPIK	2	-0.68283	4
A0A384J4W3	250	K	Bcipp1	Bcipp1	1	1.30312e-06	106.75	TTPGDVSTTNVTVK(1)HSTSR	3	-0.51575	2
A0A384J4W3	213	K	Bcipp1	Bcipp1	1	3.51631e-10	148.37	IPDGKPENQFAFTGECK(1)NK	3	-0.92415	4
A0A384J4W3	9	K	Bcipp1	Bcipp1	1	2.78608e-05	112.64	K(1)IGAPNTLEHR	3	0.60953	2
A0A384J4W3	114	K	Bcipp1	Bcipp1	1	1.80308e-23	215.42	GYLWNYGAFPQTWEDPNVIHPETK(1)AK	3	0.28341	3
A0A384J4W3	236	K	Bcipp1	Bcipp1	1	3.9571e-15	177.02	LITGK(1)TTPGDVSTTNVTVK	2	0.40415	2
A0A384J4W3	59	K	Bcipp1	Bcipp1	1	1.64923e-05	131.42	WTNGK(1)MEISK	2	-1.1326	5
A0A384J4W3	231	K	Bcipp1	Bcipp1	1	1.33449e-08	142.39	ECAEAWEK(1)LITGK	3	-0.61429	3
A0A384J4W3	4	K	Bcipp1	Bcipp1	1	0.00276192	96.492	ASK(1)YTVR	2	-0.8219	3
A0A384J4W3	201	K	Bcipp1	Bcipp1	1	5.5251e-27	231.86	IPDGK(1)PENQFAFTGECK	3	-1.2714	6
A0A384J4W3	72	K	Bcipp1	Bcipp1	1	0.00025935	96.313	EEMLNPIK(1)QDVK	2	0.72685	1
A0A384J4W3	216	K	Bcipp1	Bcipp1	1	0.0151182	73.233	K(1)YATDIVR	2	0.40746	1
A0A384J4W3	196	K	Bcipp1	Bcipp1	1	6.56532e-07	119.62	IYK(1)IPDGKPENQFAFTGECK	3	-0.44373	4
A0A384J4W7	302	K	Peptidase_S9 domain-containing protein	BCIN_01g03230	1	0.0501631	59.367	SIQYESDK(1)TR	2	-0.040814	1
A0A384J4W9	7	K	Bcnop14	Bcnop14	1	0.0695688	50.966	PPSQLK(1)R	2	-0.36015	1
A0A384J4X7	546	K	Uncharacterized protein	BCIN_01g03440	0.999956	0.0156632	54.871	IKPESAEK(1)SYLR	3	-0.88941	2
A0A384J4X7	916	K	Uncharacterized protein	BCIN_01g03440	1	0.0106345	61.167	RPEDK(1)TPSIVLAK	3	0.30966	1
A0A384J4X7	813	K	Uncharacterized protein	BCIN_01g03440	1	0.00560671	72.34	LTGK(1)ESLSER	2	-3.521	1
A0A384J4X7	610	K	Uncharacterized protein	BCIN_01g03440	1	0.0397636	50.04	ALPGK(1)TFK	2	-0.013868	1
A0A384J4X7	806	K	Uncharacterized protein	BCIN_01g03440	1	0.0171725	58.313	LPADFVPNK(1)TAK	2	-3.1012	2
A0A384J4X7	1064	K	Uncharacterized protein	BCIN_01g03440	1	0.000664301	76.358	LLDDPAYQEK(1)VSK	2	2.2775	1
A0A384J4X7	422	K	Uncharacterized protein	BCIN_01g03440	1	1.34601e-06	111.65	LMPIVADTYVEK(1)DFGTGAVK	3	0.39355	2
A0A384J4X7	876	K	Uncharacterized protein	BCIN_01g03440	1	5.06323e-06	129.34	AILQDGTDEEK(1)R	2	2.1559	5
A0A384J4X7	128	K	Uncharacterized protein	BCIN_01g03440	1	4.94816e-05	117.09	YVEDTPEGEK(1)K	2	0.73783	2
A0A384J4X7	533	K	Uncharacterized protein	BCIN_01g03440	1	0.0143075	69.825	VVK(1)SGEIK	2	-0.18484	1
A0A384J4X7	251	K	Uncharacterized protein	BCIN_01g03440	1	0.0029341	73.927	PK(1)FVETVWDWK	2	1.7866	1
A0A384J4X7	400	K	Uncharacterized protein	BCIN_01g03440	1	0.000138909	82.01	YTHLVGK(1)NAIHPFIEGR	4	1.951	2
A0A384J4X7	471	K	Uncharacterized protein	BCIN_01g03440	1	8.59081e-17	200.21	MNDNAGPYAGQK(1)R	2	-0.33697	4
A0A384J4X7	348	K	Uncharacterized protein	BCIN_01g03440	1	0.00170458	77.124	TLIDVPGYDK(1)K	2	0.62546	2
A0A384J4X7	1076	K	Uncharacterized protein	BCIN_01g03440	1	0.00654018	73.632	K(1)LGDLETEQR	2	-0.074496	1
A0A384J4X7	602	K	Uncharacterized protein	BCIN_01g03440	1	0.0001303	108.93	TEEEAEAK(1)AK	2	-0.30298	1
A0A384J4X7	797	K	Uncharacterized protein	BCIN_01g03440	1	0.000460761	79.885	YVVGK(1)LPADFVPNK	2	0.98269	1
A0A384J4X7	792	K	Uncharacterized protein	BCIN_01g03440	1	0.0077075	81.525	IYQATK(1)YVVGK	2	-0.0937	1
A0A384J4X7	260	K	Uncharacterized protein	BCIN_01g03440	1	2.01717e-09	151.74	FVETVWDWK(1)DEYHK	3	-0.16186	2
A0A384J4X7	504	K	Uncharacterized protein	BCIN_01g03440	1	0.000408875	87.363	DNPMTVPLCEK(1)SK	2	-0.77207	1
A0A384J4X7	735	K	Uncharacterized protein	BCIN_01g03440	1	0.000144526	94.45	LLVGNLAPAEVEK(1)AK	2	0.22272	1
A0A384J4Z0	212	K	Uncharacterized protein	BCIN_01g03470	1	0.0504801	45.081	GILFGK(1)MK	2	-1.0895	1
A0A384J4Z0	316	K	Uncharacterized protein	BCIN_01g03470	1	0.00929058	79.116	LWFK(1)TAK	2	0.2566	2
A0A384J4Z5	1085	K	Uncharacterized protein	BCIN_01g03500	1	0.0305148	52.126	VSLK(1)YIPVK	2	-0.16268	1
A0A384J4Z5	570	K	Uncharacterized protein	BCIN_01g03500	1	1.70051e-10	146.97	VQEVTEYENEQLEVMANGK(1)AR	3	-1.5094	1
A0A384J4Z5	777	K	Uncharacterized protein	BCIN_01g03500	1	0.00167021	79.201	VLLSGIEK(1)AR	2	0.095891	2
A0A384J4Z5	504	K	Uncharacterized protein	BCIN_01g03500	1	0.00927916	70.908	IVK(1)ENANPK	2	2.8338	1
A0A384J510	783	K	Bcdss1	Bcdss1	0.999988	0.0608283	70.028	SK(1)KDPMEFYR	2	0.13398	1
A0A384J550	5	K	Bcshr3	Bcshr3	1	7.9158e-05	107.06	MDTSK(1)VSIFK	2	-0.022144	3
A0A384J555	137	K	Bcsod3	Bcsod3	1	4.61664e-10	151.56	AAIESSFSSVDGLK(1)K	2	0.73039	1
A0A384J555	138	K	Bcsod3	Bcsod3	1	0.005278	76.332	K(1)EFVITASK	2	-0.77203	1
A0A384J555	218	K	Bcsod3	Bcsod3	1	0.00137133	71.592	LAAPPVNTVGAHGHLSK(1)ER	4	-0.33045	1
A0A384J564	90	K	UTP--glucose-1-phosphate uridylyltransferase	Bcugp1	1	0.00473084	97.068	YLNDK(1)AK	2	1.2488	1
A0A384J564	217	K	UTP--glucose-1-phosphate uridylyltransferase	Bcugp1	1	4.69917e-07	134.98	ILK(1)DSLLPAPK	2	-2.4453	2
A0A384J564	455	K	UTP--glucose-1-phosphate uridylyltransferase	Bcugp1	1	0.00772188	95.741	K(1)VSDFQK	2	-0.1532	2
A0A384J564	287	K	UTP--glucose-1-phosphate uridylyltransferase	Bcugp1	1	2.92994e-10	146.67	ILQHMVETK(1)SEYIMELTDK	3	0.41622	2
A0A384J564	331	K	UTP--glucose-1-phosphate uridylyltransferase	Bcugp1	1	1.91886e-05	128.03	EHTNEFK(1)SIK	3	0.12803	3
A0A384J564	324	K	UTP--glucose-1-phosphate uridylyltransferase	Bcugp1	1	0.000124332	87.519	LLEIAQVPK(1)EHTNEFK	3	-0.12859	3
A0A384J564	461	K	UTP--glucose-1-phosphate uridylyltransferase	Bcugp1	1	1.46209e-06	178.65	VSDFQK(1)R	2	-0.44523	7
A0A384J564	297	K	UTP--glucose-1-phosphate uridylyltransferase	Bcugp1	1	9.83009e-06	121.01	SEYIMELTDK(1)TK	3	-0.37341	4
A0A384J564	126	K	UTP--glucose-1-phosphate uridylyltransferase	Bcugp1	1	4.56009e-24	191.51	IAPPAQNQVVDYNALANSESVGFLNK(1)LAVLK	3	0.86544	1
A0A384J564	6	K	UTP--glucose-1-phosphate uridylyltransferase	Bcugp1	1	1.4561e-12	149.16	AQALK(1)SALPSHLKPSSLSPNDNGEFAR	3	1.6498	4
A0A384J564	303	K	UTP--glucose-1-phosphate uridylyltransferase	Bcugp1	1	5.26378e-07	126.07	ADVK(1)GGTIIDYEGSVR	3	0.51664	4
A0A384J564	430	K	UTP--glucose-1-phosphate uridylyltransferase	Bcugp1	1	2.23292e-10	149.73	SDLYSLK(1)HGQLQIDPSR	3	1.6064	5
A0A384J564	14	K	UTP--glucose-1-phosphate uridylyltransferase	Bcugp1	1	7.08584e-08	126.9	SALPSHLK(1)PSSLSPNDNGEFAR	3	0.34266	2
A0A384J564	454	K	UTP--glucose-1-phosphate uridylyltransferase	Bcugp1	1	0.00909761	92.187	LGNDFK(1)K	2	-0.18896	3
A0A384J564	448	K	UTP--glucose-1-phosphate uridylyltransferase	Bcugp1	1	3.15603e-06	110.55	FGPAPLIK(1)LGNDFK	3	-0.24075	3
A0A384J564	92	K	UTP--glucose-1-phosphate uridylyltransferase	Bcugp1	1	0.000470821	99.343	AK(1)GNQLDWDR	2	-0.78105	2
A0A384J564	69	K	UTP--glucose-1-phosphate uridylyltransferase	Bcugp1	1	4.56815e-34	253.36	NALNNLADTVEDPEEK(1)K	2	0.38806	4
A0A384J564	414	K	UTP--glucose-1-phosphate uridylyltransferase	Bcugp1	1	3.42732e-06	108.58	FLPVK(1)TCSDLMLVK	2	-0.64089	5
A0A384J564	196	K	UTP--glucose-1-phosphate uridylyltransferase	Bcugp1	1	1.34954e-10	153.92	K(1)YEGHNIDILTFNQSR	3	1.5672	4
A0A384J569	5	K	Bccdc43	Bccdc43	1	0.00630025	69.275	AEAK(1)LEVAK	2	0.37258	3
A0A384J575	375	K	M20_dimer domain-containing protein	BCIN_01g04010	1	2.43713e-06	126.32	ISDLEEAVGGYK(1)K	2	0.2035	1
A0A384J5A5	8	K	Bcisd11	Bcisd11	1	7.34077e-07	110.97	SVVAGLK(1)GEASQQAR	2	0.4502	1
A0A384J5D0	281	K	Sulfate adenylyltransferase	Bcmet3	1	0.000566775	77.279	K(1)NYGATHFIVGR	3	0.036769	2
A0A384J5D0	127	K	Sulfate adenylyltransferase	Bcmet3	1	8.71412e-07	120.63	NLAIINVEDVYRPNK(1)EK	3	0.71777	2
A0A384J5D0	11	K	Sulfate adenylyltransferase	Bcmet3	1	4.80463e-07	118.72	ANSPHGGVLK(1)DLLAR	2	2.4453	2
A0A384J5D0	302	K	Sulfate adenylyltransferase	Bcmet3	1	0.000101455	83.167	NSK(1)GEEFYGPYDAQYAVEK	3	-0.68972	1
A0A384J5D0	409	K	Sulfate adenylyltransferase	Bcmet3	1	0.0258784	40.086	SAQGFTVFLTGYHSSGK(1)DAIAR	3	-0.34948	1
A0A384J5D0	187	K	Sulfate adenylyltransferase	Bcmet3	1	0.00328189	72.2	LHFDK(1)LGWSK	3	0.10188	2
A0A384J5E4	84	K	Succinate dehydrogenase [ubiquinone] iron-sulfur subunit, mitochondrial	Bcsdh2	1	0.000541575	92.112	WNPDEPTSK(1)PR	2	1.6522	2
A0A384J5E4	283	K	Succinate dehydrogenase [ubiquinone] iron-sulfur subunit, mitochondrial	Bcsdh2	1	0.00129585	74.744	TCPK(1)GLNPGLAIAEIK	2	0.53591	1
A0A384J5E4	183	K	Succinate dehydrogenase [ubiquinone] iron-sulfur subunit, mitochondrial	Bcsdh2	1	0.00823365	56.768	SIK(1)PYLQHTDPAPEGK	3	0.88442	1
A0A384J5E4	295	K	Succinate dehydrogenase [ubiquinone] iron-sulfur subunit, mitochondrial	Bcsdh2	1	3.20459e-06	124.07	GLNPGLAIAEIK(1)K	2	0.20035	3
A0A384J5E4	58	K	Succinate dehydrogenase [ubiquinone] iron-sulfur subunit, mitochondrial	Bcsdh2	1	6.23703e-10	136.63	TSTVK(1)EPAADSESLIK	2	1.4148	2
A0A384J5E4	202	K	Succinate dehydrogenase [ubiquinone] iron-sulfur subunit, mitochondrial	Bcsdh2	1	0.000256828	114.97	EYLQSK(1)EDR	2	-0.094633	2
A0A384J5E4	109	K	Succinate dehydrogenase [ubiquinone] iron-sulfur subunit, mitochondrial	Bcsdh2	1	0.000840743	77.192	IK(1)NEVDPTLTFR	2	1.095	2
A0A384J5E4	196	K	Succinate dehydrogenase [ubiquinone] iron-sulfur subunit, mitochondrial	Bcsdh2	1	1.26186e-07	100.39	SIKPYLQHTDPAPEGK(1)EYLQSK	3	0.73442	1
A0A384J5E9	718	K	Aminopeptidase	BCIN_01g05060	1	0.0277104	46.88	GSVYAIALK(1)YGGK	2	-3.0248	1
A0A384J5E9	306	K	Aminopeptidase	BCIN_01g05060	1	6.54952e-07	124.29	VVDLLFDEK(1)TSGASTK	2	-0.8974	1
A0A384J5E9	839	K	Aminopeptidase	BCIN_01g05060	1	0.000387785	130.56	IEEFFSK(1)R	2	-0.17013	2
A0A384J5E9	394	K	Aminopeptidase	BCIN_01g05060	1	0.0119667	58.743	SSHPIEVPVK(1)R	3	-0.014531	2
A0A384J5E9	695	K	Aminopeptidase	BCIN_01g05060	1	0.000393493	83.54	AAQDMFAK(1)FAAGDK	2	-0.55073	2
A0A384J5E9	723	K	Aminopeptidase	BCIN_01g05060	1	5.12174e-05	116.51	K(1)EYDIILDAYR	2	2.0896	1
A0A384J5E9	857	K	Aminopeptidase	BCIN_01g05060	1	1.75006e-26	221.34	GFDQGLAQSLDSIK(1)AK	3	2.255	3
A0A384J5E9	859	K	Aminopeptidase	BCIN_01g05060	1	0.0051706	82.645	AK(1)SAWVER	2	1.0029	2
A0A384J5E9	105	K	Aminopeptidase	BCIN_01g05060	1	0.0520565	42.718	VAFK(1)QTIPK	2	0.64703	1
A0A384J5E9	653	K	Aminopeptidase	BCIN_01g05060	1	0.0122257	50.305	ELTSGYAHK(1)FGWEFK	3	0.095332	1
A0A384J5E9	562	K	Aminopeptidase	BCIN_01g05060	1	0.0300029	52.579	LEK(1)LGQAAK	2	0.36849	1
A0A384J5E9	542	K	Aminopeptidase	BCIN_01g05060	1	1.49433e-05	92.01	EETIQVPADFFK(1)LNADHTSIYR	3	0.90378	1
A0A384J5E9	437	K	Aminopeptidase	BCIN_01g05060	1	0.040075	47.088	K(1)HAYGNTQTGDLWDALSK	3	-0.77887	1
A0A384J5E9	43	K	Aminopeptidase	BCIN_01g05060	1	0.000545753	78.324	HYNLTLEPDFK(1)K	3	0.048933	1
A0A384J5E9	490	K	Aminopeptidase	BCIN_01g05060	1	0.00345492	126.28	SIHVK(1)QNR	3	0.64526	1
A0A384J5E9	113	K	Aminopeptidase	BCIN_01g05060	1	0.00331944	77.662	GAK(1)AQIEMK	2	-2.754	1
A0A384J5H5	203	K	FAA_hydrolase domain-containing protein	BCIN_01g05950	1	0.0461272	60.509	DPQNLK(1)IFTK	2	0.096042	1
A0A384J5H5	40	K	FAA_hydrolase domain-containing protein	BCIN_01g05950	1	0.000178202	95.236	ATQAK(1)VITGEIFGK	2	-0.73723	1
A0A384J5H7	347	K	Actin-related protein 2/3 complex subunit	Bcarc40	1	6.20187e-05	86.748	VYEGSESGVSK(1)FTTSGVDGR	3	-0.57307	1
A0A384J5H7	55	K	Actin-related protein 2/3 complex subunit	Bcarc40	1	1.24894e-06	108.71	GHDK(1)TVTSVDIAPNSGR	3	0.075817	1
A0A384J5I1	131	K	Uncharacterized protein	BCIN_01g06470	1	0.000272645	113.71	TLLTSK(1)GFK	2	-0.61137	2
A0A384J5I1	63	K	Uncharacterized protein	BCIN_01g06470	1	1.86144e-06	115.91	LK(1)ALIEQEKPDLTK	3	-0.22919	2
A0A384J5I1	165	K	Uncharacterized protein	BCIN_01g06470	1	2.39893e-10	146.13	YLYDQHPTIGFTDLAK(1)AVIK	3	0.83481	1
A0A384J5I1	234	K	Uncharacterized protein	BCIN_01g06470	1	0.000542039	107.08	ASQNAALK(1)K	2	-0.2191	2
A0A384J5I1	70	K	Uncharacterized protein	BCIN_01g06470	1	1.35053e-10	172.76	ALIEQEK(1)PDLTK	2	-0.024987	3
A0A384J5I1	315	K	Uncharacterized protein	BCIN_01g06470	1	3.41485e-05	116.24	LTK(1)VDGSSNVR	2	-0.13144	3
A0A384J5I1	635	K	Uncharacterized protein	BCIN_01g06470	1	2.41479e-07	111.24	SGK(1)PIVICNPGDEEFQTSQAEK	3	-0.48415	1
A0A384J5I1	46	K	Uncharacterized protein	BCIN_01g06470	1	2.91445e-12	167.32	GYDSAGLAIDGDK(1)K	2	-1.0644	3
A0A384J5I1	696	K	Uncharacterized protein	BCIN_01g06470	1	0.0121483	68.371	NLAK(1)SVTVE	2	1.384	1
A0A384J5I1	125	K	Uncharacterized protein	BCIN_01g06470	1	0.00312125	79.489	ELK(1)TLLTSK	2	0.21765	3
A0A384J5I1	290	K	Uncharacterized protein	BCIN_01g06470	1	0.031262	40.044	AFMTDDGAPMPTEFFLSSDPSAIVEHTK(1)K	3	3.3984	1
A0A384J5I1	149	K	Uncharacterized protein	BCIN_01g06470	1	1.9251e-10	151.95	LAK(1)YLYDQHPTIGFTDLAK	3	0.59352	5
A0A384J5I1	339	K	Uncharacterized protein	BCIN_01g06470	1	0.00106345	91.087	GK(1)FDHFMQK	3	-0.43998	7
A0A384J5I1	291	K	Uncharacterized protein	BCIN_01g06470	1	7.09656e-05	84.689	K(1)VMYLEDDDIAHIHEGSLNIHR	5	-0.99334	1
A0A384J5I1	75	K	Uncharacterized protein	BCIN_01g06470	0.99707	6.56095e-06	94.389	ALIEQEK(0.003)PDLTK(0.997)VFDSHAGIAHTR	5	0.27853	1
A0A384J5I1	547	K	Uncharacterized protein	BCIN_01g06470	1	1.44553e-19	216.39	EVLELDQPIK(1)ELCAR	2	-0.13784	1
A0A384J5I1	134	K	Uncharacterized protein	BCIN_01g06470	1	1.40596e-06	109.07	GFK(1)FETETDTECIAK	2	-1.4432	1
A0A384J5I1	253	K	Uncharacterized protein	BCIN_01g06470	1	1.23528e-11	159.98	SNVGNFLSASNALAPADK(1)SLLHR	3	-0.68583	2
A0A384J5I1	368	K	Uncharacterized protein	BCIN_01g06470	1	8.65043e-07	127.18	LDVENK(1)TVTLGGLR	2	-2.5735	1
A0A384J5I1	558	K	Uncharacterized protein	BCIN_01g06470	1	5.95134e-06	136.02	DQK(1)SLLLLGR	2	-0.19274	3
A0A384J5I1	146	K	Uncharacterized protein	BCIN_01g06470	1	1.10872e-18	196.18	FETETDTECIAK(1)LAK	2	-0.27043	2
A0A384J5I1	531	K	Uncharacterized protein	BCIN_01g06470	1	0.000252488	78.75	REDIMDGLGK(1)ISGQIK	3	1.8832	3
A0A384J5I1	58	K	Uncharacterized protein	BCIN_01g06470	1	0.0533544	46.835	EVGK(1)VAK	2	-0.76183	1
A0A384J5I1	47	K	Uncharacterized protein	BCIN_01g06470	0.970994	3.68667e-07	121.21	GYDSAGLAIDGDK(0.029)K(0.971)NEVFAFK	3	-2.3154	1
A0A384J5I1	54	K	Uncharacterized protein	BCIN_01g06470	1	0.000310816	98.105	NEVFAFK(1)EVGK	2	-0.38104	5
A0A384J5I3	271	K	Bchis1	Bchis1	1	0.00056244	80.746	TALPDAVK(1)ITPGK	2	0.60913	1
A0A384J5I3	132	K	Bchis1	Bchis1	1	0.0101293	65.329	LQVQVPEK(1)GPYAK	2	-0.77868	1
A0A384J5I3	17	K	Bchis1	Bchis1	1	0.00872835	79.469	LLFAVPK(1)K	2	-0.035473	3
A0A384J5I7	158	K	Bccir1	Bccir1	1	0.000272531	93.237	VVFK(1)DGDIVEVTK	2	-0.51645	1
A0A384J5I7	112	K	Bccir1	Bccir1	1	0.00494191	83.948	LLQK(1)VVEK	2	0.34887	1
A0A384J5I7	11	K	Bccir1	Bccir1	1	0.00296771	114.54	ILVPVK(1)R	2	-0.33031	3
A0A384J5I7	118	K	Bccir1	Bccir1	1	0.00442676	73.499	EK(1)SNLVFLGK	2	-0.02406	1
A0A384J5I7	253	K	Bccir1	Bccir1	1	0.050218	48.561	LK(1)ELGAL	2	-0.29776	1
A0A384J5I7	19	K	Bccir1	Bccir1	1	0.000375252	105.52	VIDYAVK(1)PR	2	1.2168	2
A0A384J5I7	223	K	Bccir1	Bccir1	1	4.10527e-12	174.46	STLGDWGVDGTK(1)R	2	0.88672	3
A0A384J5M5	93	K	WD_REPEATS_REGION domain-containing protein	BCIN_01g04950	1	0.0180177	68.657	FTLPVSDK(1)K	2	3.6266	1
A0A384J5P7	1778	K	Uncharacterized protein	BCIN_01g05380	1	0.00195752	85.676	GVLMVPAVK(1)R	2	0.70922	1
A0A384J5P7	1575	K	Uncharacterized protein	BCIN_01g05380	1	0.00250345	79.659	DIGEWIDAK(1)K	2	-0.47168	1
A0A384J5P7	386	K	Uncharacterized protein	BCIN_01g05380	1	0.00176109	102.07	DK(1)VVWLTR	2	-0.79083	1
A0A384J5Q0	274	K	FA_desaturase domain-containing protein	BCIN_01g05120	1	1.94698e-07	115.54	GK(1)VNSFWTVSHFNPASPLYEAK	3	0.10292	2
A0A384J5Q0	294	K	FA_desaturase domain-containing protein	BCIN_01g05120	1	6.91291e-08	104.7	VNSFWTVSHFNPASPLYEAK(1)DAK	3	-1.6151	1
A0A384J5Q0	210	K	FA_desaturase domain-containing protein	BCIN_01g05120	1	0.0337093	49.3	DMVFVPK(1)TR	2	-0.69412	1
A0A384J5Q0	455	K	FA_desaturase domain-containing protein	BCIN_01g05120	1	0.0428654	46.543	WCQWVEPSEGAEGEGK(1)K	3	1.1688	1
A0A384J5Q0	89	K	FA_desaturase domain-containing protein	BCIN_01g05120	1	0.0141071	53.567	NAIPK(1)HCYER	2	-4.1889	3
A0A384J5Q1	57	K	Bchgh1	Bchgh1	1	0.00589855	92.47	DYK(1)QIAK	2	1.4092	2
A0A384J5S2	181	K	Bcsec66	Bcsec66	1	2.40787e-06	151.66	TQSEK(1)EWWEK	2	-0.92658	1
A0A384J5S2	206	K	Bcsec66	Bcsec66	1	5.88054e-08	151.99	ELDQEAEAK(1)ASK	2	-1.317	1
A0A384J5T1	124	K	GTP-binding nuclear protein	BCIN_01g06220	1	0.000196069	87.676	VCEGIPIVLTGNK(1)VDVK	2	-0.49938	2
A0A384J5T1	38	K	GTP-binding nuclear protein	BCIN_01g06220	1	4.93277e-05	132.88	HLTGEFEK(1)K	2	-0.80745	4
A0A384J5T1	200	K	GTP-binding nuclear protein	BCIN_01g06220	1	0.00534406	54.69	VYHK(1)EMEDAAAMPLPDEDDNDL	3	-2.4066	1
A0A384J5T1	24	K	GTP-binding nuclear protein	BCIN_01g06220	1	1.52162e-06	112.24	LVLVGDGGTGK(1)TTFVK	2	-0.28555	4
A0A384J5T1	100	K	GTP-binding nuclear protein	BCIN_01g06220	1	2.44056e-05	111.86	ITYK(1)NVPNWHR	3	-0.78301	3
A0A384J5T1	143	K	GTP-binding nuclear protein	BCIN_01g06220	1	0.00163417	78.324	K(1)NLQYYDISAK	2	0.35975	3
A0A384J5T1	135	K	GTP-binding nuclear protein	BCIN_01g06220	1	0.000330719	122.52	AK(1)TITFHR	2	-0.60317	4
A0A384J5T9	436	K	PWWP domain-containing protein	BCIN_01g05390	1	0.0144477	69.716	EK(1)EILFLR	2	-0.34857	2
A0A384J5T9	492	K	PWWP domain-containing protein	BCIN_01g05390	1	0.0157537	72.138	VLK(1)AILK	2	-0.66397	1
A0A384J5T9	518	K	PWWP domain-containing protein	BCIN_01g05390	1	1.22818e-05	132.25	SQSLLDK(1)WNR	2	0.24627	2
A0A384J5T9	502	K	PWWP domain-containing protein	BCIN_01g05390	1	3.69394e-06	98.942	LPVIPK(1)EDEFQFK	2	0.68138	1
A0A384J5T9	509	K	PWWP domain-containing protein	BCIN_01g05390	1	7.0275e-05	129.85	EDEFQFK(1)SR	2	-1.1335	2
A0A384J5U3	180	K	Bcmgm101	Bcmgm101	1	0.000402149	91.939	GETIVTEK(1)SITR	2	0.60951	1
A0A384J5U4	84	K	Bcfmp41	Bcfmp41	1	0.00023454	100.09	QVK(1)NLEAENEK	2	1.4048	1
A0A384J5U4	163	K	Bcfmp41	Bcfmp41	1	0.0125501	64.121	QK(1)DSTELMLFR	2	0.54178	1
A0A384J5U4	119	K	Bcfmp41	Bcfmp41	1	0.00264802	92.239	K(1)GLPWDIAK	2	1.8645	1
A0A384J5U4	182	K	Bcfmp41	Bcfmp41	1	0.000469438	84.753	ILSDISK(1)VMTLEK	2	1.1249	1
A0A384J5U4	198	K	Bcfmp41	Bcfmp41	0.993331	1.77112e-05	93.583	GDVVLTGTPK(0.993)GVGSVK(0.007)PGDVMR	3	1.0803	1
A0A384J5U4	188	K	Bcfmp41	Bcfmp41	1	5.72347e-20	197.15	VMTLEK(1)GDVVLTGTPK	2	2.1096	2
A0A384J5V2	398	K	Bcenol1	Bcenol1	1	0.000475062	93.839	AGQIK(1)TGAPAR	2	0.16168	2
A0A384J5V2	79	K	Bcenol1	Bcenol1	1	8.39348e-22	195.86	AVANVNDIIGPALIK(1)ENVDVK	3	-0.18274	3
A0A384J5V2	141	K	Bcenol1	Bcenol1	1	5.59119e-05	98.281	GIPLYAHVSDLAGTK(1)K	3	0.24127	3
A0A384J5V2	105	K	Bcenol1	Bcenol1	1	0.0464528	40.614	GK(1)LGANAILGVSLAVAK	2	-2.2236	1
A0A384J5V2	410	K	Bcenol1	Bcenol1	1	1.44085e-07	172.21	LAK(1)LNQILR	2	-0.12608	4
A0A384J5V2	126	K	Bcenol1	Bcenol1	1	1.30359e-07	127.58	AGAAEK(1)GIPLYAHVSDLAGTK	3	0.034411	3
A0A384J5V2	339	K	Bcenol1	Bcenol1	1	5.04352e-06	110.92	AIELK(1)SCNALLLK	2	1.6724	1
A0A384J5V2	85	K	Bcenol1	Bcenol1	1	4.64177e-08	165.18	ENVDVK(1)DQSK	2	0.27984	3
A0A384J5V2	120	K	Bcenol1	Bcenol1	1	1.9368e-07	124.76	LGANAILGVSLAVAK(1)AGAAEK	3	1.0441	1
A0A384J5V2	64	K	Bcenol1	Bcenol1	1	1.81556e-22	215.81	GVTK(1)AVANVNDIIGPALIK	3	-0.80942	4
A0A384J5V2	259	K	Bcenol1	Bcenol1	1	0.000364589	141.39	K(1)YDLDFK	2	0.44634	8
A0A384J5V2	192	K	Bcenol1	Bcenol1	1	4.28055e-06	143.4	QGAEVYQK(1)LK	2	0.3002	2
A0A384J5V2	424	K	Bcenol1	Bcenol1	1	1.08119e-21	218.66	IEEELGDK(1)AVYAGDSFR	3	-0.41466	7
A0A384J5V2	273	K	Bcenol1	Bcenol1	1	1.11662e-15	183.22	NPESDPTK(1)WITYTELADQYK	3	0.14237	4
A0A384J5V2	258	K	Bcenol1	Bcenol1	0.91091	0.0220927	54.15	MNIAMDVASSEFYK(0.089)EDAK(0.911)K	3	-2.488	1
A0A384J5V2	254	K	Bcenol1	Bcenol1	1	9.53442e-28	226.65	MNIAMDVASSEFYK(1)EDAK	3	-0.42249	8
A0A384J5V2	60	K	Bcenol1	Bcenol1	1	0.00623099	90.793	WAGK(1)GVTK	2	0.57171	4
A0A384J5V2	103	K	Bcenol1	Bcenol1	1	1.29221e-15	188.59	IDEFLISLDGTPNK(1)GK	3	-0.14224	4
A0A384J5V2	265	K	Bcenol1	Bcenol1	1	6.32741e-13	183	YDLDFK(1)NPESDPTK	2	-0.63279	9
A0A384J5V2	56	K	Bcenol1	Bcenol1	0.999806	0.000586235	95.507	DGDKDK(1)WAGK	3	0.13169	10
A0A384J5V2	285	K	Bcenol1	Bcenol1	1	1.45538e-35	276.19	WITYTELADQYK(1)NLAK	3	-0.12589	9
A0A384J5V2	5	K	Bcenol1	Bcenol1	1	0.0293368	53.493	AITK(1)IHAR	2	-0.19172	1
A0A384J5V4	203	K	Bccpa2	Bccpa2	1	5.27288e-05	101.04	VLGTSIK(1)TLETSEDR	2	0.86059	1
A0A384J5V4	90	K	Bccpa2	Bccpa2	1	0.00165159	89.047	GAANPVNVK(1)K	2	-0.21384	2
A0A384J5V4	740	K	Bccpa2	Bccpa2	1	0.00105018	78.903	ILGTDPK(1)DIDK	2	-1.5582	1
A0A384J5V4	558	K	Bccpa2	Bccpa2	1	1.93873e-08	143.31	ELEDIGSLDGLK(1)K	2	-1.0046	2
A0A384J5V4	475	K	Bccpa2	Bccpa2	1	0.0144172	67.385	TFEESIQK(1)AIR	2	0.81172	1
A0A384J5V4	744	K	Bccpa2	Bccpa2	1	0.0188809	66.27	DIDK(1)AEDR	2	0.039259	1
A0A384J5V4	294	K	Bccpa2	Bccpa2	1	0.000883725	83.226	GWK(1)EVEYEVVR	2	0.013269	1
A0A384J5V4	444	K	Bccpa2	Bccpa2	1	7.7683e-05	107.79	WDLSK(1)FQHVK	3	0.063215	2
A0A384J5V4	810	K	Bccpa2	Bccpa2	1	0.00117419	72.568	EK(1)LEAASNVSPDHPVVITK	3	-1.5346	2
A0A384J5V4	963	K	Bccpa2	Bccpa2	1	1.55675e-06	111.34	ALVGQNVPEPTDLMAIK(1)R	3	3.7608	2
A0A384J5W8	479	K	DH domain-containing protein	BCIN_01g06710	1	0.000467427	135.5	LPIALK(1)R	2	-0.73326	1
A0A384J5X2	229	K	Uncharacterized protein	BCIN_01g05720	1	0.000570231	86.288	AGLK(1)TGATMSTK	2	-0.18916	2
A0A384J5Z1	173	K	Bcdut1	Bcdut1	1	0.0116988	52.527	VLLFNHGEK(1)DFEVK	3	1.9375	1
A0A384J5Z1	83	K	Bcdut1	Bcdut1	1	0.0516589	45.829	SSTPPPLLIK(1)K	2	-0.11018	2
A0A384J5Z1	178	K	Bcdut1	Bcdut1	1	0.0117082	68.76	DFEVK(1)EGDR	2	-0.12998	1
A0A384J5Z1	108	K	Bcdut1	Bcdut1	1	0.000896926	72.883	GSAFAAGYDIYAAK(1)ETVVPAK	3	0.038413	1
A0A384J5Z5	172	K	Eukaryotic translation initiation factor 3 subunit J	HCR1	1	0.00110658	124.34	LQFEK(1)LR	2	0.035419	3
A0A384J5Z5	56	K	Eukaryotic translation initiation factor 3 subunit J	HCR1	1	0.046499	58.604	AK(1)VEAER	2	-0.0047694	1
A0A384J5Z5	186	K	Eukaryotic translation initiation factor 3 subunit J	HCR1	1	0.0189335	62.732	ETLVPLITNNAK(1)K	2	3.5555	2
A0A384J5Z5	73	K	Eukaryotic translation initiation factor 3 subunit J	HCR1	1	0.000259079	104.39	ADALAAANK(1)K	2	-0.35187	2
A0A384J5Z5	224	K	Eukaryotic translation initiation factor 3 subunit J	HCR1	1	1.99213e-09	156.24	IASTLTALSNEK(1)MK	2	3.0005	2
A0A384J5Z5	167	K	Eukaryotic translation initiation factor 3 subunit J	HCR1	1	0.00844989	82.426	TK(1)LQFEK	2	3.2389	2
A0A384J5Z5	211	K	Eukaryotic translation initiation factor 3 subunit J	HCR1	1	0.00373406	85.67	ELPSDQIK(1)K	2	-0.24126	4
A0A384J602	272	K	Uncharacterized protein	BCIN_01g07490	1	0.000111505	81.003	SPIDPLHPEPTPK(1)IDETVK	3	0.37698	1
A0A384J616	46	K	Uncharacterized protein	BCIN_01g06650	1	6.73083e-07	123.19	NVK(1)GPVREDDILCLLESER	3	2.371	3
A0A384J616	9	K	Uncharacterized protein	BCIN_01g06650	1	0.00540657	94.407	VPVK(1)LVK	2	-0.11694	4
A0A384J616	5	K	Uncharacterized protein	BCIN_01g06650	1	0.00580025	70.056	MEASK(1)VPVK	2	-0.089689	4
A0A384J618	233	K	Phosphomannomutase	Bcsec53	1	0.000405418	76.176	RPGGIEYTTIHFFGDK(1)TYK	4	-0.50107	2
A0A384J618	172	K	Phosphomannomutase	Bcsec53	1	0.00460589	85.862	EK(1)FIEALK	2	0.42404	2
A0A384J618	165	K	Phosphomannomutase	Bcsec53	1	1.85353e-06	117.93	NEYEVYDK(1)EHHIR	3	-0.9276	3
A0A384J618	178	K	Phosphomannomutase	Bcsec53	1	0.00463856	85.676	FIEALK(1)EK	2	0.99227	2
A0A384J618	236	K	Phosphomannomutase	Bcsec53	1	8.51395e-19	201.57	TYK(1)GGNDYEIYEDPR	2	-1.0309	3
A0A384J618	113	K	Phosphomannomutase	Bcsec53	1	0.000436248	90.793	WIGESQYK(1)ELVR	2	-1.9712	2
A0A384J651	373	K	Isocitrate dehydrogenase [NAD] subunit, mitochondrial	Bcidh1	1	0.00291176	67.414	AILDK(1)MELAA	2	-0.31812	2
A0A384J651	225	K	Isocitrate dehydrogenase [NAD] subunit, mitochondrial	Bcidh1	1	0.0130915	74.267	K(1)TFNDVAK	2	-1.2484	2
A0A384J651	309	K	Isocitrate dehydrogenase [NAD] subunit, mitochondrial	Bcidh1	1	0.000197764	119.68	HVGLDIK(1)GK	3	0.4051	4
A0A384J651	341	K	Isocitrate dehydrogenase [NAD] subunit, mitochondrial	Bcidh1	1	0.000354368	79.393	ISK(1)AVYDVIAEGAVR	3	-0.8539	3
A0A384J651	107	K	Isocitrate dehydrogenase [NAD] subunit, mitochondrial	Bcidh1	1	2.16567e-06	116.51	LGLK(1)GILHTPVER	3	0.32197	2
A0A384J651	212	K	Isocitrate dehydrogenase [NAD] subunit, mitochondrial	Bcidh1	1	0.000252459	94.692	VTCIHK(1)ANIMK	3	0.011935	2
A0A384J651	86	K	Isocitrate dehydrogenase [NAD] subunit, mitochondrial	Bcidh1	1	1.27902e-23	201.6	ADNVPVEWEQVDVSGVETGDK(1)HSEDLFR	3	-2.5313	2
A0A384J651	65	K	Isocitrate dehydrogenase [NAD] subunit, mitochondrial	Bcidh1	1	9.39252e-08	106.1	TIFK(1)ADNVPVEWEQVDVSGVETGDK	3	1.4877	1
A0A384J651	100	K	Isocitrate dehydrogenase [NAD] subunit, mitochondrial	Bcidh1	1	0.00158089	111.17	ESIASLK(1)R	2	-0.29343	3
A0A384J651	150	K	Isocitrate dehydrogenase [NAD] subunit, mitochondrial	Bcidh1	1	3.79682e-05	127.17	HK(1)DVDLCIIR	2	0.16015	2
A0A384J658	156	K	Bcfrs2	Bcfrs2	1	0.0257774	71.342	VITELK(1)K	2	0.08996	1
A0A384J658	310	K	Bcfrs2	Bcfrs2	1	2.27131e-10	149.52	NVQEVHQEGK(1)YGSIGYR	3	-0.33438	2
A0A384J658	102	K	Bcfrs2	Bcfrs2	1	0.027286	54.982	NVVK(1)VGQGK	2	0.78639	1
A0A384J658	279	K	Bcfrs2	Bcfrs2	0.996911	0.000182948	81.807	DLQDTFYISDPK(0.997)TADK(0.003)PR	3	0.12545	1
A0A384J658	107	K	Bcfrs2	Bcfrs2	1	0.00444228	86.794	VGQGK(1)AFK	2	-1.627	2
A0A384J658	121	K	Bcfrs2	Bcfrs2	1	1.60325e-14	164.01	DGK(1)LVASTDSIQDTTR	2	1.0944	2
A0A384J658	209	K	Bcfrs2	Bcfrs2	1	1.20755e-07	128.01	PYNFK(1)SLGADQNSGALHPLNK	3	-1.4843	1
A0A384J658	34	K	Bcfrs2	Bcfrs2	1	3.11889e-05	128.51	STDIK(1)GALDR	2	0.31873	2
A0A384J658	416	K	Bcfrs2	Bcfrs2	1	2.88578e-07	125.23	FK(1)PAYNPYTEPSMEIFSYHK	3	-0.59831	1
A0A384J667	13	K	Proliferating cell nuclear antigen	Bcpol30	1	0.00168754	98.048	LEQADLLK(1)K	2	-1.8064	2
A0A384J668	74	K	Glucose-6-phosphate 1-epimerase	BCIN_01g07070	1	0.000180318	104.22	AALDGTK(1)AVR	2	-0.18928	2
A0A384J668	67	K	Glucose-6-phosphate 1-epimerase	BCIN_01g07070	1	6.07924e-06	106.29	LWLSEK(1)AALDGTK	2	1.916	2
A0A384J668	61	K	Glucose-6-phosphate 1-epimerase	BCIN_01g07070	1	5.81699e-06	107.46	DAAGTEK(1)LWLSEK	2	-0.75254	1
A0A384J668	288	K	Glucose-6-phosphate 1-epimerase	BCIN_01g07070	1	0.000337244	94.122	DIGDFAPK(1)DGWR	2	1.4051	3
A0A384J668	119	K	Glucose-6-phosphate 1-epimerase	BCIN_01g07070	1	6.69481e-07	121.82	WEFLGK(1)STSESSTTK	2	0.51428	1
A0A384J668	98	K	Glucose-6-phosphate 1-epimerase	BCIN_01g07070	1	0.00134407	73.877	AK(1)GVDTLPQHGFAR	3	-1.1988	2
A0A384J668	235	K	Glucose-6-phosphate 1-epimerase	BCIN_01g07070	1	1.28378e-10	140.45	LTEPISTNTAPTDPLTISAK(1)TDR	3	0.43111	1
A0A384J668	257	K	Glucose-6-phosphate 1-epimerase	BCIN_01g07070	1	1.0743e-06	107.72	VYTPAGGPSTEIIVSEGGK(1)K	3	0.22753	2
A0A384J672	4	K	Pribosyltran domain-containing protein	BCIN_01g08010	1	3.26188e-06	107.93	VVK(1)EYVTYNQVHK	3	0.72764	1
A0A384J672	144	K	Pribosyltran domain-containing protein	BCIN_01g08010	1	0.000698519	101.82	QK(1)LGGQGEK	2	0.60492	1
A0A384J687	543	K	FAD-binding FR-type domain-containing protein	BCIN_01g07090	1	7.40971e-09	135.91	SDLSLTEK(1)DIISK	2	-0.08721	1
A0A384J689	185	K	Proteasome subunit beta	Bcpre4	1	0.00565157	73.36	K(1)VAPDEEAAAK	2	-0.11898	1
A0A384J689	210	K	Proteasome subunit beta	Bcpre4	1	0.00866598	71.451	ESMK(1)VLFYR	2	-0.61394	1
A0A384J689	206	K	Proteasome subunit beta	Bcpre4	1	0.000237869	97.463	EAALEAVK(1)ESMK	2	-0.71483	2
A0A384J689	198	K	Proteasome subunit beta	Bcpre4	1	0.000538572	92.19	LTK(1)EAALEAVK	2	0.73242	2
A0A384J689	126	K	Proteasome subunit beta	Bcpre4	1	0.00713484	87.639	YLSK(1)VLYK	2	-4.0468	2
A0A384J691	373	K	Bcrpt4	Bcrpt4	1	2.5698e-12	175.21	DAVNQDDFNK(1)AVR	2	-0.81339	2
A0A384J691	210	K	Bcrpt4	Bcrpt4	1	1.06326e-06	107.5	VVSSAIVDK(1)YIGESAR	2	-1.0456	2
A0A384J691	76	K	Bcrpt4	Bcrpt4	1	0.0451608	43.297	FIVK(1)ASSGPR	2	3.8526	1
A0A384J691	29	K	Bcrpt4	Bcrpt4	1	0.0323455	60.788	EWEAK(1)LK	2	0.24994	2
A0A384J691	184	K	Bcrpt4	Bcrpt4	1	0.000124108	94.007	GVLLYGPPGTGK(1)TLLAR	3	1.7657	3
A0A384J6A4	311	K	PKS_ER domain-containing protein	BCIN_01g08220	1	0.027286	54.982	GLLADGK(1)IK	2	0.2399	1
A0A384J6A6	370	K	Phospho-2-dehydro-3-deoxyheptonate aldolase	BCIN_01g06800	1	0.0624079	43.448	YGASK(1)VR	2	-0.47067	1
A0A384J6A6	154	K	Phospho-2-dehydro-3-deoxyheptonate aldolase	BCIN_01g06800	1	5.41328e-15	181.72	SSPTEMVDGK(1)ETPSFR	2	-0.66278	1
A0A384J6A6	410	K	Phospho-2-dehydro-3-deoxyheptonate aldolase	BCIN_01g06800	1	0.0293867	53.124	STSTGIK(1)TR	2	-1.7633	1
A0A384J6D7	229	K	Uncharacterized protein	BCIN_01g06900	1	0.0214031	66.692	DLAVGFAK(1)K	2	0.32024	1
A0A384J6D7	323	K	Uncharacterized protein	BCIN_01g06900	1	4.31926e-05	111.63	AALFK(1)IVDFSR	2	-0.50009	1
A0A384J6F5	142	K	Bcade8	Bcade8	1	1.94698e-07	115.54	IPIINLHPALPGK(1)YDGANAIGR	3	0.47122	1
A0A384J6F8	1950	K	Rif1_N domain-containing protein	BCIN_01g07050	1	0.00296771	114.54	LYDAGK(1)R	2	-0.17961	2
A0A384J6H4	172	K	Bcwhi2	Bcwhi2	1	0.00442915	78.287	ALLK(1)QDGIFSGLR	2	0.68647	1
A0A384J6H4	168	K	Bcwhi2	Bcwhi2	1	0.0665484	40.067	AAGK(1)ALLK	2	0.99415	1
A0A384J6I8	274	K	Bcass1	Bcass1	1	0.00192675	114.78	FIGLK(1)SR	2	-0.051855	3
A0A384J6I8	353	K	Bcass1	Bcass1	1	1.4607e-05	126.19	VYK(1)GTFSVLGR	2	0.093456	3
A0A384J6I8	120	K	Bcass1	Bcass1	1	1.03648e-22	215.81	EGCIAVSHGCTGK(1)GNDQVR	3	-0.68433	1
A0A384J6I8	165	K	Bcass1	Bcass1	1	6.16784e-05	94.45	NDLLEYAAK(1)AGIPVSSTK	3	1.1683	2
A0A384J6I8	341	K	Bcass1	Bcass1	1	3.98963e-10	141.1	EFIEESIVASQK(1)NVNGQVR	3	1.5225	1
A0A384J6I8	107	K	Bcass1	Bcass1	1	2.4042e-10	140.73	AQITVAQK(1)EGCIAVSHGCTGK	3	0.03096	1
A0A384J6J6	337	K	Bcerj5	Bcerj5	1	0.000298713	95.417	LPIFAFNK(1)TIGR	2	0.49381	1
A0A384J6J6	111	K	Bcerj5	Bcerj5	1	2.71149e-10	147.09	GPSQAEIK(1)AHYQQASDR	3	0.099501	1
A0A384J6J6	277	K	Bcerj5	Bcerj5	1	9.57264e-10	140.27	ASAPGTPTTITGPK(1)K	2	1.6976	2
A0A384J6L3	57	K	Proteasome subunit alpha type	Bcpre10	1	0.00936665	73.665	VITSK(1)LLK	2	0.040334	2
A0A384J6L3	220	K	Proteasome subunit alpha type	Bcpre10	1	1.71171e-06	113.41	LDLAAGNLSLLDGVK(1)EAAR	2	3.8478	1
A0A384J6L5	324	K	Tubulin beta chain	BctubA	1	4.4617e-07	135.08	VSMK(1)EVEDQMR	2	-2.3683	5
A0A384J6L5	379	K	Tubulin beta chain	BctubA	1	7.91094e-05	93.576	MSSTFVGNSTSIQELFK(1)R	3	-0.54929	2
A0A384J6L5	58	K	Tubulin beta chain	BctubA	1	5.66156e-21	217.32	MNVYFNEASGNK(1)YVPR	2	-2.0553	2
A0A384J6L5	297	K	Tubulin beta chain	BctubA	1	1.49603e-07	110.26	AVTVPELTQQMYDPK(1)NMMAASDFR	3	-1.8141	2
A0A384J6N2	542	K	Calcium-transporting ATPase	BCIN_01g09320	1	0.0205429	54.65	LLLK(1)EVVEYGNK	2	-0.51336	1
A0A384J6N2	476	K	Calcium-transporting ATPase	BCIN_01g09320	1	5.64612e-05	90.718	ASIAASDSLHHASSWYEK(1)R	4	0.080617	1
A0A384J6N2	446	K	Calcium-transporting ATPase	BCIN_01g09320	1	0.054927	48.59	VLVEK(1)IGTLDAGHNQAR	2	3.0812	1
A0A384J6N2	528	K	Calcium-transporting ATPase	BCIN_01g09320	1	0.054989	45.004	CTHTLVGSNGK(1)R	3	-0.2994	1
A0A384J6N2	508	K	Calcium-transporting ATPase	BCIN_01g09320	1	0.00428822	71.933	LLVK(1)GAPENIINR	2	-0.73607	1
A0A384J6N2	195	K	Calcium-transporting ATPase	BCIN_01g09320	1	0.00804785	72.705	STAAVTDLK(1)AVK	2	0.18074	1
A0A384J6N9	197	K	Bcprx4	Bcprx4	1	2.0609e-08	127.41	ITTPINWVPGDDVIVHPGVK(1)NEEAK	3	-0.36787	3
A0A384J6N9	67	K	Bcprx4	Bcprx4	1	0.0049942	93.429	LEPEFTK(1)R	2	-0.53888	3
A0A384J6N9	71	K	Bcprx4	Bcprx4	1	3.52305e-05	94.632	GVK(1)LIGLSANTIESHGGWIK	3	1.4109	1
A0A384J6N9	143	K	Bcprx4	Bcprx4	1	0.00270956	91.867	SVFIIDPK(1)K	2	0.25244	4
A0A384J6N9	109	K	Bcprx4	Bcprx4	1	5.10104e-07	121.21	K(1)VAYAYDMLDHQDITNVDSK	3	3.9218	6
A0A384J6N9	212	K	Bcprx4	Bcprx4	1	0.00820831	83.377	IVK(1)PYLR	2	-0.56986	3
A0A384J6N9	106	K	Bcprx4	Bcprx4	1	0.00103553	79.283	LTFPIIGDK(1)ER	2	-0.21208	6
A0A384J6N9	222	K	Bcprx4	Bcprx4	1	0.0257774	60.91	FTPLPK(1)EK	2	0.72758	2
A0A384J6Q1	127	K	PHB domain-containing protein	BCIN_01g08740	1	0.0282602	58.981	IAYVK(1)SLK	2	-0.20095	2
A0A384J6Q1	382	K	PHB domain-containing protein	BCIN_01g08740	1	0.0244238	61.962	TMAAK(1)VLK	2	2.9293	1
A0A384J6Q1	340	K	PHB domain-containing protein	BCIN_01g08740	1	0.0268797	51.436	YVDAFGK(1)LAK	2	3.0903	1
A0A384J6Q3	276	K	Uridylate kinase	BCIN_01g09550	1	4.57389e-10	146.2	LDATK(1)TPEGVYEETR	2	0.090215	1
A0A384J6Q3	210	K	Uridylate kinase	BCIN_01g09550	1	0.000300864	111.46	FEDTVCK(1)GR	2	1.1608	3
A0A384J6Q3	188	K	Uridylate kinase	BCIN_01g09550	1	9.33927e-11	133.9	SPSGTGK(1)FLIDGFPR	2	3.6766	1
A0A384J6Q3	247	K	Uridylate kinase	BCIN_01g09550	1	1.93046e-13	200.67	TDDNAESIQK(1)R	2	-0.21855	2
A0A384J6Q7	155	K	RRM domain-containing protein	BCIN_01g07880	1	0.00231121	98.933	YNATEK(1)AK	2	1.1249	1
A0A384J6Q7	18	K	RRM domain-containing protein	BCIN_01g07880	1	1.37777e-07	138.42	NISSQTSEK(1)EVK	2	-0.45066	2
A0A384J6Q7	21	K	RRM domain-containing protein	BCIN_01g07880	1	0.0127199	63.944	EVK(1)DFFSFCGK	2	-2.6321	1
A0A384J6Q7	132	K	RRM domain-containing protein	BCIN_01g07880	1	0.00247574	71.879	AIDLDQK(1)HGVSSR	2	-0.92809	3
A0A384J6Q7	9	K	RRM domain-containing protein	BCIN_01g07880	1	4.13593e-10	138.05	SADTVHVK(1)NISSQTSEK	3	-0.31008	1
A0A384J6Q7	157	K	RRM domain-containing protein	BCIN_01g07880	1	1.83969e-07	132.65	AK(1)GVDQSYGVSQK	2	0.57666	1
A0A384J6Q9	6	K	Mitochondrial pyruvate carrier	Bcmpc1	1	9.09286e-06	131.5	AALVK(1)AINAK	2	-0.80048	3
A0A384J6Q9	130	K	Mitochondrial pyruvate carrier	Bcmpc1	1	0.0597125	46.406	ESVVEAVK(1)K	2	-1.7183	1
A0A384J6Q9	11	K	Mitochondrial pyruvate carrier	Bcmpc1	1	0.00327456	102.8	AINAK(1)IR	2	1.0146	2
A0A384J6S5	1121	K	Clathrin heavy chain	Bcchc1	1	0.00111077	88.596	VAK(1)AQLDGLR	2	-1.3522	2
A0A384J6S5	1633	K	Clathrin heavy chain	Bcchc1	1	1.14366e-06	114.21	EK(1)SQVQEEDNTPILGGNR	3	-0.094189	1
A0A384J6S5	1163	K	Clathrin heavy chain	Bcchc1	1	0.00558852	74.173	DEDLIK(1)YLR	2	-3.1178	2
A0A384J6S5	1271	K	Clathrin heavy chain	Bcchc1	1	0.0239963	78.136	QVNAACVEK(1)K	2	-0.12413	1
A0A384J6S5	231	K	Clathrin heavy chain	Bcchc1	1	0.00141233	69.704	TATGAK(1)LHIVEVDHQASNPTFSK	4	1.4814	1
A0A384J6S5	453	K	Clathrin heavy chain	Bcchc1	1	0.00523348	82.287	HLLEK(1)WMK	2	2.0313	2
A0A384J6S5	98	K	Clathrin heavy chain	Bcchc1	1	0.000592049	85.554	TLQIFDLGAK(1)AK	2	0.69512	1
A0A384J6S5	1345	K	Clathrin heavy chain	Bcchc1	1	0.000504997	83.204	TMEHLK(1)LFWSR	3	-1.6535	1
A0A384J6S5	711	K	Clathrin heavy chain	Bcchc1	1	0.0118246	68.657	LIDLFEK(1)YK	2	-0.46067	2
A0A384J6S5	1531	K	Clathrin heavy chain	Bcchc1	1	0.00129265	96.342	WEK(1)SIALSK	2	0.12052	2
A0A384J6S6	403	K	Bclgd1	Bclgd1	1	0.00252261	68.088	AASMDQFEYPGK(1)DGVSWWK	3	-1.2221	1
A0A384J6S6	173	K	Bclgd1	Bclgd1	1	8.60183e-16	188.16	AVPAYTTSAGWLGYGK(1)DK	3	-0.65406	4
A0A384J6S6	194	K	Bclgd1	Bclgd1	1	0.000649822	89.301	LK(1)VGTSVEDDR	2	-2.5069	2
A0A384J6S6	177	K	Bclgd1	Bclgd1	1	0.000898177	82.85	MK(1)GLLEETLAK	2	0.6498	1
A0A384J6S6	245	K	Bclgd1	Bclgd1	1	3.95807e-07	122.19	EFK(1)PWFIEEPTSPDDILGHK	3	3.1895	2
A0A384J6S6	157	K	Bclgd1	Bclgd1	1	1.31078e-07	110.89	IEDALNNK(1)AVPAYTTSAGWLGYGK	3	1.8519	2
A0A384J6S6	262	K	Bclgd1	Bclgd1	1	5.00767e-06	101.53	EFKPWFIEEPTSPDDILGHK(1)AIR	4	1.1906	2
A0A384J6U2	254	K	Phospho-2-dehydro-3-deoxyheptonate aldolase	BCIN_01g08780	1	4.94738e-06	111.35	GTNFDAENVK(1)LTK	2	-0.54519	2
A0A384J6U2	103	K	Phospho-2-dehydro-3-deoxyheptonate aldolase	BCIN_01g08780	1	0.00414476	99.375	AYLEK(1)PR	2	-0.41115	3
A0A384J6U2	244	K	Phospho-2-dehydro-3-deoxyheptonate aldolase	BCIN_01g08780	1	2.30245e-09	155.34	GGTK(1)GTNFDAENVK	2	-0.59224	2
A0A384J6U2	328	K	Phospho-2-dehydro-3-deoxyheptonate aldolase	BCIN_01g08780	1	1.72512e-05	127.87	VPAEGPSGLK(1)K	2	-0.30895	3
A0A384J6U2	83	K	Phospho-2-dehydro-3-deoxyheptonate aldolase	BCIN_01g08780	1	0.0326358	60.589	LK(1)DLSDK	2	-0.394	1
A0A384J6U2	287	K	Phospho-2-dehydro-3-deoxyheptonate aldolase	BCIN_01g08780	1	0.0180393	55.415	NQPK(1)VAQVVGDQLR	2	-0.66142	1
A0A384J6U2	220	K	Phospho-2-dehydro-3-deoxyheptonate aldolase	BCIN_01g08780	1	2.71888e-07	126.77	HHFMGVTK(1)QGLAAITR	3	1.4097	3
A0A384J6U3	72	K	Uncharacterized protein	BCIN_01g09660	1	0.00750796	75.109	VIWGK(1)IAR	2	-0.25192	3
A0A384J6U3	49	K	Uncharacterized protein	BCIN_01g09660	1	2.67434e-23	194.77	NTTPGTSLIQIEGVNNTEAANFYCGK(1)K	3	-0.44005	2
A0A384J6U3	94	K	Uncharacterized protein	BCIN_01g09660	1	0.000588149	79.639	QNLPPK(1)SFGASVR	2	0.25216	8
A0A384J6U5	104	K	CS domain-containing protein	BCIN_01g08410	1	0.000639987	77.062	ALEIHLDK(1)VNK	3	0.28511	1
A0A384J6U5	173	K	CS domain-containing protein	BCIN_01g08410	1	0.0358386	58.119	EILEK(1)FQK	2	0.84681	1
A0A384J6U9	45	K	Dolichyl-diphosphooligosaccharide--protein glycosyltransferase subunit 2	BCIN_01g08400	1	0.0159095	48.115	DK(1)LSDHVPLAK	3	0.037902	1
A0A384J6U9	108	K	Dolichyl-diphosphooligosaccharide--protein glycosyltransferase subunit 2	BCIN_01g08400	1	0.00992175	73.233	GK(1)VDFSQK	2	-0.76513	1
A0A384J6V0	81	K	SHSP domain-containing protein	BCIN_01g09530	1	0.0102743	70.028	TFTPK(1)FDVK	2	0.31825	3
A0A384J6V0	155	K	SHSP domain-containing protein	BCIN_01g09530	1	2.4849e-31	222.92	DK(1)AHQPTVEDEDASTSASTEANTQITK	3	-0.17792	2
A0A384J6V0	140	K	SHSP domain-containing protein	BCIN_01g09530	1	6.79375e-32	229.7	SYTSGTPPAGFVEDAPK(1)SGAITEGGETDHK	3	0.23999	4
A0A384J6V0	193	K	SHSP domain-containing protein	BCIN_01g09530	1	0.0253197	42.843	EPDHK(1)FWVSER	3	0.7379	1
A0A384J6V6	169	K	Bccyt1	Bccyt1	1	0.000142762	93.495	LSDYLPSPYK(1)NDEAAR	2	-0.85926	1
A0A384J6V6	300	K	Bccyt1	Bccyt1	1	0.00195124	114.5	YK(1)WSPIK	2	0.1116	3
A0A384J6V8	67	K	Bccdc33	Bccdc33	1	0.000627415	84.365	WTLWFTK(1)PPSGK	2	-1.8682	1
A0A384J6V8	60	K	Bccdc33	Bccdc33	1	6.59559e-06	104.16	HPLTNK(1)WTLWFTKPPSGK	3	1.5887	2
A0A384J6V8	206	K	Bccdc33	Bccdc33	1	1.74894e-06	109.07	SIPGGGDGNGAGGK(1)GR	2	-0.42848	2
A0A384J6V8	132	K	Bccdc33	Bccdc33	1	0.00013043	108.9	HGGK(1)WSYQFK	2	-1.6605	1
A0A384J6V8	222	K	Bccdc33	Bccdc33	1	0.00491685	78.516	EVLMNIGK(1)K	2	1.3206	2
A0A384J6V8	54	K	Bccdc33	Bccdc33	1	0.0136997	50.897	DNFNVK(1)HPLTNK	3	-0.33466	1
A0A384J6W8	124	K	Bccne1	Bccne1	1	0.000476115	75.376	GLVVK(1)NPAAHHAISAK	3	-0.25304	1
A0A384J6W8	373	K	Bccne1	Bccne1	1	1.63623e-09	162.22	WEKPLVK(1)NPAYK	2	0.76923	4
A0A384J6W8	492	K	Bccne1	Bccne1	1	2.6169e-21	198.96	SPSDLVFADDPVHYVK(1)EK	3	-0.10777	4
A0A384J6W8	208	K	Bccne1	Bccne1	1	1.56374e-05	119.68	VHLIINHK(1)NPK	4	-0.080127	5
A0A384J6W8	167	K	Bccne1	Bccne1	1	1.92353e-07	128.71	MQNGLECGGAYLK(1)LLR	2	0.14185	2
A0A384J6W8	401	K	Bccne1	Bccne1	1	0.000107445	113.44	IK(1)NPDYYEDK	2	-0.058646	5
A0A384J6W8	119	K	Bccne1	Bccne1	1	3.42555e-05	115.33	GMEGDK(1)GLVVK	2	-1.2389	12
A0A384J6W8	281	K	Bccne1	Bccne1	1	0.000874029	76.073	DSK(1)PDTWVDEAR	2	-0.94306	8
A0A384J6W8	474	K	Bccne1	Bccne1	0.996942	2.48704e-15	178.32	HPIEQLVEIESIPK(0.003)PEDK(0.997)PK	3	0.17593	3
A0A384J6W8	366	K	Bccne1	Bccne1	0.987309	7.3778e-05	97.235	CDDVSGCGK(0.987)WEK(0.013)PLVK	3	-0.34459	1
A0A384J6W8	380	K	Bccne1	Bccne1	1	4.48438e-07	130.2	GK(1)WTAPFIDNPAYK	2	-2.2133	4
A0A384J6W8	576	K	Bccne1	Bccne1	1	1.90087e-35	265.37	ASEAVASGTDAVK(1)AEVNK	3	-1.2579	10
A0A384J6W8	563	K	Bccne1	Bccne1	1	5.27016e-14	176.29	DK(1)ASEAVASGTDAVK	2	-0.86496	4
A0A384J6W8	194	K	Bccne1	Bccne1	1	1.90028e-23	198.67	ALHQEEFSNASPYVIMFGPDK(1)CGTTNK	3	-0.15573	6
A0A384J6W8	369	K	Bccne1	Bccne1	1	0.00674389	89.142	WEK(1)PLVK	2	-0.19371	3
A0A384J6W8	218	K	Bccne1	Bccne1	1	2.31011e-15	184	TGEYEEK(1)HMTPAPAAR	3	-0.095302	4
A0A384J6W8	211	K	Bccne1	Bccne1	1	8.81864e-05	117.25	NPK(1)TGEYEEK	2	-1.7541	2
A0A384J6W8	135	K	Bccne1	Bccne1	1	1.94702e-12	166.9	NPAAHHAISAK(1)FPK	2	-0.033687	3
A0A384J6W8	173	K	Bccne1	Bccne1	1	1.13114e-15	172.8	DNK(1)ALHQEEFSNASPYVIMFGPDK	3	-2.3415	6
A0A384J6W8	145	K	Bccne1	Bccne1	1	0.000947662	81.565	GK(1)TLVVQYEVK	2	1.2272	2
A0A384J6W8	278	K	Bccne1	Bccne1	0.99985	2.6246e-10	153.21	EIDDAK(1)DSKPDTWVDEAR	3	0.27165	7
A0A384J6Z0	516	K	Pyruvate kinase	Bcpic7	1	3.30841e-06	109.44	VIK(1)AEPENLGLAQI	2	0.13279	1
A0A384J6Z0	503	K	Pyruvate kinase	Bcpic7	1	6.13054e-08	115.58	VLAQGESVVVVQGWK(1)GGMGNTNTLR	3	-1.2224	1
A0A384J6Z0	207	K	Pyruvate kinase	Bcpic7	1	6.70986e-17	189.99	GVNLPNTDVDLPALSEK(1)DQADLR	3	0.24956	1
A0A384J6Z0	99	K	Pyruvate kinase	Bcpic7	1	6.30263e-09	143.64	QLAIALDTK(1)GPEIR	2	1.1457	2
A0A384J6Z0	294	K	Pyruvate kinase	Bcpic7	1	1.96698e-06	121.03	GDLGIEIPAAEVFAAQK(1)K	2	0.43914	3
A0A384J6Z0	461	K	Pyruvate kinase	Bcpic7	1	3.35686e-16	181.81	GVYPFHFAEEK(1)PDFSNVNWQEDVDR	3	-1.2332	2
A0A384J6Z0	144	K	Pyruvate kinase	Bcpic7	1	0.000402673	89.805	NMYLDYK(1)NITK	2	1.6772	4
A0A384J6Z0	235	K	Pyruvate kinase	Bcpic7	1	0.0385018	62.107	RGEDIK(1)AIR	3	2.1037	2
A0A384J6Z0	29	K	Pyruvate kinase	Bcpic7	0.797728	0.00720213	60.062	IAWLANLNTEFK(0.202)PTK(0.798)NYR	3	-0.030792	1
A0A384J6Z0	246	K	Pyruvate kinase	Bcpic7	1	7.07505e-06	107.74	VLGEDGK(1)HIQIIAK	2	-3.6141	7
A0A384J6Z0	426	K	Pyruvate kinase	Bcpic7	1	0.0135823	52.365	LLSK(1)YRPVCPIFMVTR	3	1.7986	1
A0A384J6Z0	486	K	Pyruvate kinase	Bcpic7	1	0.00074777	94.692	WGIAEALK(1)LK	2	0.39762	1
A0A384J6Z0	253	K	Pyruvate kinase	Bcpic7	1	1.98569e-05	115.91	HIQIIAK(1)IENR	3	-0.15716	1
A0A384J6Z0	137	K	Pyruvate kinase	Bcpic7	1	1.56356e-61	343.98	YATACDEK(1)NMYLDYK	2	-0.63169	3
A0A384J6Z0	52	K	Pyruvate kinase	Bcpic7	1	5.50925e-05	106.67	TNSVEALNK(1)LR	2	0.19966	2
A0A384J6Z0	148	K	Pyruvate kinase	Bcpic7	1	0.000376254	100.93	NITK(1)VITPGR	2	-0.13385	3
A0A384J6Z0	43	K	Pyruvate kinase	Bcpic7	1	3.21846e-05	98.077	TSIICTIGPK(1)TNSVEALNK	3	1.138	1
A0A384J6Z0	478	K	Pyruvate kinase	Bcpic7	1	5.06466e-05	124.67	IK(1)WGIAEALK	2	-0.12136	3
A0A384J6Z4	71	K	Proteasome subunit beta	Bcpup3	1	0.00321959	103.02	YK(1)VNMYR	2	-2.6	2
A0A384J6Z5	272	K	Uncharacterized protein	BCIN_01g09170	1	0.0230828	58.699	SLGWK(1)TEVR	2	0.38765	1
A0A384J6Z5	335	K	Uncharacterized protein	BCIN_01g09170	1	1.92273e-05	108.98	LLTTLK(1)GIQAGK	2	-0.44354	2
A0A384J715	90	K	Bcpio10	Bcpio10	1	1.14411e-06	105.53	TILEK(1)GEAQHGSSMEK	3	-0.8005	3
A0A384J715	9	K	Bcpio10	Bcpio10	1	0.000218666	96.229	ASGSQTK(1)IHYK	2	-0.7011	2
A0A384J723	230	K	Bcara2	Bcara2	1	0.00111918	73.498	SSGVPDNGK(1)EDWHPAPK	3	-1.4604	1
A0A384J724	370	K	Eukaryotic translation initiation factor 3 subunit M	BCIN_01g09560	1	6.52226e-06	155.06	LDQWK(1)ESLR	2	2.9217	5
A0A384J724	40	K	Eukaryotic translation initiation factor 3 subunit M	BCIN_01g09560	1	0.00233489	110.03	QK(1)DEALK	2	2.8533	1
A0A384J724	210	K	Eukaryotic translation initiation factor 3 subunit M	BCIN_01g09560	1	7.03299e-09	151.7	AIASESAQK(1)LAIK	2	1.1313	1
A0A384J724	198	K	Eukaryotic translation initiation factor 3 subunit M	BCIN_01g09560	1	0.00833759	74.464	TFDGK(1)DEK	2	0.73814	2
A0A384J724	282	K	Eukaryotic translation initiation factor 3 subunit M	BCIN_01g09560	1	0.00252718	73.499	ENLDNSK(1)LHR	3	0.2258	3
A0A384J724	341	K	Eukaryotic translation initiation factor 3 subunit M	BCIN_01g09560	1	1.9058e-08	156.36	LSQQK(1)QVFLIHR	3	0.51311	2
A0A384J724	377	K	Eukaryotic translation initiation factor 3 subunit M	BCIN_01g09560	1	0.0107275	72.607	GVK(1)EVISR	2	-0.63044	1
A0A384J724	336	K	Eukaryotic translation initiation factor 3 subunit M	BCIN_01g09560	1	7.33532e-06	124.21	AGLVEGK(1)LSQQK	2	-0.13827	1
A0A384J724	201	K	Eukaryotic translation initiation factor 3 subunit M	BCIN_01g09560	0.97922	7.77059e-07	122.01	TFDGK(0.021)DEK(0.979)AIASESAQK	3	1.1769	2
A0A384J724	393	K	Eukaryotic translation initiation factor 3 subunit M	BCIN_01g09560	1	0.00147165	94.692	EK(1)EIQEADK	2	1.2199	1
A0A384J724	214	K	Eukaryotic translation initiation factor 3 subunit M	BCIN_01g09560	1	0.00218154	111.81	LAIK(1)ALR	2	-2.0759	2
A0A384J724	275	K	Eukaryotic translation initiation factor 3 subunit M	BCIN_01g09560	1	8.70746e-43	276.66	ELEDYNDFQDEHDGFVEK(1)ENLDNSK	3	-0.95846	5
A0A384J735	194	K	Proteasome subunit beta	Bcpre3	1	7.44642e-05	92.264	GALQEAIK(1)WDGSSGGVIR	3	0.18295	1
A0A384J735	211	K	Proteasome subunit beta	Bcpre3	1	0.000599264	90.614	MVVLTAK(1)GADR	2	0.9608	3
A0A384J754	91	K	Bcmms2	Bcmms2	1	1.19284e-06	116.81	INLPGVQDDGK(1)VDPSK	2	-0.089194	2
A0A384J754	80	K	Bcmms2	Bcmms2	1	1.69055e-07	130.47	FTNK(1)INLPGVQDDGK	2	2.4848	1
A0A384J759	90	K	60S ribosomal protein L36	BCIN_01g09350	1	1.0885e-06	119.62	AK(1)VDELQGVIAESR	3	-1.6138	2
A0A384J759	49	K	60S ribosomal protein L36	BCIN_01g09350	1	5.12957e-09	147.07	DIVK(1)EVSGLAPYER	2	-0.57719	7
A0A384J759	17	K	60S ribosomal protein L36	BCIN_01g09350	1	2.00226e-05	107.97	TGLAVGLNK(1)GHK	3	-0.74187	3
A0A384J765	503	K	Bcubx5	Bcubx5	1	0.00353486	72.187	SDPLEGK(1)ADVPFELR	2	3.2907	1
A0A384J765	219	K	Bcubx5	Bcubx5	1	1.51891e-07	132.79	AVAGAEGTSK(1)SAR	2	2.138	1
A0A384J767	114	K	Uncharacterized protein	BCIN_01g11230	1	0.0016637	79.311	AEFYAEQK(1)FK	2	4.1335	1
A0A384J773	240	K	Bcgcd11	Bcgcd11	1	0.00875371	70.54	VIILQNK(1)VDLMR	2	-0.07305	1
A0A384J773	233	K	Bcgcd11	Bcgcd11	1	0.000120639	110.84	LDK(1)VIILQNK	2	-0.26587	3
A0A384J773	359	K	Bcgcd11	Bcgcd11	1	0.025624	50.46	GGVK(1)CQPIFSR	2	-2.4054	2
A0A384J773	70	K	Bcgcd11	Bcgcd11	1	2.30221e-07	112.85	EPAPAIVRPTLPPQTEPK(1)DLDVK	3	0.47124	2
A0A384J773	108	K	Bcgcd11	Bcgcd11	1	4.17521e-05	102.65	STVVK(1)AISGVQTVR	2	-0.86576	2
A0A384J773	469	K	Bcgcd11	Bcgcd11	1	0.0240694	54.198	VMAVK(1)QDAAK	2	3.5294	1
A0A384J773	258	K	Bcgcd11	Bcgcd11	1	2.39307e-05	101.53	EEGANQHYQSILK(1)FIR	3	-0.47102	2
A0A384J773	158	K	Bcgcd11	Bcgcd11	1	0.0302261	46.88	SEK(1)EVDPPCER	2	-0.43434	1
A0A384J773	315	K	Bcgcd11	Bcgcd11	1	2.97977e-10	151.73	SFDVNK(1)PGAEIDELK	2	-0.57312	4
A0A384J773	434	K	Bcgcd11	Bcgcd11	1	0.000842839	93.096	LLGVK(1)TADGK	2	0.80813	1
A0A384J776	578	K	Pyruvate carboxylase	BCIN_01g09950	1	0.000272738	93.228	ANK(1)GCLLMDTTWR	2	-1.9384	2
A0A384J776	685	K	Pyruvate carboxylase	BCIN_01g09950	1	0.00085572	105.52	K(1)HGVDIFR	3	0.075958	1
A0A384J776	920	K	Pyruvate carboxylase	BCIN_01g09950	1	1.28627e-07	129.75	AYEQANDLLGDIVK(1)VTPTSK	3	2.7809	1
A0A384J776	289	K	Pyruvate carboxylase	BCIN_01g09950	1	4.58988e-05	101.53	VVEIAPAK(1)DLPQSVR	2	-0.29195	2
A0A384J776	7	K	Pyruvate carboxylase	BCIN_01g09950	1	1.1027e-07	122.84	AHHDEK(1)GPHGDGAYSEVFEEGSDIK	4	0.16301	5
A0A384J776	401	K	Pyruvate carboxylase	BCIN_01g09950	1	3.73968e-15	162.65	ITTEDPSQGFSPDTGK(1)IEVYR	3	-2.396	4
A0A384J776	281	K	Pyruvate carboxylase	BCIN_01g09950	1	1.90145e-05	123.95	HQK(1)VVEIAPAK	2	-0.104	2
A0A384J776	532	K	Pyruvate carboxylase	BCIN_01g09950	1	0.000306394	77.969	FK(1)GEIIMPELFDESGAK	2	-4.0404	2
A0A384J776	1039	K	Pyruvate carboxylase	BCIN_01g09950	1	5.11948e-09	147.1	FVQK(1)YGDLSVLPTR	3	0.18554	3
A0A384J776	44	K	Pyruvate carboxylase	BCIN_01g09950	1	0.000130924	117.7	ANSSIMQLK(1)K	2	0.23003	3
A0A384J776	572	K	Pyruvate carboxylase	BCIN_01g09950	1	1.76079e-10	154.88	NILLEEGPEGFAK(1)AVR	2	-0.60193	2
A0A384J776	1005	K	Pyruvate carboxylase	BCIN_01g09950	1	1.75968e-07	130.21	RPGLTLAPLDLAQIK(1)K	3	-0.33425	3
A0A384J776	190	K	Pyruvate carboxylase	BCIN_01g09950	1	4.99114e-12	170.95	K(1)FTDEYGFPIIIK	2	0.6387	2
A0A384J776	1069	K	Pyruvate carboxylase	BCIN_01g09950	1	0.00772874	85.265	GK(1)VLILK	2	0.17401	2
A0A384J776	85	K	Pyruvate carboxylase	BCIN_01g09950	1	3.80446e-07	140.14	QK(1)ADEAYVIGK	2	0.45762	2
A0A384J776	1107	K	Pyruvate carboxylase	BCIN_01g09950	1	7.09643e-28	247.02	QVTIDDNK(1)AAVENTSRPK	3	0.77208	3
A0A384J776	94	K	Pyruvate carboxylase	BCIN_01g09950	1	8.40182e-06	137.95	ADEAYVIGK(1)R	2	-0.69634	3
A0A384J776	555	K	Pyruvate carboxylase	BCIN_01g09950	1	0.00109269	101.65	IDTSVPCK(1)K	2	-1.0982	3
A0A384J776	184	K	Pyruvate carboxylase	BCIN_01g09950	1	7.05117e-05	84.249	AGVPVVPGTEGAVEK(1)FEDVK	3	0.44073	2
A0A384J776	308	K	Pyruvate carboxylase	BCIN_01g09950	1	0.019001	70.856	LAK(1)SVNYR	2	-1.5554	2
A0A384J776	1177	K	Pyruvate carboxylase	BCIN_01g09950	1	9.29454e-07	107.09	VSSMQIK(1)EGDSVGGSDLICK	3	-0.96469	3
A0A384J776	1011	K	Pyruvate carboxylase	BCIN_01g09950	1	2.87135e-15	166.27	DIHAK(1)WGSVTECDVSSYAMYPK	3	-1.4246	3
A0A384J776	530	K	Pyruvate carboxylase	BCIN_01g09950	1	0.0576403	41.117	GQMGEPK(1)FK	2	0.08114	1
A0A384J776	169	K	Pyruvate carboxylase	BCIN_01g09950	1	0.007454	50.005	EIAIK(1)AGVPVVPGTEGAVEK	3	-2.1852	1
A0A384J776	45	K	Pyruvate carboxylase	BCIN_01g09950	1	0.0267351	70.912	K(1)ILVANR	2	-1.5183	1
A0A384J777	367	K	Bcgtb1	Bcgtb1	1	2.74921e-07	134.3	AWVHQK(1)VTDLR	3	1.7624	2
A0A384J777	294	K	Bcgtb1	Bcgtb1	1	6.09423e-10	174.4	NPNFNDEGVK(1)R	2	-0.67179	1
A0A384J777	198	K	Bcgtb1	Bcgtb1	1	2.70201e-05	131.17	K(1)ELEISQLEK	2	1.6183	2
A0A384J777	262	K	Bcgtb1	Bcgtb1	1	0.00269633	77.533	DALTGVQAK(1)K	2	-0.46028	2
A0A384J779	13	K	6,7-dimethyl-8-ribityllumazine synthase	Bcrib4	1	0.000174812	88.282	GPGEAQK(1)HDGSGLR	3	0.24993	1
A0A384J786	222	K	Transcription elongation factor SPT5	Bcspt5	1	8.58114e-05	104.94	GTGDSAVVPK(1)R	2	1.1291	1
A0A384J798	52	K	Uncharacterized protein	BCIN_01g09620	1	5.89789e-34	252.82	VLEQLSGQTPVYSK(1)AR	3	0.89222	3
A0A384J798	38	K	Uncharacterized protein	BCIN_01g09620	1	9.62394e-09	137.45	AAK(1)VLEQLSGQTPVYSK	2	-0.40276	3
A0A384J798	90	K	Uncharacterized protein	BCIN_01g09620	1	0.00226782	110.81	VK(1)EYELR	2	-0.50096	5
A0A384J798	156	K	Uncharacterized protein	BCIN_01g09620	1	6.66497e-05	111.61	TSIGANHK(1)IR	3	0.26253	3
A0A384J798	164	K	Uncharacterized protein	BCIN_01g09620	1	0.00369187	91.069	RDETVK(1)WFK	2	0.86258	8
A0A384J798	7	K	Uncharacterized protein	BCIN_01g09620	1	2.33755e-11	185.25	AATGEK(1)TANPMK	2	-0.28096	11
A0A384J798	148	K	Uncharacterized protein	BCIN_01g09620	1	0.00535861	68.626	CK(1)TSIGANHK	3	-0.26897	1
A0A384J798	13	K	Uncharacterized protein	BCIN_01g09620	1	0.00231734	86.898	TANPMK(1)ELK	2	-0.6543	5
A0A384J798	78	K	Uncharacterized protein	BCIN_01g09620	1	4.14988e-06	143.97	GPK(1)AEEILER	2	-0.5904	3
A0A384J7A0	304	K	Peroxidase	Bcccp1	1	0.000446046	125.82	QYEDK(1)TSK	2	0.71284	1
A0A384J7A0	330	K	Peroxidase	Bcccp1	1	1.00351e-18	198.38	SYVEK(1)YANDESLFMK	2	-0.80089	8
A0A384J7A0	289	K	Peroxidase	Bcccp1	1	1.67333e-08	181.53	LLLNEK(1)WSWK	2	0.30834	4
A0A384J7A0	95	K	Peroxidase	Bcccp1	1	6.31015e-14	173.44	ETSGLFTPK(1)FDDYQK	3	2.357	8
A0A384J7A0	138	K	Peroxidase	Bcccp1	1	3.9841e-11	152.48	LAWHCSGTFDK(1)ETGTGGSNGATMR	3	-0.78516	1
A0A384J7A0	299	K	Peroxidase	Bcccp1	1	5.64932e-05	123.51	WNGPK(1)QYEDK	2	0.012973	4
A0A384J7A0	231	K	Peroxidase	Bcccp1	1	1.26628e-05	105.2	LPDASQGNK(1)HLR	3	0.4287	2
A0A384J7A0	212	K	Peroxidase	Bcccp1	1	3.48589e-17	205.37	QDK(1)DAAACTPDGR	2	-0.29947	2
A0A384J7A0	101	K	Peroxidase	Bcccp1	1	2.21184e-17	201.3	FDDYQK(1)VYNEIAER	2	-1.2791	5
A0A384J7A0	175	K	Peroxidase	Bcccp1	1	0.00349287	76.064	DFLAPIK(1)AK	2	0.95215	3
A0A384J7A0	113	K	Peroxidase	Bcccp1	1	6.77372e-54	321.92	LEEK(1)DDYDDGSYGPVLVR	3	-0.10902	5
A0A384J7A7	149	K	Bcpsd	Bcpsd	1	0.000368594	96.604	VFEAEDPK(1)NWK	2	-1.57	3
A0A384J7A7	152	K	Bcpsd	Bcpsd	1	2.66432e-05	120.06	NWK(1)TFNQFFYR	2	-0.63818	2
A0A384J7A7	217	K	Bcpsd	Bcpsd	1	0.00110796	98.044	EK(1)VPNFDNK	2	0.80651	3
A0A384J7A7	400	K	Bcpsd	Bcpsd	1	1.61458e-05	97.69	VSNFPDLEAGEHFYYGEK(1)LCK	3	0.58569	2
A0A384J7A7	114	K	Bcpsd	Bcpsd	1	7.59027e-23	216.67	FAK(1)EIGSIMDKPESWNETSLTSYR	3	-0.79893	2
A0A384J7A7	38	K	Bcpsd	Bcpsd	1	3.49719e-15	169.49	NALAHDIPDMK(1)TYGIISGK	3	0.066023	4
A0A384J7A7	205	K	Bcpsd	Bcpsd	1	0.0145982	61.11	NIPWK(1)VSDMLGK	2	-1.6223	2
A0A384J7A7	212	K	Bcpsd	Bcpsd	1	8.59223e-05	117.7	VSDMLGK(1)YGK	2	0.034618	5
A0A384J7B7	74	K	Bcpre7	Bcpre7	1	0.0288961	63.148	YQPK(1)VFK	2	0.15046	2
A0A384J7B7	139	K	Bcpre7	Bcpre7	1	0.000262142	121.73	LATILYSK(1)R	2	0.29492	3
A0A384J7B7	214	K	Bcpre7	Bcpre7	1	0.0135933	73.616	EK(1)IPLPR	2	0.30755	1
A0A384J7B7	126	K	Bcpre7	Bcpre7	1	0.000243771	123.01	PMSVK(1)ACAQR	2	0.40139	1
A0A384J7B7	113	K	Bcpre7	Bcpre7	1	0.00244561	85.716	LDAIVK(1)MYR	2	-0.3544	3
A0A384J7C4	124	K	14_3_3 domain-containing protein	BCIN_01g09310	1	0.00732203	86.866	VFYHK(1)MK	2	1.0013	11
A0A384J7C4	33	K	14_3_3 domain-containing protein	BCIN_01g09310	1	0.0108112	63.923	EVAK(1)LGGELTVDER	2	-1.6367	1
A0A384J7C4	70	K	14_3_3 domain-containing protein	BCIN_01g09310	1	3.46837e-08	156.14	IISSIEQK(1)EESK	2	0.48075	3
A0A384J7C4	78	K	14_3_3 domain-containing protein	BCIN_01g09310	1	0.000937944	81.525	GTDK(1)HVSTIR	2	-0.6195	3
A0A384J7C4	143	K	14_3_3 domain-containing protein	BCIN_01g09310	1	1.08442e-05	113.07	K(1)VAATAAHEAYK	3	-0.29271	2
A0A384J7C4	119	K	14_3_3 domain-containing protein	BCIN_01g09310	1	9.6935e-05	99.752	AESGESK(1)VFYHK	3	0.09516	4
A0A384J7C4	154	K	14_3_3 domain-containing protein	BCIN_01g09310	1	9.49352e-24	205.26	VAATAAHEAYK(1)NATDVAQTELTPTHPIR	4	0.98259	3
A0A384J7C4	141	K	14_3_3 domain-containing protein	BCIN_01g09310	1	4.44192e-07	145.28	YLAEFASGDK(1)R	2	0.40282	7
A0A384J7C4	29	K	14_3_3 domain-containing protein	BCIN_01g09310	1	0.000252743	94.09	YDEMVTYMK(1)EVAK	2	-0.57685	5
A0A384J7C4	126	K	14_3_3 domain-containing protein	BCIN_01g09310	1	0.00176009	116.73	MK(1)GDYHR	2	-0.28532	1
A0A384J7C4	261	K	14_3_3 domain-containing protein	BCIN_01g09310	1	1.25573e-05	99.313	AVEPETK(1)ADEPATEAAPAPES	3	-1.0979	1
A0A384J7C4	250	K	14_3_3 domain-containing protein	BCIN_01g09310	1	5.14586e-13	153.06	DNLTLWTSSDNGDPEAAAAGDAPK(1)EAEK	3	-0.436	2
A0A384J7C4	51	K	14_3_3 domain-containing protein	BCIN_01g09310	1	6.45777e-13	176.89	NLLSVAYK(1)NVVGTR	3	-0.58372	3
A0A384J7C4	8	K	14_3_3 domain-containing protein	BCIN_01g09310	1	0.00432252	87.476	ESK(1)TFLAR	2	0.056872	3
A0A384J7C4	254	K	14_3_3 domain-containing protein	BCIN_01g09310	1	5.79123e-06	130.69	EAEK(1)AVEPETK	2	-0.20414	2
A0A384J7C4	89	K	14_3_3 domain-containing protein	BCIN_01g09310	1	2.79631e-05	133.23	QK(1)IETELEK	2	1.5725	2
A0A384J7C7	252	K	MGS domain-containing protein	BCIN_01g09580	1	0.0097809	55.546	ELK(1)AALGHPAAASFK	3	-0.36612	1
A0A384J7C7	39	K	MGS domain-containing protein	BCIN_01g09580	1	0.00022317	97.957	LLASGGTSK(1)MIR	2	-1.4818	2
A0A384J7C7	192	K	MGS domain-containing protein	BCIN_01g09580	1	2.287e-06	122.56	K(1)QYAGEGVQQLALR	2	0.25404	1
A0A384J7C7	26	K	MGS domain-containing protein	BCIN_01g09580	1	0.0230192	63.054	GLIK(1)QNVR	2	0.095213	2
A0A384J7C7	406	K	MGS domain-containing protein	BCIN_01g09580	1	4.49897e-08	132.67	SFSSIITPK(1)ESAPLSDSAVR	2	0.87415	1
A0A384J7C7	14	K	MGS domain-containing protein	BCIN_01g09580	1	0.00115999	94.465	TAIISVYDK(1)K	2	-0.056424	4
A0A384J7C7	22	K	MGS domain-containing protein	BCIN_01g09580	1	0.0281913	54.259	GLLDLAK(1)GLIK	2	-0.39679	1
A0A384J7C7	360	K	MGS domain-containing protein	BCIN_01g09580	1	0.00311574	64.522	GGK(1)YLVLQMDPDFTPPTQETR	3	3.6562	1
A0A384J7C7	462	K	MGS domain-containing protein	BCIN_01g09580	1	6.51498e-11	182.07	LAGDK(1)ADNWWLR	2	-0.39591	2
A0A384J7C7	86	K	MGS domain-containing protein	BCIN_01g09580	1	4.17893e-20	203.92	DLASDEK(1)DLAEQNIDK	3	-1.1924	2
A0A384J7C7	478	K	MGS domain-containing protein	BCIN_01g09580	1	0.0295295	62.714	VLGIK(1)FK	2	0.16992	3
A0A384J7C7	5	K	MGS domain-containing protein	BCIN_01g09580	1	3.46204e-06	106.14	SAQK(1)TAIISVYDK	2	1.1306	2
A0A384J7D3	1013	K	26S proteasome regulatory subunit RPN2	Bcrpn2	1	0.0101438	54.768	VLPSQLK(1)FVSFPAGR	3	-0.70299	1
A0A384J7D3	1050	K	26S proteasome regulatory subunit RPN2	Bcrpn2	1	0.012307	71.379	VLIEEK(1)VK	2	1.1743	1
A0A384J7D3	437	K	26S proteasome regulatory subunit RPN2	Bcrpn2	1	0.0362028	46.282	NNHTDLSILNK(1)VR	3	0.25723	1
A0A384J7D3	357	K	26S proteasome regulatory subunit RPN2	Bcrpn2	1	0.00900786	80.229	VIK(1)SLPK	2	-0.93422	2
A0A384J7D3	504	K	26S proteasome regulatory subunit RPN2	Bcrpn2	1	0.00138933	114.28	GNLSQAK(1)R	2	2.6588	1
A0A384J7E5	135	K	Ribosome biogenesis regulatory protein	Bcrrs1	1	8.91376e-15	171.46	LVYDESTGEWVPK(1)WGYK	2	-0.22756	2
A0A384J7E9	254	K	Protein YOP1	BCIN_01g08870	1	0.000534017	160.77	EAQTLQNEK(1)R	2	1.35	1
A0A384J7F6	215	K	Bcpam17	Bcpam17	1	3.4185e-06	88.278	VDPSASSMANPVPDYYGEK(1)ISSVAGYR	3	-2.734	1
A0A384J7F6	186	K	Bcpam17	Bcpam17	1	0.0139015	85.212	EK(1)EFYAR	2	-0.4474	2
A0A384J7J1	98	K	Uncharacterized protein	BCIN_01g09840	1	0.0255798	67.897	VQGADPK(1)K	2	-0.015012	1
A0A384J7J1	18	K	Uncharacterized protein	BCIN_01g09840	1	2.14904e-07	132.51	SPAEFSNLLK(1)TSK	2	3.2982	1
A0A384J7J1	317	K	Uncharacterized protein	BCIN_01g09840	1	0.00476625	79.427	LIGETGEK(1)R	2	0.99341	2
A0A384J7J1	3	K	Uncharacterized protein	BCIN_01g09840	1	0.0284384	48.561	SK(1)TVVVK	2	-0.26573	1
A0A384J7J1	91	K	Uncharacterized protein	BCIN_01g09840	1	2.94922e-07	145.08	QVEK(1)VQGADPK	2	0.07951	1
A0A384J7J1	325	K	Uncharacterized protein	BCIN_01g09840	1	0.0150116	60.508	LEK(1)IDHDH	3	-0.40157	1
A0A384J7J6	445	K	Bcrsm23	Bcrsm23	1	0.000973568	99.283	VDEK(1)TVTEK	2	-1.9693	1
A0A384J7J6	174	K	Bcrsm23	Bcrsm23	1	0.000578105	100.88	VLEEAGAEK(1)K	2	0.65269	1
A0A384J7J8	225	K	Uncharacterized protein	BCIN_01g10140	1	0.00767733	72.325	NNLPEGK(1)AR	2	-0.90833	1
A0A384J7K9	280	K	Bcatp11	Bcatp11	1	0.00895351	67.879	FYGPVGEK(1)SDR	2	-2.529	1
A0A384J7L6	290	K	Uncharacterized protein	BCIN_01g10290	1	0.00819157	68.676	VFDFPTGK(1)LYR	2	-3.1258	1
A0A384J7M2	33	K	Uncharacterized protein	BCIN_01g10110	1	0.000206078	107.95	STGLTPSLK(1)K	2	1.1819	1
A0A384J7M3	225	K	Bcsec13	Bcsec13	1	4.6666e-07	112.58	DVAWSPTVLQK(1)SYIASASQDK	3	0.58834	1
A0A384J7M3	287	K	Bcsec13	Bcsec13	1	0.0231463	58.592	VSLWK(1)ENLR	2	-0.27594	1
A0A384J7M3	235	K	Bcsec13	Bcsec13	1	7.47188e-29	250.69	SYIASASQDK(1)TVR	2	0.05842	2
A0A384J7P6	163	K	Tubulin alpha chain	BCIN_02g00900	1	0.00123895	116.73	LSVDYGK(1)K	2	0.23789	2
A0A384J7P6	112	K	Tubulin alpha chain	BCIN_02g00900	1	1.10921e-06	106.38	GHYTVGK(1)ELIDQVLDK	3	-0.50055	3
A0A384J7P6	401	K	Tubulin alpha chain	BCIN_02g00900	1	0.000111133	147.29	FDLMYSK(1)R	2	-0.22078	7
A0A384J7P6	60	K	Tubulin alpha chain	BCIN_02g00900	1	5.15784e-22	201.61	AADPDQGFSTFFSETGQGK(1)YVPR	3	-0.014054	3
A0A384J7P6	96	K	Tubulin alpha chain	BCIN_02g00900	1	3.62249e-15	163.53	NLFHPEQMITGK(1)EDASNNYAR	3	-1.4566	8
A0A384J7P6	311	K	Tubulin alpha chain	BCIN_02g00900	1	0.000772339	79.492	NGK(1)YMATCLLYR	2	0.52924	1
A0A384J7P6	121	K	Tubulin alpha chain	BCIN_02g00900	1	4.69917e-07	134.98	ELIDQVLDK(1)VR	2	0.065625	2
A0A384J7P8	64	K	Phospho-2-dehydro-3-deoxyheptonate aldolase	BCIN_01g10330	1	3.03908e-24	236.12	NESVDVVTGADK(1)NGR	2	-0.87686	1
A0A384J7P8	259	K	Phospho-2-dehydro-3-deoxyheptonate aldolase	BCIN_01g10330	1	3.57011e-12	169.17	GTNYDAK(1)SIGEAK	2	-1.7621	2
A0A384J7P8	132	K	Phospho-2-dehydro-3-deoxyheptonate aldolase	BCIN_01g10330	1	1.64204e-10	124.5	GLINDPDIDNSFK(1)INK	2	-0.32339	1
A0A384J7P8	14	K	Phospho-2-dehydro-3-deoxyheptonate aldolase	BCIN_01g10330	1	1.62828e-10	150.69	SAFYIENQNVGHK(1)ESTEDWR	3	0.012609	1
A0A384J7P9	62	K	EthD domain-containing protein	BCIN_02g00270	1	5.13576e-34	255.91	TAEGATSDDK(1)SNSNYK	2	0.049401	1
A0A384J7Q3	309	K	Glucose-6-phosphate 1-dehydrogenase	Bczwf1	1	0.000143335	106.35	SLDGNK(1)PSYK	2	-2.939	2
A0A384J7Q3	198	K	Glucose-6-phosphate 1-dehydrogenase	Bczwf1	1	1.5617e-08	160.52	IDHYLGK(1)EMVK	3	-0.34853	5
A0A384J7Q3	122	K	Glucose-6-phosphate 1-dehydrogenase	Bczwf1	1	0.0214235	60.167	HCEEFEK(1)GR	2	1.0692	2
A0A384J7Q3	435	K	Glucose-6-phosphate 1-dehydrogenase	Bczwf1	1	3.71956e-06	101.75	IPEAYESLILDALK(1)GDHSNFVR	3	-1.5646	1
A0A384J7Q3	294	K	Glucose-6-phosphate 1-dehydrogenase	Bczwf1	1	7.63787e-07	124.78	AIPAIEPK(1)NVIIGQYGK	2	3.4031	3
A0A384J7Q3	320	K	Glucose-6-phosphate 1-dehydrogenase	Bczwf1	1	0.000144326	106.16	EDDTVPK(1)DSR	2	-3.2648	1
A0A384J7Q3	65	K	Glucose-6-phosphate 1-dehydrogenase	Bczwf1	1	8.09196e-05	106.67	TK(1)MDHEEYIK	3	-0.25178	1
A0A384J7Q3	364	K	Glucose-6-phosphate 1-dehydrogenase	Bczwf1	1	3.51056e-05	92.295	IQFK(1)DVTSGIFK	2	1.5565	2
A0A384J7Q3	350	K	Glucose-6-phosphate 1-dehydrogenase	Bczwf1	1	0.00239566	100.58	AGK(1)ALNEQK	2	2.4402	1
A0A384J7Q3	185	K	Glucose-6-phosphate 1-dehydrogenase	Bczwf1	1	1.22712e-08	143.98	ALEPNWK(1)EDEIFR	2	-0.028832	3
A0A384J7Q3	303	K	Glucose-6-phosphate 1-dehydrogenase	Bczwf1	0.999956	7.22223e-10	133.93	NVIIGQYGK(1)SLDGNKPSYK	3	1.1123	3
A0A384J7Q3	168	K	Glucose-6-phosphate 1-dehydrogenase	Bczwf1	1	0.000280431	83.226	PFGK(1)DLGSSR	2	0.47856	4
A0A384J7Q3	115	K	Glucose-6-phosphate 1-dehydrogenase	Bczwf1	1	0.00199287	95.311	K(1)HCEEFEK	3	-0.44196	1
A0A384J7Q3	313	K	Glucose-6-phosphate 1-dehydrogenase	Bczwf1	0.999998	2.92344e-07	129.11	SLDGNKPSYK(1)EDDTVPK	3	-0.5876	5
A0A384J7Q3	231	K	Glucose-6-phosphate 1-dehydrogenase	Bczwf1	1	3.59992e-05	97.256	NHIDNVQITFK(1)EPFGTEGR	3	-0.14564	1
A0A384J7Q3	38	K	Glucose-6-phosphate 1-dehydrogenase	Bczwf1	1	3.27344e-05	122.69	K(1)TFPALFGLYR	2	1.7672	2
A0A384J7Q3	356	K	Glucose-6-phosphate 1-dehydrogenase	Bczwf1	1	6.42887e-05	164.33	ALNEQK(1)TEIR	2	2.0202	1
A0A384J7Q3	510	K	Glucose-6-phosphate 1-dehydrogenase	Bczwf1	1	0.000132038	81.01	FSDAAGYQWPTTQTAPNK(1)L	3	-2.0639	2
A0A384J7Q3	73	K	Glucose-6-phosphate 1-dehydrogenase	Bczwf1	1	5.59441e-05	128.86	MDHEEYIK(1)R	3	-0.71022	2
A0A384J7Q3	178	K	Glucose-6-phosphate 1-dehydrogenase	Bczwf1	1	4.43005e-07	136.53	ELQK(1)ALEPNWK	2	-0.18195	1
A0A384J7Q3	164	K	Glucose-6-phosphate 1-dehydrogenase	Bczwf1	1	0.00263746	83.948	IIVEK(1)PFGK	2	0.54798	3
A0A384J7Q3	372	K	Glucose-6-phosphate 1-dehydrogenase	Bczwf1	1	1.01991e-07	144.57	DVTSGIFK(1)DIPR	2	0.31338	3
A0A384J7Q3	54	K	Glucose-6-phosphate 1-dehydrogenase	Bczwf1	1	0.00292871	81.263	NQFLPK(1)DVR	2	-0.67973	3
A0A384J7R5	191	K	Bcyar1	Bcyar1	1	3.73073e-06	106.38	VK(1)ELGIGGSGAGEK	2	-2.4887	1
A0A384J7S6	14	K	Bcsgt1	Bcsgt1	1	5.89303e-07	125.5	STQAALGAAAIDK(1)R	2	-0.1946	2
A0A384J7V9	350	K	tRNA-synt_1e domain-containing protein	BCIN_02g00120	1	0.020204	64.82	GAGDFALWK(1)K	2	0.16919	1
A0A384J7V9	779	K	tRNA-synt_1e domain-containing protein	BCIN_02g00120	1	0.0173396	59.116	LSPVDMFK(1)DDR	2	-2.8257	1
A0A384J7V9	443	K	tRNA-synt_1e domain-containing protein	BCIN_02g00120	1	0.00189104	90.827	SLK(1)NFQTIR	2	1.4166	1
A0A384J7V9	283	K	tRNA-synt_1e domain-containing protein	BCIN_02g00120	1	0.0449955	62.714	IAIFVK(1)K	2	-0.94948	2
A0A384J7V9	125	K	tRNA-synt_1e domain-containing protein	BCIN_02g00120	1	0.00621793	76.679	LLELEK(1)SK	2	1.5521	1
A0A384J7W5	46	K	Uncharacterized protein	BCIN_02g00160	0.999933	3.3493e-07	133.04	K(1)EGKPVSHAFAK	3	0.43588	1
A0A384J7W5	75	K	Uncharacterized protein	BCIN_02g00160	1	1.71978e-13	193.96	LAETK(1)GEDWVR	3	0.41382	15
A0A384J7W5	70	K	Uncharacterized protein	BCIN_02g00160	1	1.79056e-43	277.44	ELLAGFAAGEIDK(1)LAETK	2	-0.47273	1
A0A384J7W5	57	K	Uncharacterized protein	BCIN_02g00160	1	3.59068e-07	117.38	PVSHAFAK(1)ELLAGFAAGEIDK	3	0.28723	10
A0A384J7W5	49	K	Uncharacterized protein	BCIN_02g00160	1	0.00431047	69.346	EGK(1)PVSHAFAK	3	0.28493	4
A0A384J7X5	75	K	Nucleoside diphosphate kinase	Bcynk1	1	4.62405e-05	110.08	LAAIK(1)LTTPGK	2	0.28636	3
A0A384J7X5	70	K	Nucleoside diphosphate kinase	Bcynk1	1	0.00444228	86.794	GYK(1)LAAIK	2	-0.051716	5
A0A384J7X5	179	K	Nucleoside diphosphate kinase	Bcynk1	1	3.31747e-15	173.28	EGEVLSWK(1)SAQHDWVYEK	3	-0.35103	6
A0A384J7X5	164	K	Nucleoside diphosphate kinase	Bcynk1	1	0.0472876	136.57	K(1)EIALWFK	2	-0.45866	6
A0A384J7X5	121	K	Nucleoside diphosphate kinase	Bcynk1	1	0.00670492	89.296	DAVK(1)TGR	2	-1.1601	1
A0A384J7Y1	750	K	Bcgdb1	Bcgdb1	1	6.71e-08	131.66	TGAGEGGIGGVK(1)K	2	-0.25256	1
A0A384J7Y1	735	K	Bcgdb1	Bcgdb1	1	9.16849e-09	160.52	LYTSASSEK(1)EVK	2	-0.44462	1
A0A384J7Y7	246	K	FAD_binding_3 domain-containing protein	BCIN_02g00013	1	0.0377487	46.819	EWEESWK(1)AR	2	-0.079751	1
A0A384J7Y7	131	K	FAD_binding_3 domain-containing protein	BCIN_02g00013	1	0.002561	68.639	TIASCLPSDQIHLGK(1)SLK	3	0.1688	2
A0A384J7Y7	190	K	FAD_binding_3 domain-containing protein	BCIN_02g00013	1	1.23405e-10	158.17	SLVK(1)MAALPQDVQNYCK	2	0.89665	1
A0A384J7Y7	213	K	FAD_binding_3 domain-containing protein	BCIN_02g00013	1	0.00880805	63.624	HGNVWVAPGK(1)K	3	0.77229	2
A0A384J7Y8	195	K	Bcgst7	Bcgst7	1	0.0145023	63.397	YVDFEK(1)YPK	2	-0.26534	1
A0A384J7Z2	104	K	Uncharacterized protein	BCIN_02g00460	1	0.0233	44.543	TIYGHK(1)SNVK	3	-0.5313	1
A0A384J7Z5	307	K	Uncharacterized protein	BCIN_01g11070	1	0.0676102	41.502	TVAQK(1)FK	2	0.7998	1
A0A384J7Z9	910	K	Bcrot2	Bcrot2	1	0.00652125	68.972	ILVVGAPK(1)EWSELK	2	-0.85344	1
A0A384J7Z9	890	K	Bcrot2	Bcrot2	1	0.00473964	97.033	LTDK(1)YLK	2	0.62559	2
A0A384J7Z9	902	K	Bcrot2	Bcrot2	1	0.00036134	85.287	NVGVEK(1)ILVVGAPK	2	0.78923	2
A0A384J7Z9	484	K	Bcrot2	Bcrot2	1	1.09957e-05	119.52	NEANYK(1)VVDELK	2	-2.7439	2
A0A384J7Z9	896	K	Bcrot2	Bcrot2	1	0.0328911	55.839	SMK(1)NVGVEK	2	1.1589	2
A0A384J7Z9	173	K	Bcrot2	Bcrot2	1	4.55747e-05	98.508	YPGVSHITFGPDGK(1)FK	3	0.12707	2
A0A384J7Z9	88	K	Bcrot2	Bcrot2	1	0.00157789	79.283	DGQLQGTILK(1)K	2	1.1699	1
A0A384J7Z9	46	K	Bcrot2	Bcrot2	1	7.21803e-08	164.65	TCDQSGFCK(1)R	2	-0.46545	1
A0A384J7Z9	490	K	Bcrot2	Bcrot2	1	0.00222199	99.442	VVDELK(1)SK	2	0.95622	1
A0A384J803	178	K	Abhydrolase_3 domain-containing protein	BCIN_02g00540	1	0.0591397	44.426	K(1)DWYSVASETK	2	-0.44265	1
A0A384J806	710	K	C2H2-type domain-containing protein	BCIN_02g01800	1	0.0375752	55.461	LFK(1)EEHFWK	3	-0.52863	1
A0A384J806	497	K	C2H2-type domain-containing protein	BCIN_02g01800	1	0.0525862	45.28	LQPPVTAPTPK(1)K	2	1.2291	1
A0A384J811	690	K	Uncharacterized protein	BCIN_02g01370	1	0.036479	62.104	K(1)VIDNFYFTDVISR	2	-3.7079	1
A0A384J811	679	K	Uncharacterized protein	BCIN_02g01370	1	5.78146e-10	167.11	VQLVDQNK(1)GSK	2	0.50578	3
A0A384J811	594	K	Uncharacterized protein	BCIN_02g01370	1	1.98074e-12	134.91	GAQIADVVLPGAAYTEK(1)AGTYVNTEGR	3	0.19864	1
A0A384J811	167	K	Uncharacterized protein	BCIN_02g01370	1	2.12888e-10	162.38	ASEDK(1)NIGPLIK	2	0.16767	1
A0A384J811	469	K	Uncharacterized protein	BCIN_02g01370	1	0.00083489	98.048	ETLAGPFGK(1)K	2	-1.454	3
A0A384J811	302	K	Uncharacterized protein	BCIN_02g01370	1	5.98845e-06	135.86	FACDGLK(1)TQR	2	0.41268	4
A0A384J811	312	K	Uncharacterized protein	BCIN_02g01370	1	0.00195194	105.14	LTTPLIK(1)K	2	-0.29401	3
A0A384J811	105	K	Uncharacterized protein	BCIN_02g01370	1	5.40489e-11	149.07	PVASCAWPVQPGMVVK(1)TNSPLTHK	3	-0.79361	1
A0A384J811	113	K	Uncharacterized protein	BCIN_02g01370	1	0.0148741	52.247	TNSPLTHK(1)AR	3	-1.0631	1
A0A384J824	246	K	Aldo_ket_red domain-containing protein	BCIN_02g00230	1	4.10477e-06	115.12	GVPVVTTSLK(1)EER	2	1.4094	2
A0A384J824	280	K	Aldo_ket_red domain-containing protein	BCIN_02g00230	1	2.14529e-05	115.57	K(1)YFADNFAGEDK	2	-0.31716	4
A0A384J824	83	K	Aldo_ket_red domain-containing protein	BCIN_02g00230	1	0.00332158	93.178	EK(1)LFVTTK	2	0.40674	2
A0A384J831	613	K	Condensin complex subunit 2	Bcbrn1	0.999455	0.00342086	86.794	LFLK(0.001)PK(0.999)AR	3	-1.0943	1
A0A384J832	553	K	Serine/threonine-protein phosphatase	BccnA	1	0.00250156	72.898	EADNDK(1)GLQLLSR	2	-0.13548	1
A0A384J852	32	K	Uncharacterized protein	BCIN_02g00470	1	0.000308941	102.06	VLPMFSLK(1)GR	2	0.2787	4
A0A384J852	172	K	Uncharacterized protein	BCIN_02g00470	1	0.0510688	49.472	EGTTLDGK(1)K	2	0.14452	1
A0A384J852	253	K	Uncharacterized protein	BCIN_02g00470	1	0.0350799	58.917	DK(1)IPMGR	2	0.87529	3
A0A384J852	10	K	Uncharacterized protein	BCIN_02g00470	1	2.29082e-05	113.03	AGEAMNDGK(1)FK	2	-0.98038	4
A0A384J852	12	K	Uncharacterized protein	BCIN_02g00470	1	1.95015e-06	108.66	FK(1)HNLTEAPTYTSK	3	0.6318	1
A0A384J852	79	K	Uncharacterized protein	BCIN_02g00470	1	0.00127652	85.813	IEK(1)EYGVTCK	2	1.1969	1
A0A384J855	230	K	Uncharacterized protein	BCIN_02g00480	1	9.94721e-06	128.57	YFEK(1)NQAEAVK	2	-0.83805	1
A0A384J885	50	K	Bcrpt1	Bcrpt1	1	5.44636e-05	103.44	TYGAAPYGAALK(1)K	2	0.081637	2
A0A384J885	57	K	Bcrpt1	Bcrpt1	1	0.000500727	130.23	KLEQQIK(1)EK	2	-0.12632	1
A0A384J885	122	K	Bcrpt1	Bcrpt1	1	0.00364574	74.267	YVINVK(1)QIAK	2	0.56458	2
A0A384J885	59	K	Bcrpt1	Bcrpt1	1	0.0139279	64.692	EK(1)QTSVNEK	2	0.0047163	1
A0A384J885	413	K	Bcrpt1	Bcrpt1	1	1.96124e-09	159.18	VATEK(1)DFLSAVDK	2	-0.39069	2
A0A384J885	116	K	Bcrpt1	Bcrpt1	1	0.040008	49.85	SK(1)YVINVK	2	2.3767	1
A0A384J885	366	K	Bcrpt1	Bcrpt1	1	0.0016903	75.229	IHAK(1)SMSVER	3	-0.36461	3
A0A384J885	5	K	Bcrpt1	Bcrpt1	1	2.06929e-14	209.25	VSAK(1)GQNWENYK	2	0.19855	2
A0A384J885	110	K	Bcrpt1	Bcrpt1	1	0.000461479	99.5	IIQDEK(1)DTEK	2	-1.2631	2
A0A384J888	418	K	Bcqcr2	Bcqcr2	1	0.0161872	44.515	AFQIDEVGK(1)SVESVSIEK	3	-1.8401	1
A0A384J888	68	K	Bcqcr2	Bcqcr2	1	0.00125411	86.189	LAVVAK(1)AGTR	2	-0.10349	3
A0A384J888	377	K	Bcqcr2	Bcqcr2	1	3.85962e-10	136.43	AISEGSISQEDFTK(1)AVANAK	3	-0.54592	5
A0A384J888	427	K	Bcqcr2	Bcqcr2	1	4.27503e-05	111.86	SVESVSIEK(1)LK	2	2.0607	2
A0A384J888	363	K	Bcqcr2	Bcqcr2	1	1.21184e-14	164.53	ALK(1)AISEGSISQEDFTK	3	-1.5923	3
A0A384J888	360	K	Bcqcr2	Bcqcr2	1	0.0470882	42.061	SAAIEAVK(1)ALK	2	0.3421	1
A0A384J888	433	K	Bcqcr2	Bcqcr2	1	0.000149152	105.2	SAAK(1)AILEGK	2	-0.4631	2
A0A384J888	62	K	Bcqcr2	Bcqcr2	1	0.00400433	71.935	DVAGATTK(1)LAVVAK	2	1.7656	1
A0A384J888	257	K	Bcqcr2	Bcqcr2	1	6.1798e-67	330.17	WVGEFFTGTHAGQALSGPGATK(1)YYGGEER	3	-0.35764	3
A0A384J898	545	K	FAD-binding PCMH-type domain-containing protein	BCIN_02g00280	1	0.0498879	48.787	LLSIK(1)NK	2	-0.15352	1
A0A384J898	547	K	FAD-binding PCMH-type domain-containing protein	BCIN_02g00280	1	5.33629e-19	190.48	NK(1)YDPNHVFYGPTAVGSEYWTEEADGR	3	-0.6518	1
A0A384J8A9	42	K	Uncharacterized protein	BCIN_02g02700	1	0.00961043	90.862	FEADQK(1)R	2	-0.30219	1
A0A384J8B2	103	K	Actin-related protein 2/3 complex subunit 3	Bcarc18	1	0.00476679	119.21	VRPK(1)MEFR	3	1.0554	1
A0A384J8B9	386	K	Bcfth1	Bcfth1	1	0.0194882	58.699	DPEK(1)ALDTVR	2	-0.36133	1
A0A384J8C2	251	K	Uncharacterized protein	BCIN_02g01010	1	6.29296e-06	102.15	NK(1)VLATGTTQQLPFAEVQEVR	3	3.1653	1
A0A384J8C2	562	K	Uncharacterized protein	BCIN_02g01010	1	0.0206095	64.927	ASGIK(1)IER	2	-1.9052	1
A0A384J8C2	183	K	Uncharacterized protein	BCIN_02g01010	1	2.35558e-07	128.74	THGISPVDAESSK(1)FSQK	3	3.2741	1
A0A384J8C2	12	K	Uncharacterized protein	BCIN_02g01010	1	5.33912e-07	127.37	SIDLPK(1)SVASGGLEDPR	2	1.5061	1
A0A384J8C3	117	K	Uncharacterized protein	BCIN_02g01020	1	0.00123895	116.73	FVVSVIK(1)R	2	0.48272	1
A0A384J8C3	110	K	Uncharacterized protein	BCIN_02g01020	1	0.0160065	60.509	DTTK(1)FVVSVIK	2	-0.29914	1
A0A384J8E6	66	K	Uncharacterized protein	BCIN_02g02490	1	0.0227643	53.448	TTSSTK(1)WISAK	2	0.96634	1
A0A384J8F6	324	K	Bccpd2	Bccpd2	1	0.0267186	56.956	AFLPSYLPIINK(1)R	2	-0.44253	1
A0A384J8F6	278	K	Bccpd2	Bccpd2	1	0.0347416	51.286	WCDNYFSNK(1)HR	3	0.020521	1
A0A384J8F6	125	K	Bccpd2	Bccpd2	1	1.004e-06	126.83	EIVHELEQVDGK(1)K	3	-0.23279	2
A0A384J8F6	400	K	Bccpd2	Bccpd2	1	0.0231463	58.592	LVDVLK(1)EPR	2	0.11208	1
A0A384J8G3	41	K	Bcmak10	Bcmak10	1	0.0621229	41.448	PAPK(1)LYSK	2	-4.1601	1
A0A384J8G7	290	K	Bcape1	Bcape1	1	0.00935473	68.657	LVK(1)LGWPIAR	2	-0.77837	2
A0A384J8K0	153	K	Glucosamine 6-phosphate N-acetyltransferase	BCIN_02g01630	1	0.0652324	45.368	SILDCGAK(1)K	2	-2.2028	1
A0A384J8K6	83	K	Bchpm1	Bchpm1	1	1.77373e-05	124.6	LDDGK(1)EIGIPR	2	-0.083573	1
A0A384J8K9	690	K	Phospholipase	BCIN_02g01720	1	0.0348585	48.284	AAK(1)YATSLR	2	-1.902	1
A0A384J8L2	734	K	Bcstt3	Bcstt3	1	1.21375e-07	132.31	DHASAASFDK(1)GNK	2	3.2123	3
A0A384J8N2	323	K	Bcnrp1	Bcnrp1	1	6.7196e-19	205.33	ALNEK(1)AIEVSPSSSR	2	0.518	2
A0A384J8Q2	170	K	Uncharacterized protein	BCIN_02g03450	1	0.000844196	82.417	LVAHYEK(1)INK	3	-0.27843	1
A0A384J8Q2	103	K	Uncharacterized protein	BCIN_02g03450	1	0.000232105	95.618	LIDSYSHYK(1)EK	3	-0.29173	4
A0A384J8R8	759	K	Bcpmt4	Bcpmt4	1	0.000387008	91.313	K(1)WLGYDLHFAK	3	0.12252	1
A0A384J8R8	543	K	Bcpmt4	Bcpmt4	1	0.00177153	123.69	K(1)WFELQR	2	-1.5862	3
A0A384J8R8	473	K	Bcpmt4	Bcpmt4	1	6.27794e-05	98.943	SLQGQFK(1)LIHWPSK	3	0.3413	1
A0A384J8S2	104	K	Citrate synthase	BCIN_02g02750	1	0.000148241	98.592	GK(1)TIPECQELLPK	2	-0.22699	2
A0A384J8S2	241	K	Citrate synthase	BCIN_02g02750	1	4.71679e-35	248.46	DK(1)DYSFNFANQLGFGENK	3	0.54748	3
A0A384J8S2	42	K	Citrate synthase	BCIN_02g02750	1	0.000162989	148.04	TQTLK(1)ER	2	0.1467	3
A0A384J8S2	401	K	Citrate synthase	BCIN_02g02750	1	0.000290075	83.087	IAPGVLTEHGK(1)TK	3	0.46542	2
A0A384J8S2	464	K	Citrate synthase	BCIN_02g02750	1	0.00158203	73.386	SFSTEK(1)WAEIVGAK	3	0.13249	1
A0A384J8S2	324	K	Citrate synthase	BCIN_02g02750	1	5.22086e-07	123.92	MK(1)AAIGDDLSDEAIK	3	-1.1962	8
A0A384J8S2	383	K	Citrate synthase	BCIN_02g02750	1	8.01878e-07	115.8	HLPSDPMYK(1)LVSQVYK	3	0.49672	3
A0A384J8S2	84	K	Citrate synthase	BCIN_02g02750	1	4.43705e-10	138.75	GIK(1)SLVWEGSVLDSEEGIR	3	-0.98339	2
A0A384J8S2	233	K	Citrate synthase	BCIN_02g02750	1	0.000349508	107.57	GGK(1)VAAVQK	2	0.44124	2
A0A384J8S2	458	K	Citrate synthase	BCIN_02g02750	1	1.24584e-13	163.56	PK(1)SFSTEK	2	1.4617	5
A0A384J8S2	374	K	Citrate synthase	BCIN_02g02750	1	1.0398e-17	210.9	EFAEK(1)HLPSDPMYK	2	0.95266	7
A0A384J8S2	390	K	Citrate synthase	BCIN_02g02750	1	1.41651e-06	109.63	LVSQVYK(1)IAPGVLTEHGK	3	0.072821	2
A0A384J8S2	230	K	Citrate synthase	BCIN_02g02750	1	5.47386e-05	123.86	IYQNVFK(1)GGK	2	0.30671	4
A0A384J8S2	199	K	Citrate synthase	BCIN_02g02750	1	3.77467e-28	235.54	K(1)NEYWGHTFEDSMDLIAK	3	2.0794	6
A0A384J8S2	52	K	Citrate synthase	BCIN_02g02750	1	2.39057e-06	122.78	FAEQLPEK(1)IEQIK	2	0.83478	3
A0A384J8S2	472	K	Citrate synthase	BCIN_02g02750	1	0.00816481	74.376	WAEIVGAK(1)L	2	0.1264	4
A0A384J8S2	66	K	Citrate synthase	BCIN_02g02750	1	7.19484e-22	197.1	GYGNK(1)VIGEVTLDQVYGGAR	3	1.3867	2
A0A384J8S2	195	K	Citrate synthase	BCIN_02g02750	1	0.0165263	62.714	AYAK(1)GMK	2	0.087926	3
A0A384J8S5	548	K	Bcnic96	Bcnic96	1	0.00402815	63.447	QFAAAYLDDNTNSAQAADLK(1)K	3	-1.9648	1
A0A384J8S5	755	K	Bcnic96	Bcnic96	1	0.046056	46.462	TFK(1)DIGAR	2	-2.8228	1
A0A384J8T3	123	K	Tubulin alpha chain	BctubB	1	3.68481e-05	114.86	EILDGTLDK(1)IR	2	0.089224	3
A0A384J8T3	165	K	Tubulin alpha chain	BctubB	1	0.00123895	116.73	LSTDYGK(1)K	2	-0.060419	3
A0A384J8T3	114	K	Tubulin alpha chain	BctubB	1	4.13986e-20	204.07	GHYTIGK(1)EILDGTLDK	2	1.7791	5
A0A384J8T3	168	K	Tubulin alpha chain	BctubB	1	4.32197e-08	154.67	SK(1)LEFAVYPAPR	2	-0.1923	1
A0A384J8T3	313	K	Tubulin alpha chain	BctubB	1	0.0244969	50.354	NGK(1)YMAVALLYR	2	-1.7277	1
A0A384J8T3	408	K	Tubulin alpha chain	BctubB	1	0.000111133	147.29	FDLMYSK(1)R	2	-0.22078	7
A0A384J8T3	401	K	Tubulin alpha chain	BctubB	1	5.5584e-06	128.68	LDHK(1)FDLMYSK	3	0.094654	2
A0A384J8T3	98	K	Tubulin alpha chain	BctubB	1	8.42547e-22	195.77	SLFHPELLISGK(1)EDAANNYAR	3	0.25902	8
A0A384J8T3	338	K	Tubulin alpha chain	BctubB	1	1.81376e-05	110.38	DCNAAVASLK(1)AK	2	0.39167	2
A0A384J8T3	340	K	Tubulin alpha chain	BctubB	1	1.38254e-15	188.44	AK(1)TSFNLVEWCPTGFK	2	0.59749	2
A0A384J8T3	62	K	Tubulin alpha chain	BctubB	1	2.38673e-30	234.11	AVHESGELDTVFTETGNGK(1)YVPR	3	-0.55279	2
A0A384J8V0	682	K	WD_REPEATS_REGION domain-containing protein	BCIN_02g02260	1	0.0594444	46.457	SEEWANVK(1)K	2	0.80651	1
A0A384J8V0	14	K	WD_REPEATS_REGION domain-containing protein	BCIN_02g02260	1	0.00996075	76.478	AK(1)LAELK	2	0.44672	3
A0A384J8V3	119	K	Bcggc1	Bcggc1	1	5.27314e-05	97.384	DYLTTHHGSTFENTFGK(1)K	3	-0.25857	2
A0A384J8V3	53	K	Bcggc1	Bcggc1	1	2.47399e-08	160.67	LMSNQGSTK(1)GK	2	-1.0916	1
A0A384J8V3	43	K	Bcggc1	Bcggc1	1	4.96711e-06	99.064	LLGSGSAGIAELAVFHPVDTIAK(1)R	3	1.0093	2
A0A384J8V3	13	K	Bcggc1	Bcggc1	1	0.00334542	74.562	GYK(1)SESTLAR	2	0.60885	1
A0A384J8V3	62	K	Bcggc1	Bcggc1	1	0.00129265	96.342	LAEVIFK(1)DK	2	0.64296	2
A0A384J8V3	55	K	Bcggc1	Bcggc1	1	0.00299111	80.688	GK(1)LAEVIFK	2	-0.074406	1
A0A384J8V8	53	K	Uncharacterized protein	BCIN_02g03080	1	0.000280849	78.191	LTPK(1)DSYNILVEQR	3	-0.30727	1
A0A384J8V8	160	K	Uncharacterized protein	BCIN_02g03080	1	0.00868206	61.344	HLAWDMGK(1)TFK	3	-0.69848	1
A0A384J8W0	538	K	Bcdnm1	Bcdnm1	1	0.000766098	117.89	LIQEEK(1)ER	2	1.701	1
A0A384J8W0	314	K	Bcdnm1	Bcdnm1	1	0.00848056	82.305	LPDIK(1)AR	2	-0.42931	7
A0A384J8W0	171	K	Bcdnm1	Bcdnm1	1	9.43276e-19	199.65	VPIGDQPTDIEK(1)QTR	2	1.1208	1
A0A384J8W0	115	K	Bcdnm1	Bcdnm1	1	2.94275e-05	140.83	FTEFQDVK(1)R	2	3.3301	2
A0A384J8W0	277	K	Bcdnm1	Bcdnm1	1	0.000329941	78.324	SEADFFK(1)HHPAYR	4	-0.24659	3
A0A384J8Y7	163	K	Bcatp4	Bcatp4	1	8.327e-11	159.18	TLFEVSK(1)ETAQLEAK	2	1.5264	3
A0A384J8Y7	205	K	Bcatp4	Bcatp4	1	3.94919e-06	128.54	QQK(1)ELSESIISK	2	1.6097	2
A0A384J8Y7	124	K	Bcatp4	Bcatp4	1	0.000349508	107.57	IK(1)NILNAAR	2	0.19073	2
A0A384J8Y7	217	K	Bcatp4	Bcatp4	1	0.00011894	125.97	IQK(1)ELENPK	2	-0.73051	2
A0A384J8Y7	214	K	Bcatp4	Bcatp4	1	0.022452	52.576	ELSESIISK(1)IQK	2	-1.3152	1
A0A384J8Y7	139	K	Bcatp4	Bcatp4	1	3.09705e-05	123.96	ADHTEAVK(1)TR	3	-0.34258	1
A0A384J8Z2	131	K	Bccys3	Bccys3	1	0.00922309	59.418	YFTQVAK(1)AHGVK	3	2.3354	1
A0A384J8Z2	78	K	Bccys3	Bccys3	1	0.000290847	77.24	DNFEK(1)AVAALEHAK	3	-0.85792	1
A0A384J8Z9	75	K	Bccox6	Bccox6	1	4.62875e-05	98.408	YEK(1)EFEQVQDVFELQR	3	-1.7333	1
A0A384J8Z9	129	K	Bccox6	Bccox6	1	0.00484534	84.498	IFEGIK(1)AK	2	-0.43145	3
A0A384J906	162	K	Bcprp4	Bcprp4	1	0.041367	48.794	MEIQK(1)IEK	2	-3.2447	1
A0A384J908	52	K	Uncharacterized protein	BCIN_02g02510	1	6.21826e-06	134.84	WNNGK(1)QGEVK	2	-0.75432	2
A0A384J908	6	K	Uncharacterized protein	BCIN_02g02510	1	1.10241e-06	128.54	AFAWK(1)ASGLTYNK	2	-0.12145	3
A0A384J908	47	K	Uncharacterized protein	BCIN_02g02510	1	0.000891524	114.78	FAK(1)WNNGK	2	0.58828	2
A0A384J908	14	K	Uncharacterized protein	BCIN_02g02510	1	5.52267e-10	142.91	ASGLTYNK(1)YLSVAAR	2	2.1384	1
A0A384J909	215	K	Bcyhm2	Bcyhm2	1	0.0711583	50.914	GENGK(1)LNAWEK	2	-3.5766	1
A0A384J909	177	K	Bcyhm2	Bcyhm2	1	0.00713894	69.216	GINK(1)GVNAVAIR	2	-0.0010113	1
A0A384J910	90	K	Uncharacterized protein	BCIN_02g03530	1	2.29113e-26	191.48	LASVPSGGAGAAPAAGGAAAAGGAAAEEK(1)VEEK	3	0.21948	3
A0A384J910	21	K	Uncharacterized protein	BCIN_02g03530	1	2.56306e-15	162.13	ASPSAK(1)DITTVLESVGIEIDQER	3	0.41443	1
A0A384J910	94	K	Uncharacterized protein	BCIN_02g03530	1	0.0188809	66.27	VEEK(1)AEEK	2	0.11665	1
A0A384J910	44	K	Uncharacterized protein	BCIN_02g03530	1	1.04841e-10	186.46	LDTLIK(1)ELDGK	2	0.34041	14
A0A384J916	1005	K	Bcade6	Bcade6	1	1.48844e-05	114.54	VPAASK(1)QQLAIR	2	-0.095829	2
A0A384J916	621	K	Bcade6	Bcade6	1	0.00165667	70.02	DSTEHPTPIDLPMSTLFPK(1)DR	3	0.52137	2
A0A384J918	119	K	Bcrpn8	Bcrpn8	1	0.00435896	84.365	ASDLEVNELFK(1)R	2	-0.61136	1
A0A384J918	106	K	Bcrpn8	Bcrpn8	1	0.000252091	90.614	LIGWYHSGPK(1)LR	3	-0.19891	3
A0A384J918	303	K	Bcrpn8	Bcrpn8	1	6.1687e-27	231.58	AITAFHDLIENK(1)IQNR	3	-1.103	2
A0A384J918	96	K	Bcrpn8	Bcrpn8	1	0.0256449	42.317	EK(1)LIGWYHSGPK	3	2.752	1
A0A384J937	281	K	T-complex protein 1 subunit delta	Bccct4	1	0.00169404	98.009	TYLLNLVK(1)K	2	-0.28063	2
A0A384J937	367	K	T-complex protein 1 subunit delta	Bccct4	1	0.00621793	76.679	LVK(1)ITGTK	2	-0.038982	2
A0A384J937	18	K	T-complex protein 1 subunit delta	Bccct4	0.999434	0.00515362	73.196	DK(0.999)EK(0.001)PMAVR	3	-0.053352	1
A0A384J937	376	K	T-complex protein 1 subunit delta	Bccct4	1	7.93891e-05	100.93	SAGK(1)TVSIVCR	2	0.15891	2
A0A384J937	488	K	T-complex protein 1 subunit delta	Bccct4	1	0.00167373	77.185	NAGVSIK(1)SGGVK	2	2.9013	2
A0A384J937	56	K	T-complex protein 1 subunit delta	Bccct4	1	0.00410193	61.862	MIQDGK(1)GGTLITNDGSTMMK	3	-1.1223	1
A0A384J937	336	K	T-complex protein 1 subunit delta	Bccct4	1	0.00178919	73.928	STGCK(1)PIADIDSFTEDK	2	-1.8453	1
A0A384J952	69	K	Nitroreductase domain-containing protein	BCIN_02g04510	1	0.00154313	81.335	LWDITK(1)EVLK	2	-1.4115	1
A0A384J952	63	K	Nitroreductase domain-containing protein	BCIN_02g04510	1	0.00726161	63.944	AEHEK(1)LWDITK	3	0.0087751	1
A0A384J952	73	K	Nitroreductase domain-containing protein	BCIN_02g04510	1	8.89111e-10	138.97	EVLK(1)GVVPADQFEGTAQK	2	-1.9743	1
A0A384J952	23	K	Nitroreductase domain-containing protein	BCIN_02g04510	1	7.8591e-15	188.59	TIYALSNK(1)STIPDSK	2	1.9932	1
A0A384J952	58	K	Nitroreductase domain-containing protein	BCIN_02g04510	1	0.0146862	56.087	VVLLLK(1)AEHEK	2	0.86793	2
A0A384J952	12	K	Nitroreductase domain-containing protein	BCIN_02g04510	1	4.60329e-12	162.93	SPSTQFIDLLK(1)AR	3	-0.13823	3
A0A384J957	350	K	Uncharacterized protein	BCIN_02g03970	1	0.000928276	82.069	NTTGLANAK(1)DR	2	-1.3397	1
A0A384J964	124	K	Ribulose-phosphate 3-epimerase	Bcrpe1	1	0.0163676	68.224	TNPK(1)ELIR	2	-0.28654	2
A0A384J964	240	K	Ribulose-phosphate 3-epimerase	Bcrpe1	1	0.00182398	76.619	DPSEVIAK(1)LR	2	1.1118	2
A0A384J964	87	K	Ribulose-phosphate 3-epimerase	Bcrpe1	1	0.00143727	120.49	WVK(1)EFQK	2	-0.53765	2
A0A384J979	6	K	Bcrna1	Bcrna1	1	1.77118e-11	186.58	TTATK(1)IFSLEGK	2	-0.022734	2
A0A384J979	197	K	Bcrna1	Bcrna1	1	0.00471596	67.997	AYSLHTGVK(1)EVK	3	-0.62626	2
A0A384J979	276	K	Bcrna1	Bcrna1	1	0.0598527	59.198	GSVIFAEALK(1)K	2	1.989	1
A0A384J979	61	K	Bcrna1	Bcrna1	1	1.13774e-08	145.29	VIGEVLGEK(1)TNLK	2	0.1619	2
A0A384J979	13	K	Bcrna1	Bcrna1	1	6.55036e-05	121.73	IFSLEGK(1)GLK	2	-1.9498	2
A0A384J9A1	6	K	Coiled-coil_56 domain-containing protein	BCIN_02g03600	1	0.0210289	55.261	PLVPK(1)SSYYDK	2	0.8818	2
A0A384J9B3	534	K	C3H1-type domain-containing protein	BCIN_02g03470	1	0.0415991	44.318	APPTK(1)AQLQR	2	-0.20923	1
A0A384J9B9	294	K	Coatomer subunit alpha	BCIN_02g05260	1	0.000461074	135.87	VWDLNK(1)R	2	0.36052	2
A0A384J9B9	688	K	Coatomer subunit alpha	BCIN_02g05260	1	0.0225886	49.025	QLDRPK(1)LWSR	3	1.9427	1
A0A384J9B9	18	K	Coatomer subunit alpha	BCIN_02g05260	1	0.0263791	73.26	FESK(1)SSR	2	0.31336	1
A0A384J9B9	821	K	Coatomer subunit alpha	BCIN_02g05260	1	0.0120251	63.185	PVIPTFK(1)ANWPTK	2	-1.6167	1
A0A384J9B9	374	K	Coatomer subunit alpha	BCIN_02g05260	1	1.75349e-05	118.87	NIESPTLLTLK(1)K	2	0.39109	2
A0A384J9B9	23	K	Coatomer subunit alpha	BCIN_02g05260	1	0.00944359	64.485	AK(1)GIAFHPK	3	-0.072907	1
A0A384J9B9	616	K	Coatomer subunit alpha	BCIN_02g05260	1	0.00963991	77.741	FK(1)LALVK	2	-0.40428	1
A0A384J9C4	69	K	MFS domain-containing protein	BCIN_02g03560	1	0.000149152	105.2	LTDK(1)ISFITR	2	1.3867	3
A0A384J9C4	595	K	MFS domain-containing protein	BCIN_02g03560	1	4.14879e-05	112.5	LDAGDK(1)ILEMR	2	-0.48159	2
A0A384J9C4	589	K	MFS domain-containing protein	BCIN_02g03560	1	0.000448154	94.538	NYDPK(1)LDAGDK	2	0.33444	3
A0A384J9C4	325	K	MFS domain-containing protein	BCIN_02g03560	1	0.000481847	89.26	MPLISK(1)GLDIAK	2	-1.651	2
A0A384J9C4	606	K	MFS domain-containing protein	BCIN_02g03560	1	5.45214e-17	220.82	QEWELK(1)QTEK	2	-1.1046	1
A0A384J9C4	331	K	MFS domain-containing protein	BCIN_02g03560	1	0.0747437	49.358	GLDIAK(1)K	2	0.31237	1
A0A384J9C5	708	K	Bcsfb3	Bcsfb3	1	5.96235e-14	174.39	GALSEK(1)NVDILAGYR	2	0.6099	1
A0A384J9C5	889	K	Bcsfb3	Bcsfb3	1	0.00344871	73.632	GAK(1)ALTIQLAR	2	0.25907	1
A0A384J9E5	1020	K	Bckre5	Bckre5	1	0.0112391	52.42	VSIHDPDNIK(1)LSSIK	3	-0.60053	1
A0A384J9E5	951	K	Bckre5	Bckre5	1	0.0065789	76.679	MFLNPK(1)ER	2	-4.0279	3
A0A384J9E5	1329	K	Bckre5	Bckre5	1	0.0368149	67.334	FWK(1)QGYWEK	2	1.6289	1
A0A384J9E5	1173	K	Bckre5	Bckre5	1	5.56445e-09	145.79	GLNFAQGILGSK(1)TK	2	0.6435	1
A0A384J9E5	960	K	Bckre5	Bckre5	1	0.000882717	122.52	LQELPVK(1)R	2	0.40805	1
A0A384J9F2	179	K	Bcrpt6	Bcrpt6	1	0.000124108	94.007	GVLLYGPPGTGK(1)TLLAR	3	1.7657	3
A0A384J9F2	386	K	Bcrpt6	Bcrpt6	1	0.0256468	56.432	EVSLGK(1)LWK	2	-0.22376	1
A0A384J9F2	380	K	Bcrpt6	Bcrpt6	1	1.77327e-05	131.17	HDDK(1)EVSLGK	2	1.0045	2
A0A384J9H1	371	K	Ribos_L4_asso_C domain-containing protein	BCIN_02g04220	1	0.000139486	107.11	TQYAQVLK(1)ED	2	-0.31174	2
A0A384J9H1	330	K	Ribos_L4_asso_C domain-containing protein	BCIN_02g04220	1	5.8085e-19	236.35	NPLLNK(1)QVLLR	2	-0.51097	8
A0A384J9H1	119	K	Ribos_L4_asso_C domain-containing protein	BCIN_02g04220	1	0.00173243	123.99	INLGQK(1)R	2	-0.049063	2
A0A384J9H1	324	K	Ribos_L4_asso_C domain-containing protein	BCIN_02g04220	1	0.000417368	138.37	K(1)NPLLNK	2	-0.29673	2
A0A384J9H1	363	K	Ribos_L4_asso_C domain-containing protein	BCIN_02g04220	1	1.36572e-10	153.74	INK(1)TQYAQVLKED	2	3.5642	3
A0A384J9H1	162	K	Ribos_L4_asso_C domain-containing protein	BCIN_02g04220	1	2.00396e-16	175.46	GHQISEVAEVPLVINSEVFEGAK(1)IAR	3	-0.36964	6
A0A384J9H1	351	K	Ribos_L4_asso_C domain-containing protein	BCIN_02g04220	0.998851	0.0194565	48.214	IGTK(0.999)GLDAGK(0.001)PER	3	-0.87395	2
A0A384J9H1	105	K	Ribos_L4_asso_C domain-containing protein	BCIN_02g04220	1	0.000375252	105.52	MFAPTK(1)VWR	2	-0.98086	14
A0A384J9H1	25	K	Ribos_L4_asso_C domain-containing protein	BCIN_02g04220	1	5.56867e-06	77.469	ATGTTIPLPK(1)VFTSPIRPDIVQTVHTGMAK	4	0.16369	2
A0A384J9H1	280	K	Ribos_L4_asso_C domain-containing protein	BCIN_02g04220	1	1.09745e-08	127.61	K(1)DFLLPSNVVSQADIGR	3	-0.015368	4
A0A384J9H1	279	K	Ribos_L4_asso_C domain-containing protein	BCIN_02g04220	1	5.89642e-20	192.24	ALDNIYGTTTAPSALK(1)K	2	0.62162	5
A0A384J9H1	220	K	Ribos_L4_asso_C domain-containing protein	BCIN_02g04220	1	5.05559e-15	179.81	GPLVVYDGNADGK(1)ELVR	3	-0.36578	7
A0A384J9H1	184	K	Ribos_L4_asso_C domain-containing protein	BCIN_02g04220	1	1.47459e-05	114.72	TVGALADVEK(1)VK	2	0.16221	16
A0A384J9H1	15	K	Ribos_L4_asso_C domain-containing protein	BCIN_02g04220	1	6.28645e-16	184.3	PTVSVLSADGK(1)ATGTTIPLPK	3	-0.32717	9
A0A384J9H1	345	K	Ribos_L4_asso_C domain-containing protein	BCIN_02g04220	1	0.000784336	79.089	LNPYAAGYSK(1)EK	2	-0.093451	4
A0A384J9H1	317	K	Ribos_L4_asso_C domain-containing protein	BCIN_02g04220	1	0.00964341	90.777	GSALTK(1)R	2	0.74939	2
A0A384J9H1	56	K	Ribos_L4_asso_C domain-containing protein	BCIN_02g04220	1	9.81161e-08	124.4	QPYAVSEK(1)AGHQTSAESWGTGR	3	-1.5925	5
A0A384J9H1	357	K	Ribos_L4_asso_C domain-containing protein	BCIN_02g04220	1	0.000369556	105.98	GLDAGK(1)PER	2	0.09914	6
A0A384J9H1	45	K	Ribos_L4_asso_C domain-containing protein	BCIN_02g04220	1	2.16515e-11	160.3	VFTSPIRPDIVQTVHTGMAK(1)NK	4	-0.35786	2
A0A384J9H1	113	K	Ribos_L4_asso_C domain-containing protein	BCIN_02g04220	1	2.66567e-10	176.6	WHQK(1)INLGQK	3	-0.23596	8
A0A384J9H9	650	K	Amine oxidase	BCIN_02g05100	1	0.0257898	50.286	VGLK(1)PVNFFTK	2	1.0542	1
A0A384J9H9	564	K	Amine oxidase	BCIN_02g05100	1	0.000185599	97.734	MLADK(1)ESFHHK	3	-0.21154	3
A0A384J9H9	559	K	Amine oxidase	BCIN_02g05100	1	0.0130127	51.009	IHVPPFQK(1)MLADK	3	1.9364	1
A0A384J9H9	95	K	Amine oxidase	BCIN_02g05100	1	3.02401e-22	211.43	NTDK(1)LHEAIVNLSAGQVESNVR	3	1.6318	1
A0A384J9H9	546	K	Amine oxidase	BCIN_02g05100	1	0.000330383	97.597	NPINGK(1)PVAYK	2	0.22119	2
A0A384J9H9	594	K	Amine oxidase	BCIN_02g05100	1	1.18657e-18	194.55	DGELYAGGK(1)YTNQSR	2	-2.4576	2
A0A384J9H9	677	K	Amine oxidase	BCIN_02g05100	1	1.17665e-07	141.88	SVLAK(1)DSAAQHK	2	0.45197	1
A0A384J9H9	60	K	Amine oxidase	BCIN_02g05100	1	0.0657094	73.233	SITLEEPK(1)K	2	0.82748	1
A0A384J9H9	284	K	Amine oxidase	BCIN_02g05100	1	1.55302e-20	209.33	FSEQGHTIEWQK(1)WSFK	3	-0.39642	2
A0A384J9H9	16	K	Amine oxidase	BCIN_02g05100	1	3.17155e-10	138.01	STAEVQTSLPFVGGK(1)K	2	2.0693	1
A0A384J9I2	166	K	Bcemg1	Bcemg1	1	0.0114889	66.56	SVNSQEK(1)LLK	2	0.54657	1
A0A384J9I5	83	K	Spindle pole body component	BCIN_02g03190	1	0.0347101	53.968	LQK(1)LPELK	2	0.12806	2
A0A384J9J1	323	K	Aamy domain-containing protein	BCIN_02g05690	1	4.21323e-06	150.09	PSWNLTEIK(1)K	2	-2.1735	1
A0A384J9J5	219	K	PKS_ER domain-containing protein	BCIN_02g05870	1	0.00952538	78.192	DK(1)EFPSK	2	-1.2727	1
A0A384J9J5	100	K	PKS_ER domain-containing protein	BCIN_02g05870	1	0.0495617	45.368	VIASK(1)SSK	2	1.5604	1
A0A384J9L2	124	K	Bchnt1	Bchnt1	1	0.0232179	67.032	TDMDK(1)LK	2	-0.38269	2
A0A384J9L2	21	K	Bchnt1	Bchnt1	1	0.0243796	49.216	GDIPSFK(1)LYESEK	2	0.51315	1
A0A384J9L2	133	K	Bchnt1	Bchnt1	1	0.00349287	76.064	ALFAEIK(1)AK	2	0.25948	2
A0A384J9L2	126	K	Bchnt1	Bchnt1	1	0.0584562	40.883	LK(1)ALFAEIK	2	2.4271	1
A0A384J9L6	27	K	Bcrps31	Bcrps31	1	8.24211e-16	188.27	TITLEVESSDTIDNVK(1)AK	2	0.22264	4
A0A384J9L6	6	K	Bcrps31	Bcrps31	1	5.73776e-10	166.14	MQIFVK(1)TLTGK	2	-0.54806	12
A0A384J9L6	104	K	Bcrps31	Bcrps31	1	0.00395848	89.55	LAVLK(1)YYK	2	0.48214	5
A0A384J9L6	33	K	Bcrps31	Bcrps31	1	1.11777e-08	138.21	IQDK(1)EGIPPDQQR	2	-0.26402	15
A0A384J9L6	63	K	Bcrps31	Bcrps31	1	1.22645e-06	112.82	TLSDYNIQK(1)ESTLHLVLR	3	1.6128	2
A0A384J9L6	83	K	Bcrps31	Bcrps31	1	0.0120465	84.568	K(1)VYTTPK	2	-0.36173	2
A0A384J9L6	48	K	Bcrps31	Bcrps31	1	2.00478e-10	164.04	LIFAGK(1)QLEDGR	2	0.4357	7
A0A384J9L6	107	K	Bcrps31	Bcrps31	1	0.000181366	120.99	YYK(1)VDGDGK	2	0.016088	7
A0A384J9L6	99	K	Bcrps31	Bcrps31	1	0.00472431	97.093	TK(1)LAVLK	2	-0.045022	3
A0A384J9L6	89	K	Bcrps31	Bcrps31	1	0.00416372	105.39	VYTTPK(1)K	2	-0.011785	2
A0A384J9L6	113	K	Bcrps31	Bcrps31	1	2.19041e-05	137.95	VDGDGK(1)IER	2	-0.30401	8
A0A384J9M4	60	K	Bcrps15	Bcrps15	1	0.0127805	82.671	K(1)PMGLIK	2	-1.1697	3
A0A384J9M4	85	K	Bcrps15	Bcrps15	0.999992	0.00011669	93.495	QEAQPNEKPDLVK(1)THLR	4	1.4718	6
A0A384J9M4	72	K	Bcrps15	Bcrps15	1	0.000104678	95.067	AK(1)QEAQPNEKPDLVK	3	0.2844	2
A0A384J9M4	66	K	Bcrps15	Bcrps15	1	0.0327388	87.696	KPMGLIK(1)K	2	-0.83883	2
A0A384J9M4	80	K	Bcrps15	Bcrps15	1	4.0295e-22	219.97	QEAQPNEK(1)PDLVK	2	0.041209	3
A0A384J9M4	10	K	Bcrps15	Bcrps15	1	4.03663e-13	182.02	ADEEYDAQK(1)AAEIK	2	-0.9044	3
A0A384J9M4	15	K	Bcrps15	Bcrps15	1	0.0518194	57.281	AAEIK(1)AK	2	0.24902	1
A0A384J9Q1	240	K	Uncharacterized protein	BCIN_02g06270	1	0.000168332	88.565	YENGENDEFLK(1)PIILGGK	2	1.9286	1
A0A384J9Q1	440	K	Uncharacterized protein	BCIN_02g06270	1	4.28824e-10	143.04	K(1)EGYVLFITSDHGNAEEMK	3	-0.4619	2
A0A384J9Q1	463	K	Uncharacterized protein	BCIN_02g06270	1	0.0505328	48.346	FADGK(1)PK	2	1.3229	1
A0A384J9Q1	369	K	Uncharacterized protein	BCIN_02g06270	1	8.89111e-10	138.97	DESQDLVPSNK(1)SVATYDK	2	-0.1114	2
A0A384J9Q1	282	K	Uncharacterized protein	BCIN_02g06270	1	0.0278489	50.484	SPK(1)PDFAYPK	2	1.2146	1
A0A384J9Q1	111	K	Uncharacterized protein	BCIN_02g06270	1	1.7287e-13	193.83	AFNAAK(1)DGNGR	2	-0.81565	3
A0A384J9Q1	143	K	Uncharacterized protein	BCIN_02g06270	1	0.000117377	77.959	VAK(1)ELEIPHVYIHFFGDGR	4	-0.1593	1
A0A384J9Q1	439	K	Uncharacterized protein	BCIN_02g06270	1	3.79034e-07	147.74	AIGEIYETCK(1)K	2	-0.066108	3
A0A384J9Q1	93	K	Uncharacterized protein	BCIN_02g06270	1	0.0111698	86.833	IDQTIK(1)K	2	0.20582	2
A0A384J9Q1	376	K	Uncharacterized protein	BCIN_02g06270	1	8.83236e-08	132.51	SVATYDK(1)APEMSAAGVAK	2	-0.29469	1
A0A384J9Q1	178	K	Uncharacterized protein	BCIN_02g06270	1	0.000211439	78.244	IK(1)EIGIGEVATVVGR	2	2.3461	2
A0A384J9Q1	164	K	Uncharacterized protein	BCIN_02g06270	1	2.14004e-15	186.11	DTDPK(1)SGAGYMEALLEK	3	-0.7887	7
A0A384J9Q1	224	K	Uncharacterized protein	BCIN_02g06270	1	1.09214e-07	114.64	VEVALSGLCNGEGEESSDPVK(1)TIK	3	-1.0512	2
A0A384J9Q1	140	K	Uncharacterized protein	BCIN_02g06270	1	3.36297e-08	151.98	QDHLYALLK(1)VAK	3	0.18768	2
A0A384J9Q1	247	K	Uncharacterized protein	BCIN_02g06270	0.999979	2.09447e-10	148.29	YENGENDEFLKPIILGGK(1)EAR	3	0.1952	4
A0A384J9Q2	104	K	H15 domain-containing protein	BCIN_02g04870	1	0.00190409	101.25	APAEK(1)APK	2	-0.69868	1
A0A384J9Q2	85	K	H15 domain-containing protein	BCIN_02g04870	1	0.000330832	86.944	EVFIMPK(1)GSSGTVK	2	1.7224	2
A0A384J9Q2	139	K	H15 domain-containing protein	BCIN_02g04870	1	2.31619e-05	118.31	KPVDAAATK(1)EK	3	0.4823	1
A0A384J9Q2	78	K	H15 domain-containing protein	BCIN_02g04870	1	0.000828699	77.597	NGVAK(1)EVFIMPK	2	0.22096	1
A0A384J9Q2	176	K	H15 domain-containing protein	BCIN_02g04870	0.999668	0.000228911	88.768	KPATPK(1)DAPAVVEK	3	-0.18048	2
A0A384J9Q2	184	K	H15 domain-containing protein	BCIN_02g04870	1	9.17392e-07	129.37	DAPAVVEK(1)DTVLK	2	-0.289	3
A0A384J9Q2	14	K	H15 domain-containing protein	BCIN_02g04870	1	0.00325634	73.435	AATTTAAAPK(1)AK	2	0.77796	2
A0A384J9Q2	52	K	H15 domain-containing protein	BCIN_02g04870	1	0.0288961	63.148	YLK(1)ANNK	2	-0.60848	1
A0A384J9Q2	92	K	H15 domain-containing protein	BCIN_02g04870	1	0.000676945	88.596	GSSGTVK(1)LAPK	2	0.051526	2
A0A384J9Q2	56	K	H15 domain-containing protein	BCIN_02g04870	1	4.19119e-15	168.68	ANNK(1)INAGDSMFDSLFNR	3	-0.25072	1
A0A384J9Q2	73	K	H15 domain-containing protein	BCIN_02g04870	1	0.0329038	58.782	ALK(1)NGVAK	2	1.8072	1
A0A384J9Q4	464	K	FKS1_dom1 domain-containing protein	BCIN_02g06930	1	0.00222199	99.442	IVMEDK(1)SR	2	-1.0011	1
A0A384J9Q4	490	K	FKS1_dom1 domain-containing protein	BCIN_02g06930	1	0.0470867	50.703	VFFK(1)TYR	2	-2.0866	1
A0A384J9Q5	217	K	Bcfol2	Bcfol2	1	0.00158061	80.706	NVIGISK(1)LPR	2	0.19944	1
A0A384J9Q6	392	K	Uncharacterized protein	BCIN_02g06440	1	0.0341227	49.515	FDSAENADTAIEK(1)FSGYQYGGR	3	-2.2522	1
A0A384J9Q6	57	K	Uncharacterized protein	BCIN_02g06440	1	5.18784e-07	119.87	VYVGNLSYDVK(1)WHHLK	4	0.30319	2
A0A384J9Q6	62	K	Uncharacterized protein	BCIN_02g06440	1	0.0239817	45.598	WHHLK(1)DFMR	3	-0.94922	1
A0A384J9S5	310	K	Bcths1	Bcths1	1	9.23186e-06	135.55	IYGVSFPDK(1)K	2	-0.015592	3
A0A384J9S5	70	K	Bcths1	Bcths1	1	0.0220267	56.205	AK(1)YDAEIAAK	2	1.7308	1
A0A384J9S5	620	K	Bcths1	Bcths1	1	9.06011e-13	179.65	TTEPEDPNAPPK(1)ER	2	-0.27396	2
A0A384J9S5	245	K	Bcths1	Bcths1	1	0.00670492	89.296	QHIIK(1)DK	2	0.71385	1
A0A384J9S5	523	K	Bcths1	Bcths1	1	1.28091e-05	117.2	LETWDMAEEK(1)LR	2	-0.79357	2
A0A384J9S5	294	K	Bcths1	Bcths1	1	5.0929e-35	272.8	NSASYFLGNK(1)ENDSLQR	2	-2.5904	2
A0A384J9S5	66	K	Bcths1	Bcths1	1	0.00540736	81.296	IAVFDK(1)LK	2	1.2493	2
A0A384J9S5	10	K	Bcths1	Bcths1	1	0.00659445	70.345	EAVEK(1)VAEGVK	2	-2.9062	2
A0A384J9S5	513	K	Bcths1	Bcths1	1	2.06062e-07	131.96	YLGK(1)LETWDMAEEK	2	-1.5598	2
A0A384J9S5	247	K	Bcths1	Bcths1	1	1.27642e-08	143.25	DK(1)IADGTNTTVYR	2	-1.6382	5
A0A384J9S5	5	K	Bcths1	Bcths1	1	0.0320024	48.568	MEQAK(1)EAVEK	2	2.717	1
A0A384J9T2	103	K	Bcrpn9	Bcrpn9	1	0.00674525	73.499	LSFLEAVAK(1)K	2	-0.078356	2
A0A384J9U0	63	K	Bcrpl28	Bcrpl28	1	2.40985e-05	112.13	YFHK(1)QGNHFWK	4	0.09587	6
A0A384J9U0	70	K	Bcrpl28	Bcrpl28	1	0.00556621	64.798	QGNHFWK(1)PVVNLDK	3	-0.66055	3
A0A384J9U0	95	K	Bcrpl28	Bcrpl28	1	7.01782e-05	132.86	RDEYLSGEK(1)K	3	0.37281	11
A0A384J9U0	7	K	Bcrpl28	Bcrpl28	1	0.000734624	118.67	PTHLSK(1)TR	2	0.80691	1
A0A384J9U0	111	K	Bcrpl28	Bcrpl28	1	6.94884e-10	141.22	DTVPVLDLLPLGYSK(1)VLGK	2	-0.96842	2
A0A384J9U0	47	K	Bcrpl28	Bcrpl28	1	1.76011e-12	180.11	TNMDK(1)YHPGYFGK	2	0.046264	7
A0A384J9U0	132	K	Bcrpl28	Bcrpl28	1	0.000883271	114.99	WFSK(1)EAER	2	0.062117	5
A0A384J9U0	86	K	Bcrpl28	Bcrpl28	1	6.3282e-06	143.96	LWSLVPLEK(1)R	2	0.33148	8
A0A384J9U0	55	K	Bcrpl28	Bcrpl28	1	4.29918e-06	123.96	YHPGYFGK(1)VGMR	3	-0.22026	12
A0A384J9W3	166	K	Bckgd2	Bckgd2	1	3.14625e-05	107.17	EDSSSPPPTEK(1)K	2	0.93782	1
A0A384J9W3	131	K	Bckgd2	Bckgd2	1	0.0042005	72.846	ASSEPK(1)EAASK	2	0.056786	1
A0A384J9W3	56	K	Bckgd2	Bckgd2	1	1.57173e-06	107.03	VPEMAESISEGTLK(1)QWSK	3	2.0519	3
A0A384J9W3	332	K	Bckgd2	Bckgd2	1	0.00338575	99.442	TIADLGK(1)K	2	-0.46193	3
A0A384J9W3	245	K	Bckgd2	Bckgd2	1	0.00257504	97.431	LYK(1)DEVLK	2	2.5681	1
A0A384J9W3	125	K	Bckgd2	Bckgd2	0.959248	1.09844e-07	131.09	LELGGAPEGGDK(0.041)EK(0.959)ASSEPK	3	-0.10809	4
A0A384J9W3	148	K	Bckgd2	Bckgd2	1	6.08799e-17	203.32	DQSTSSDPEPSK(1)K	2	-0.12443	1
A0A384J9W4	36	K	Elongation of fatty acids protein	BCIN_02g04240	1	7.4489e-07	120.9	VFTAVK(1)GYHPQDFDFQPR	3	-0.94654	2
A0A384J9Y2	281	K	Uncharacterized protein	BCIN_02g06580	1	5.877e-09	127.94	GAVDETSENYGGVYAGSGSHPDVK(1)HR	4	-1.5846	1
A0A384J9Y2	512	K	Uncharacterized protein	BCIN_02g06580	1	0.000555821	86.772	DLVPAFGAK(1)EGK	2	-0.16988	1
A0A384J9Y2	321	K	Uncharacterized protein	BCIN_02g06580	1	0.00018389	76.586	TSQLNTIDFHSTK(1)IAVR	3	0.79594	1
A0A384J9Y2	340	K	Uncharacterized protein	BCIN_02g06580	1	0.00392295	89.752	GVLQK(1)IIK	2	0.51484	2
A0A384J9Y3	693	K	Aconitate hydratase, mitochondrial	Bcaco1	1	1.2171e-06	124.62	HLGGLAIITK(1)SFAR	2	0.7185	3
A0A384J9Y3	373	K	Aconitate hydratase, mitochondrial	Bcaco1	1	3.57248e-14	180.95	FSEAVK(1)ANNWPEELK	2	-1.7627	2
A0A384J9Y3	524	K	Aconitate hydratase, mitochondrial	Bcaco1	1	1.15659e-06	121.77	DGK(1)EFMLAPPTGDGLPSR	2	0.20502	10
A0A384J9Y3	315	K	Aconitate hydratase, mitochondrial	Bcaco1	1	0.000147304	115.57	MYDYLAATK(1)R	2	2.2819	14
A0A384J9Y3	413	K	Aconitate hydratase, mitochondrial	Bcaco1	1	5.46612e-20	199.15	AASIAEDAMAHGVK(1)AK	3	-0.64551	4
A0A384J9Y3	521	K	Aconitate hydratase, mitochondrial	Bcaco1	0.817634	0.00401013	65.855	GK(0.818)DGK(0.182)EFMLAPPTGDGLPSR	3	-0.22212	2
A0A384J9Y3	72	K	Aconitate hydratase, mitochondrial	Bcaco1	1	0.0151111	42.93	LNRPLAYAEK(1)ILYSHLDDPHGQEIER	5	0.6344	1
A0A384J9Y3	637	K	Aconitate hydratase, mitochondrial	Bcaco1	1	3.39432e-34	250.26	VK(1)NFTTGEFDAVPATAR	2	1.7167	2
A0A384J9Y3	609	K	Aconitate hydratase, mitochondrial	Bcaco1	1	6.05392e-15	173.06	TTTDHISMAGPWLK(1)YR	3	0.53173	4
A0A384J9Y3	595	K	Aconitate hydratase, mitochondrial	Bcaco1	1	2.39307e-05	101.53	GK(1)TTTDHISMAGPWLK	3	-0.40898	4
A0A384J9Y3	50	K	Aconitate hydratase, mitochondrial	Bcaco1	1	0.000740113	124.83	NNFINYK(1)K	2	0.16938	4
A0A384J9Y3	704	K	Aconitate hydratase, mitochondrial	Bcaco1	1	0.00405699	77.923	IHETNLK(1)K	3	0.144	2
A0A384J9Y3	94	K	Aconitate hydratase, mitochondrial	Bcaco1	1	0.00808336	66.267	GVSYLK(1)LRPDR	3	0.44808	3
A0A384J9Y3	249	K	Aconitate hydratase, mitochondrial	Bcaco1	1	6.49158e-10	141.6	LTGQLSGWATPK(1)DIILK	2	0.76035	2
A0A384J9Y3	748	K	Aconitate hydratase, mitochondrial	Bcaco1	1	0.0104374	57.106	VHPK(1)SGESFDIK	3	-0.085776	1
A0A384J9Y3	591	K	Aconitate hydratase, mitochondrial	Bcaco1	1	0.000263409	96.604	DALDMPILIK(1)AK	2	1.2921	3
A0A384J9Y3	232	K	Aconitate hydratase, mitochondrial	Bcaco1	1	0.00854794	74.301	APK(1)VIGVK	2	0.31935	2
A0A384J9Y3	43	K	Aconitate hydratase, mitochondrial	Bcaco1	1	3.36945e-38	301.38	QNIHEK(1)NNFINYK	2	-1.623	3
A0A384J9Y3	415	K	Aconitate hydratase, mitochondrial	Bcaco1	1	8.00753e-07	119.54	AK(1)ALFTVTPGSEQIR	3	1.8952	2
A0A384JA07	320	K	Uncharacterized protein	BCIN_02g06130	1	0.022438	55.801	YDPDNDNK(1)TR	2	0.25815	1
A0A384JA07	114	K	Uncharacterized protein	BCIN_02g06130	1	0.0145989	69.598	FWFTK(1)DLK	2	2.2875	1
A0A384JA10	112	K	Bcpse1	Bcpse1	1	5.80256e-09	145.1	LIEALGLEK(1)SNSVR	2	-1.4044	1
A0A384JA10	550	K	Bcpse1	Bcpse1	1	0.0161783	68.371	AESTK(1)ELR	2	-0.17895	1
A0A384JA13	130	K	Histone H2B	BCIN_02g06790	1	3.77395e-19	222.73	HAVSEGTK(1)AVTK	2	-0.17565	2
A0A384JA13	40	K	Histone H2B	BCIN_02g06790	1	0.0025651	84.615	TTTSEGK(1)PR	2	0.080352	1
A0A384JA13	57	K	Histone H2B	BCIN_02g06790	1	0.000130292	101.01	KETYSSYIYK(1)VLK	2	2.8462	5
A0A384JA13	134	K	Histone H2B	BCIN_02g06790	1	0.000761276	94.465	AVTK(1)YSSSTK	2	-0.24872	2
A0A384JA13	122	K	Histone H2B	BCIN_02g06790	1	4.75842e-10	147.06	LILPGELAK(1)HAVSEGTK	2	0.24316	3
A0A384JA13	9	K	Histone H2B	BCIN_02g06790	1	0.000716535	87.568	GVASK(1)APAAAK	2	0.33213	2
A0A384JA13	48	K	Histone H2B	BCIN_02g06790	1	2.18282e-06	155.97	K(1)ETYSSYIYK	2	-0.60237	6
A0A384JA13	15	K	Histone H2B	BCIN_02g06790	1	3.54321e-06	117.63	APAAAK(1)APASASK	2	-0.067411	2
A0A384JA13	22	K	Histone H2B	BCIN_02g06790	1	1.81102e-10	166.62	APASASK(1)APASK	2	-0.26071	1
A0A384JA13	99	K	Histone H2B	BCIN_02g06790	1	0.00700398	97.596	LAAYNK(1)K	2	0.16144	2
A0A384JA13	60	K	Histone H2B	BCIN_02g06790	1	6.07933e-09	144.29	VLK(1)QVHPDTGISNR	2	0.60567	4
A0A384JA13	93	K	Histone H2B	BCIN_02g06790	1	5.63795e-17	196.7	VATEASK(1)LAAYNK	2	0.58148	4
A0A384JA13	100	K	Histone H2B	BCIN_02g06790	1	0.00419705	105.14	K(1)STISSR	2	-0.28353	1
A0A384JA21	186	K	1,3-beta-glucanosyltransferase	Bcgas1	1	0.0333891	60.074	DTK(1)AYIK	2	-0.10733	1
A0A384JA37	266	K	Dihydrolipoyl dehydrogenase	BCIN_02g06400	1	0.0200521	69.198	SSQK(1)ILK	2	0.34439	1
A0A384JA37	146	K	Dihydrolipoyl dehydrogenase	BCIN_02g06400	1	0.0150656	73.26	GVEFLFK(1)K	2	0.10875	3
A0A384JA37	299	K	Dihydrolipoyl dehydrogenase	BCIN_02g06400	1	0.00156212	81.017	LSLEAAK(1)GGK	2	-1.046	2
A0A384JA37	336	K	Dihydrolipoyl dehydrogenase	BCIN_02g06400	1	0.00217981	70.174	RPYTAGLGLENIGLETDDK(1)GR	3	0.038684	1
A0A384JA37	506	K	Dihydrolipoyl dehydrogenase	BCIN_02g06400	1	2.43701e-09	158.3	EAAMATYGK(1)AVHY	2	-1.4359	4
A0A384JA37	154	K	Dihydrolipoyl dehydrogenase	BCIN_02g06400	1	0.0021768	70.41	YVK(1)GTATFTGEHEVK	3	-0.1425	1
A0A384JA37	201	K	Dihydrolipoyl dehydrogenase	BCIN_02g06400	1	1.7714e-10	142.89	NILIATGSEATPFPGLEVDEK(1)R	3	-0.10248	1
A0A384JA37	292	K	Dihydrolipoyl dehydrogenase	BCIN_02g06400	1	0.00262591	84.054	VK(1)LSLEAAK	2	0.47318	1
A0A384JA37	432	K	Dihydrolipoyl dehydrogenase	BCIN_02g06400	1	7.38377e-08	149.41	AK(1)TNLDTEGMVK	2	-0.9384	2
A0A384JA37	151	K	Dihydrolipoyl dehydrogenase	BCIN_02g06400	1	0.0247015	56.091	NNVK(1)YVK	2	1.8038	2
A0A384JA37	76	K	Dihydrolipoyl dehydrogenase	BCIN_02g06400	1	0.00305276	113.89	VTCIEK(1)R	2	-0.85988	2
A0A384JA37	290	K	Dihydrolipoyl dehydrogenase	BCIN_02g06400	1	1.9682e-05	107.17	VMGGDVTGEK(1)VK	2	-2.4116	6
A0A384JA37	110	K	Dihydrolipoyl dehydrogenase	BCIN_02g06400	1	6.94106e-05	89.011	ALLNNSHLYHQILHDTK(1)AR	4	-1.5311	2
A0A384JA40	289	K	MFS domain-containing protein	BCIN_02g04840	1	3.74775e-20	205.52	DVEQASEDVQAYK(1)QGK	2	-0.5092	2
A0A384JA40	292	K	MFS domain-containing protein	BCIN_02g04840	1	0.00985292	57.267	QGK(1)SHGEPDEITR	3	-1.2775	1
A0A384JA49	88	K	Uncharacterized protein	BCIN_02g07210	1	1.07339e-07	123.55	SYTLAQNNGVNALHGGVK(1)GWGK	3	1.0415	1
A0A384JA49	151	K	Uncharacterized protein	BCIN_02g07210	1	0.029837	52.725	QQVDGK(1)EVR	2	-3.673	1
A0A384JA49	332	K	Uncharacterized protein	BCIN_02g07210	1	0.0492864	60.788	GQVLLK(1)K	2	1.3155	1
A0A384JA51	576	K	CRAL-TRIO domain-containing protein	BCIN_02g05890	1	0.0263915	73.248	TPEIK(1)TR	2	-1.7644	1
A0A384JA52	248	K	Flap endonuclease 1	FEN1	1	0.040419	47.971	IGPHTALK(1)LIR	3	-1.4682	2
A0A384JA62	362	K	MFS domain-containing protein	BCIN_02g06320	1	0.0705122	40.067	TLYEK(1)AK(1)R	3	1.0943	1
A0A384JA62	360	K	MFS domain-containing protein	BCIN_02g06320	1	0.0705122	40.067	TLYEK(1)AK(1)R	3	1.0943	1
A0A384JA73	104	K	Eukaryotic translation initiation factor 2A	BCIN_02g07710	1	0.000885403	83.182	DENGDAVK(1)NLK	2	-1.9288	2
A0A384JA73	468	K	Eukaryotic translation initiation factor 2A	BCIN_02g07710	1	0.00865125	65.278	GQATPSHFK(1)R	3	-0.017326	1
A0A384JA73	216	K	Eukaryotic translation initiation factor 2A	BCIN_02g07710	1	1.09855e-06	114.96	VFNVPQFNAPVSQK(1)TFFK	3	0.013544	1
A0A384JA73	168	K	Eukaryotic translation initiation factor 2A	BCIN_02g07710	1	0.0354753	58.687	TVWNK(1)LR	2	-0.23899	1
A0A384JA73	698	K	Eukaryotic translation initiation factor 2A	BCIN_02g07710	1	0.00898311	78.516	LEDTQVK(1)K	2	0.35049	1
A0A384JA83	423	K	Condensin complex subunit 1	Bcycs4	1	8.13657e-05	118.6	SLEDK(1)SSNVR	2	-0.77341	1
A0A384JA89	403	K	Bcjem1	Bcjem1	1	0.010276	89.142	AQVELK(1)R	2	-0.14923	1
A0A384JA89	426	K	Bcjem1	Bcjem1	1	1.88698e-05	109.44	DADELQIK(1)SAYR	2	-1.9063	1
A0A384JA89	412	K	Bcjem1	Bcjem1	1	0.00827232	69.721	DYYK(1)VLGVPK	2	-0.38678	1
A0A384JA89	275	K	Bcjem1	Bcjem1	1	0.0254271	42.426	YYEK(1)HQYASGVK	3	-0.29014	1
A0A384JA89	264	K	Bcjem1	Bcjem1	1	6.61372e-05	121.61	TIDK(1)TLAQVR	2	-0.53799	1
A0A384JA90	50	K	Uncharacterized protein	BCIN_02g07890	1	0.000275681	84.173	ETVHQVDK(1)AVASK	3	-1.3863	1
A0A384JA92	263	K	Uncharacterized protein	BCIN_02g06950	1	0.00419948	88.177	DCFAK(1)TWR	2	0.61894	1
A0A384JA99	728	K	Uncharacterized protein	BCIN_02g08330	1	0.000146335	115.7	LIELLQTFK(1)K	2	-0.91096	1
A0A384JA99	765	K	Uncharacterized protein	BCIN_02g08330	1	0.0015742	89.9	K(1)SAQIPSDLR	2	0.76939	1
A0A384JA99	893	K	Uncharacterized protein	BCIN_02g08330	1	0.0245993	66.087	NVFQK(1)AR	2	0.59764	2
A0A384JAB6	252	K	T-complex protein 1 subunit eta	BCIN_02g07150	1	0.000289556	112.36	SEK(1)DNAEVR	2	-0.51857	1
A0A384JAB6	127	K	T-complex protein 1 subunit eta	BCIN_02g07150	1	4.97902e-06	104.16	DHVEQGVSSQTIIK(1)GLR	3	-0.61053	1
A0A384JAB6	443	K	T-complex protein 1 subunit eta	BCIN_02g07150	1	4.80436e-05	109.16	SFAK(1)ALEVIPR	2	-0.46511	2
A0A384JAB6	399	K	T-complex protein 1 subunit eta	BCIN_02g07150	1	0.000425718	89.827	SLHDAIMIVK(1)R	2	-0.19097	3
A0A384JAB6	433	K	T-complex protein 1 subunit eta	BCIN_02g07150	1	0.00542168	81.215	NK(1)QQAIIK	2	-1.8046	1
A0A384JAB6	167	K	T-complex protein 1 subunit eta	BCIN_02g07150	1	0.00870048	67.519	LAGTAMSSK(1)LIK	2	0.55861	1
A0A384JAB6	113	K	T-complex protein 1 subunit eta	BCIN_02g07150	1	0.00103168	73.735	EIK(1)DHVEQGVSSQTIIK	3	1.766	1
A0A384JAB8	99	K	Bcyke2	Bcyke2	1	0.008654	69.346	DVQDK(1)SDGLK	2	1.769	1
A0A384JAC6	41	K	Cytochrome b5 heme-binding domain-containing protein	BCIN_02g07220	1	0.0190306	50.194	FQDDHPGGK(1)K	3	-0.79685	1
A0A384JAC6	313	K	Cytochrome b5 heme-binding domain-containing protein	BCIN_02g07220	1	0.000426032	113.15	HYIVNGEK(1)K	2	0.87478	1
A0A384JAC6	54	K	Cytochrome b5 heme-binding domain-containing protein	BCIN_02g07220	1	0.00560588	80.165	DASK(1)QFWK	2	1.0825	3
A0A384JAC8	166	K	Bcap2	Bcap2	1	0.000904809	81.525	DVMTIGDLK(1)IK	2	-0.77537	1
A0A384JAC8	395	K	Bcap2	Bcap2	1	0.00231913	86.882	NTVGLAK(1)AK	2	0.71322	2
A0A384JAC8	310	K	Bcap2	Bcap2	1	1.56874e-22	240.92	K(1)GWNGQYTVDCAK	2	-1.2636	2
A0A384JAC8	250	K	Bcap2	Bcap2	1	6.25061e-14	190.37	DHYDGK(1)ITEIPLR	2	0.40524	4
A0A384JAC8	388	K	Bcap2	Bcap2	1	1.17929e-14	171.08	YYSIYDLGK(1)NTVGLAK	2	-1.6741	2
A0A384JAC8	322	K	Bcap2	Bcap2	1	9.58851e-17	194.06	GWNGQYTVDCAK(1)R	3	-1.099	4
A0A384JAD7	198	K	Bcvps74	Bcvps74	1	0.00196445	90.15	GLVDK(1)GILR	2	-0.33676	1
A0A384JAD7	193	K	Bcvps74	Bcvps74	1	0.0298975	57.708	LAK(1)GLVDK	2	2.7721	1
A0A384JAD8	27	K	Trehalose-6-phosphate synthase	Bctps1	1	0.0115646	85.813	LPITIK(1)R	2	-0.12174	1
A0A384JAD8	10	K	Trehalose-6-phosphate synthase	Bctps1	1	0.0105656	66.331	PSVAGEEPK(1)ASSR	2	1.0642	1
A0A384JAD8	293	K	Trehalose-6-phosphate synthase	Bctps1	1	0.0194888	58.699	LDYIK(1)GVPQK	2	3.2792	1
A0A384JAF5	202	K	Bcspt10	Bcspt10	1	0.0705811	63.216	IWDALGFK(1)R	2	0.096202	1
A0A384JAF6	201	K	Mitogen-activated protein kinase	Bmp1	1	0.0252638	48.216	APEIMLTFK(1)EYTK	2	-2.3205	1
A0A384JAF6	337	K	Mitogen-activated protein kinase	Bmp1	1	0.00682604	88.819	NK(1)DNLTK	2	-0.6865	1
A0A384JAF6	298	K	Mitogen-activated protein kinase	Bmp1	1	0.000545237	106.91	LLAFNPVK(1)R	2	0.072119	4
A0A384JAF8	356	K	Bcvps4	Bcvps4	1	0.0193878	64.906	IQTATHYK(1)K	2	2.0106	2
A0A384JAF8	174	K	Bcvps4	Bcvps4	1	0.00726066	65.298	GILLYGPPGTGK(1)SYLAK	2	-0.089035	1
A0A384JAF8	71	K	Bcvps4	Bcvps4	1	0.0170442	46.985	LK(1)THLADAEGK	3	-0.15415	1
A0A384JAF8	122	K	Bcvps4	Bcvps4	1	0.0161296	56.774	SALQGAILQDK(1)PNIK	2	-0.37469	1
A0A384JAG3	116	K	Aminotran_1_2 domain-containing protein	BCIN_02g06920	1	0.00690715	68.972	TPIIVGPSGPK(1)SK	2	-0.57017	1
A0A384JAG9	152	K	Serine hydroxymethyltransferase	Bcshm2	1	1.59545e-18	197.47	K(1)ISAVSTYFETFPYR	3	-0.46773	5
A0A384JAG9	189	K	Serine hydroxymethyltransferase	Bcshm2	1	2.73593e-06	121.24	PK(1)VLVAGTSAYCR	2	1.8761	2
A0A384JAG9	412	K	Serine hydroxymethyltransferase	Bcshm2	1	0.000335544	117.89	GFGTEDFK(1)R	2	-0.11152	3
A0A384JAG9	443	K	Serine hydroxymethyltransferase	Bcshm2	1	0.0202502	106.36	LKDFK(1)AK	2	0.16478	1
A0A384JAG9	386	K	Serine hydroxymethyltransferase	Bcshm2	1	1.72834e-06	109.36	NSIPGDK(1)SALTPCGIR	3	-0.3759	4
A0A384JAG9	336	K	Serine hydroxymethyltransferase	Bcshm2	1	5.4383e-14	192.68	ALENEFK(1)QLGYK	2	0.76494	3
A0A384JAG9	445	K	Serine hydroxymethyltransferase	Bcshm2	1	0.0179049	60.255	AK(1)VAGGEVEK	2	0.26991	1
A0A384JAG9	453	K	Serine hydroxymethyltransferase	Bcshm2	1	6.25061e-14	190.37	VAGGEVEK(1)INELR	2	0.06655	3
A0A384JAG9	434	K	Serine hydroxymethyltransferase	Bcshm2	1	2.04465e-10	163.51	EVQAALPK(1)SDNK	2	-0.54694	3
A0A384JAG9	318	K	Serine hydroxymethyltransferase	Bcshm2	1	8.29299e-05	131.12	QATTDDFK(1)K	2	-0.0061727	5
A0A384JAG9	329	K	Serine hydroxymethyltransferase	Bcshm2	1	1.47339e-34	265.27	YQQQVVDNAK(1)ALENEFK	3	-1.1203	5
A0A384JAG9	65	K	Serine hydroxymethyltransferase	Bcshm2	1	2.24502e-05	85.498	AVFDALGSPMSNK(1)YSEGYPGAR	3	-0.10338	2
A0A384JAG9	426	K	Serine hydroxymethyltransferase	Bcshm2	1	0.0599525	45.911	ICK(1)EVQAALPK	2	-2.1854	1
A0A384JAG9	95	K	Serine hydroxymethyltransferase	Bcshm2	1	0.000201996	100.93	ALK(1)AFNLDSEK	2	-1.0311	1
A0A384JAG9	9	K	Serine hydroxymethyltransferase	Bcshm2	1	2.87666e-20	200.58	SSTYALPK(1)SHQEMLEK	2	-0.56735	2
A0A384JAG9	319	K	Serine hydroxymethyltransferase	Bcshm2	1	1.1578e-13	208.17	K(1)YQQQVVDNAK	2	-0.34087	3
A0A384JAG9	423	K	Serine hydroxymethyltransferase	Bcshm2	1	4.7378e-09	155.08	VASYIDQSIK(1)ICK	2	2.6015	1
A0A384JAH6	157	K	Peroxiredoxin	Bcprx7	1	0.0185175	57.885	YALQIEDGK(1)VK	2	-0.11228	1
A0A384JAH7	375	K	NmrA domain-containing protein	BCIN_02g05960	1	0.00121965	100.88	K(1)YLHVLDDQ	2	0.17056	1
A0A384JAH7	139	K	NmrA domain-containing protein	BCIN_02g05960	1	0.00496439	59.975	NYPTK(1)NFDLEDVHVEGAER	3	-1.084	1
A0A384JAH7	97	K	NmrA domain-containing protein	BCIN_02g05960	1	0.000145444	105.94	HLK(1)VSGDLGR	2	0.4308	1
A0A384JAH7	160	K	NmrA domain-containing protein	BCIN_02g05960	1	0.000243529	97.273	IADAVAK(1)YDVDR	2	-3.0139	3
A0A384JAH7	293	K	NmrA domain-containing protein	BCIN_02g05960	1	0.00379149	108.24	HINLPK(1)K	2	-0.071444	3
A0A384JAH7	325	K	NmrA domain-containing protein	BCIN_02g05960	1	1.45809e-10	171.32	EFIDQK(1)IDPSAK	2	0.18841	2
A0A384JAI7	118	K	40S ribosomal protein S26	BCIN_02g06060	1	0.00240401	94.363	VNPNQAAAK(1)A	2	0.41588	4
A0A384JAI7	19	K	40S ribosomal protein S26	BCIN_02g06060	1	0.00274886	105.2	GHVK(1)PIR	2	0.046032	1
A0A384JAJ7	466	K	Uncharacterized protein	BCIN_03g00010	1	0.0124191	80.165	LDTK(1)QYLR	2	-0.13354	2
A0A384JAJ7	473	K	Uncharacterized protein	BCIN_03g00010	1	0.0511883	41.684	ITK(1)EAHQPDVR	3	0.032706	1
A0A384JAJ7	297	K	Uncharacterized protein	BCIN_03g00010	1	2.42374e-05	121.29	FIK(1)DIPANQYK	2	0.30182	2
A0A384JAK9	74	K	Acyl carrier protein	Bcacp1	1	6.95564e-15	179.14	ILSLLSNFDK(1)VSDPTK	2	0.34978	1
A0A384JAL0	174	K	PP28 domain-containing protein	BCIN_02g09320	1	0.0119761	55.314	EAYQK(1)LHLAGK	3	0.02178	1
A0A384JAL0	167	K	PP28 domain-containing protein	BCIN_02g09320	1	0.044149	58.426	EAIEAQK(1)K	2	-0.61945	1
A0A384JAM1	104	K	CRAL-TRIO domain-containing protein	BCIN_02g08570	1	0.0104585	75.761	EK(1)EEVFK	2	0.79986	3
A0A384JAM1	261	K	CRAL-TRIO domain-containing protein	BCIN_02g08570	1	5.80265e-06	107.53	ELLAQVPK(1)ENLPK	2	1.9845	1
A0A384JAM1	70	K	CRAL-TRIO domain-containing protein	BCIN_02g08570	1	0.000946417	102.53	K(1)FDVTLAEK	2	0.33677	2
A0A384JAM1	102	K	CRAL-TRIO domain-containing protein	BCIN_02g08570	1	0.00774227	85.212	TFDYK(1)EK	2	0.98684	2
A0A384JAM1	253	K	CRAL-TRIO domain-containing protein	BCIN_02g08570	1	5.37507e-10	137.61	IHVLGSGYQK(1)ELLAQVPK	3	0.2367	2
A0A384JAM1	12	K	CRAL-TRIO domain-containing protein	BCIN_02g08570	1	5.09535e-27	194.29	LDPK(1)YDQYDFPTTSPTAQSGHPGHTTPEQDAQVQQLR	4	0.016173	1
A0A384JAM1	47	K	CRAL-TRIO domain-containing protein	BCIN_02g08570	1	0.000649822	89.301	LK(1)LEAAGFTER	2	0.95929	2
A0A384JAM1	8	K	CRAL-TRIO domain-containing protein	BCIN_02g08570	1	3.4545e-05	104.59	AATSDVK(1)LDPK	2	-1.5859	2
A0A384JAM1	109	K	CRAL-TRIO domain-containing protein	BCIN_02g08570	0.994817	0.0160512	51.643	EK(0.005)EEVFK(0.995)YYPQYYHK	4	0.04478	2
A0A384JAM1	88	K	CRAL-TRIO domain-containing protein	BCIN_02g08570	1	5.25039e-05	127.87	K(1)DFGLDQLVR	2	-0.12937	3
A0A384JAM1	275	K	CRAL-TRIO domain-containing protein	BCIN_02g08570	1	9.16334e-32	229.7	VFGGTCECK(1)GGCALSDEGPWTDPAWAKPPK	3	-0.53933	1
A0A384JAM1	117	K	CRAL-TRIO domain-containing protein	BCIN_02g08570	1	0.000326731	91.313	YYPQYYHK(1)TDK	3	0.30785	2
A0A384JAM8	69	K	AP complex subunit beta	BCIN_02g08180	1	0.000619508	95.618	NIATADLDQK(1)K	2	0.062366	2
A0A384JAP1	17	K	Uncharacterized protein	BCIN_02g07930	1	0.0116639	52.599	VHEGK(1)VAIVTGSAR	3	-0.7146	1
A0A384JAP5	265	K	Uncharacterized protein	BCIN_02g08750	1	0.0434914	53.163	TLK(1)GLAR	2	-1.2454	1
A0A384JAQ1	67	K	Uncharacterized protein	BCIN_02g08020	1	3.7126e-05	114.72	WNESK(1)ESTMDK	2	0.98862	1
A0A384JAQ3	783	K	Bcpom152	Bcpom152	1	0.000411637	91.62	LTGQPPWSIK(1)YR	2	0.20382	1
A0A384JAQ4	147	K	Uncharacterized protein	BCIN_02g09160	1	0.0198487	61.56	YK(1)EDLGFIR	2	0.013586	1
A0A384JAS2	74	K	Bcrps20	Bcrps20	1	2.5452e-34	266.44	TPCGEGSK(1)TWDCFEMR	2	-0.43588	4
A0A384JAS2	33	K	Bcrps20	Bcrps20	1	2.27712e-05	136.99	VESLEK(1)VCR	2	-0.29159	3
A0A384JAS2	61	K	Bcrps20	Bcrps20	1	3.26099e-08	160.22	LPTQTLK(1)VTTR	2	-0.070223	4
A0A384JAS2	7	K	Bcrps20	Bcrps20	1	7.0374e-05	120.77	DK(1)DFAGEGPK	2	-0.32639	3
A0A384JAS2	26	K	Bcrps20	Bcrps20	1	0.00122848	127.84	ITLTSK(1)K	2	1.0919	4
A0A384JAS2	5	K	Bcrps20	Bcrps20	0.999411	3.15155e-09	145.69	SYNK(0.999)DK(0.001)DFAGEGPK	2	0.29555	2
A0A384JAS2	15	K	Bcrps20	Bcrps20	1	4.70863e-17	194.77	DKDFAGEGPK(1)THK	3	0.42115	5
A0A384JAT2	1097	K	Bcifm1	Bcifm1	1	0.00702987	70.942	VFDGK(1)LESLK	2	2.2807	2
A0A384JAW9	74	K	40S ribosomal protein S25	BCIN_03g00790	1	0.000805016	100.84	ELEEK(1)GQIK	2	0.10163	5
A0A384JAW9	69	K	40S ribosomal protein S25	BCIN_03g00790	1	4.01873e-07	179.51	CLK(1)ELEEK	2	-1.0965	2
A0A384JAW9	40	K	40S ribosomal protein S25	BCIN_03g00790	1	3.23727e-05	132.88	LAK(1)DVQSYR	2	-0.41412	4
A0A384JAW9	23	K	40S ribosomal protein S25	BCIN_03g00790	1	2.62856e-06	118.21	DK(1)AQHAVILDK	3	0.46749	6
A0A384JAW9	78	K	40S ribosomal protein S25	BCIN_03g00790	1	0.00094689	113.41	GQIK(1)IVVK	2	-0.3926	4
A0A384JAW9	82	K	40S ribosomal protein S25	BCIN_03g00790	1	9.96455e-06	104.17	IVVK(1)HHAGDIYTR	4	-0.30384	3
A0A384JAY7	384	K	Bcnop56	Bcnop56	1	0.000171947	101.71	FLANK(1)CSIASR	2	-2.3505	2
A0A384JAY7	142	K	Bcnop56	Bcnop56	1	3.07734e-08	156.81	LLK(1)GLQEGDVER	2	0.14934	2
A0A384JAY7	342	K	Bcnop56	Bcnop56	1	7.63384e-07	118.31	YPASTVQILGAEK(1)ALFR	3	-0.26667	2
A0A384JAY7	228	K	Bcnop56	Bcnop56	1	0.000357778	116.73	LALAIGNK(1)K	2	-0.69182	2
A0A384JAY7	282	K	Bcnop56	Bcnop56	1	0.00632586	76.064	VVK(1)LAEYR	2	1.9836	2
A0A384JAY7	102	K	Bcnop56	Bcnop56	1	0.000135933	95.067	TILGVSDK(1)TLAGSIK	2	-0.25788	1
A0A384JAY7	401	K	Bcnop56	Bcnop56	1	6.48822e-07	126.07	IDNFSEAPTNK(1)FGEALR	3	0.55566	3
A0A384JAY7	166	K	Bcnop56	Bcnop56	1	0.00668624	89.369	VK(1)FSVQK	2	0.78125	2
A0A384JAY7	49	K	Bcnop56	Bcnop56	1	3.74492e-07	140.49	MVK(1)LVNFAPYR	2	-0.50421	4
A0A384JAY7	43	K	Bcnop56	Bcnop56	1	2.26527e-13	187.97	EVQDAGQDLAK(1)FGK	2	-1.3241	4
A0A384JAY7	329	K	Bcnop56	Bcnop56	1	0.00201821	65.801	LISHAGSLTNLSK(1)YPASTVQILGAEK	3	-1.4827	1
A0A384JB03	437	K	Glutamate decarboxylase	BCIN_03g01040	1	0.00658701	75.825	TDNLK(1)MLR	2	0.23929	2
A0A384JB03	286	K	Glutamate decarboxylase	BCIN_03g01040	1	0.00859968	59.75	LEK(1)VVSINTSGHK	3	-1.5223	1
A0A384JB03	61	K	Glutamate decarboxylase	BCIN_03g01040	1	1.30634e-30	240.44	FAAEDLPEHEMPDGEMPK(1)EVAYR	3	-1.054	3
A0A384JB03	502	K	Glutamate decarboxylase	BCIN_03g01040	1	0.0249463	51.445	DEK(1)HSLQGK	3	-0.25392	1
A0A384JB03	253	K	Glutamate decarboxylase	BCIN_03g01040	1	0.0202972	67.334	AVNDLLIK(1)K	2	1.3914	2
A0A384JB03	406	K	Glutamate decarboxylase	BCIN_03g01040	1	0.00011074	79.489	IDPNSNK(1)HYDEFALAHQLR	4	-1.0832	1
A0A384JB03	22	K	Glutamate decarboxylase	BCIN_03g01040	1	0.0126859	68.536	VAAPLVDGLK(1)K	2	-0.091224	4
A0A384JB03	432	K	Glutamate decarboxylase	BCIN_03g01040	1	1.21552e-06	119.68	SWVVPAYTMAPK(1)TDNLK	2	0.41402	2
A0A384JB03	449	K	Glutamate decarboxylase	BCIN_03g01040	1	0.00734039	86.794	EDFSK(1)SR	2	-0.57971	2
A0A384JB13	257	K	Uncharacterized protein	BCIN_02g07690	1	0.00356862	101.64	AK(1)EAVLR	2	-0.99284	1
A0A384JB16	238	K	Bcrpt3	Bcrpt3	1	3.90919e-10	134.14	VVGSEFVQK(1)YLGEGPR	3	0.015864	1
A0A384JB16	212	K	Bcrpt3	Bcrpt3	1	0.000175511	89.484	GVLLYGPPGTGK(1)TMLVK	2	-0.48216	3
A0A384JB21	143	K	Histone chaperone	Bcasf1	1	0.00948493	73.573	NVLAEK(1)PR	2	-0.7995	1
A0A384JB21	82	K	Histone chaperone	Bcasf1	1	1.94363e-05	117.27	FLFQADAPDTK(1)R	2	0.022473	1
A0A384JB54	204	K	Adenine deaminase	Bcaah1	1	0.000344704	78.964	EIYESAEGK(1)GIHR	3	-0.12682	1
A0A384JB54	229	K	Adenine deaminase	Bcaah1	1	0.000415757	104.42	ALDICK(1)VER	2	-3.3359	1
A0A384JB54	279	K	Adenine deaminase	Bcaah1	1	0.0458671	57.55	K(1)FLDAGIK	2	0.19778	1
A0A384JB76	215	K	Bcmir1	Bcmir1	1	0.00473228	72.29	VVEAIYTK(1)VDK	2	2.0836	2
A0A384JB76	259	K	Bcmir1	Bcmir1	1	0.000627415	84.365	TK(1)GLPGEGTTSR	2	-1.5615	4
A0A384JB76	9	K	Bcmir1	Bcmir1	1	0.010078	59.242	VGSTGSTK(1)VDAVVQQVAANTPEK	3	0.70318	1
A0A384JB83	119	K	Bcmam33	Bcmam33	1	0.0315372	56.434	SFGDEK(1)IR	2	0.43519	1
A0A384JB83	273	K	Bcmam33	Bcmam33	1	0.00975631	77.282	EQK(1)EYLR	2	-1.5193	2
A0A384JB83	80	K	Bcmam33	Bcmam33	1	7.17344e-05	75.868	LASEIQMEEEMK(1)EHEELPTSVK	3	0.2093	1
A0A384JB83	184	K	Bcmam33	Bcmam33	1	0.00150438	112.41	VNIIVEK(1)K	2	0.68304	3
A0A384JB84	34	K	Uncharacterized protein	BCIN_03g00005	1	0.0621921	41.427	SAYLK(1)HGK	2	1.9677	1
A0A384JB84	37	K	Uncharacterized protein	BCIN_03g00005	1	0.000377572	96.143	HGK(1)FHQMGNK	3	0.72508	1
A0A384JBA2	212	K	Glutathione peroxidase	Bcgpx3	1	0.00124392	122.74	VK(1)WNFEK	2	-0.48836	3
A0A384JBA2	235	K	Glutathione peroxidase	Bcgpx3	1	6.29621e-07	132.79	WASTTK(1)PENLEK	2	0.41151	1
A0A384JBA2	202	K	Glutathione peroxidase	Bcgpx3	1	0.00114917	76.332	SEK(1)PGLLGLQR	2	-0.18457	2
A0A384JBA2	110	K	Glutathione peroxidase	Bcgpx3	1	0.00530584	71.208	GK(1)VLLIVNTASK	2	1.9862	1
A0A384JBB1	205	K	Bcmas2	Bcmas2	1	1.60289e-13	188.78	GNTLGNPLLCPK(1)ER	2	0.29755	2
A0A384JBC5	132	K	Bcspl1	Bcspl1	1	7.78586e-14	169.4	IDASYTQVDK(1)SACGL	2	-0.72564	1
A0A384JBD4	33	K	Bcrps5	Bcrps5	1	9.44852e-09	132.97	LFNK(1)WSYEDVEIR	2	0.56182	3
A0A384JBD4	200	K	Bcrps5	Bcrps5	1	0.00142458	91.549	GSSNSYAIK(1)K	2	0.032887	5
A0A384JBD4	72	K	Bcrps5	Bcrps5	1	0.0286829	62.466	K(1)ANCPIIER	2	-0.86052	2
A0A384JBE2	736	K	Bccse1	Bccse1	1	0.0534918	40.067	LMAGK(1)SR	2	-1.0699	1
A0A384JBE2	783	K	Bccse1	Bccse1	1	0.0163492	66.023	LNSNPPEAFK(1)R	2	3.7726	1
A0A384JBE2	866	K	Bccse1	Bccse1	1	0.0109036	65.842	GWSK(1)TCEALLK	2	3.834	2
A0A384JBE3	152	K	Ribosomal protein	BCIN_03g01820	1	0.000672044	102.06	INEVK(1)STIK	2	0.17396	3
A0A384JBE3	147	K	Ribosomal protein	BCIN_03g01820	1	3.20066e-15	171.3	FPTPVSHNEDLSGK(1)INEVK	3	2.4326	4
A0A384JBE3	130	K	Ribosomal protein	BCIN_03g01820	1	0.000834377	84.507	LLGPGLSK(1)AGK	2	0.23401	3
A0A384JBE3	3	K	Ribosomal protein	BCIN_03g01820	1	0.000406096	101.65	SK(1)ITVAGVR	2	-0.54821	2
A0A384JBE3	118	K	Ribosomal protein	BCIN_03g01820	1	3.16711e-20	199.37	YDAFVASDTLIK(1)QIPR	3	0.24693	13
A0A384JBE3	156	K	Ribosomal protein	BCIN_03g01820	1	0.00273986	96.492	STIK(1)FQLK	2	0.18498	2
A0A384JBE3	91	K	Ribosomal protein	BCIN_03g01820	1	1.66582e-06	115.57	HGGVDAMSADDLK(1)K	3	0.099228	7
A0A384JBE3	78	K	Ribosomal protein	BCIN_03g01820	1	1.35326e-06	108.96	AK(1)HGGVDAMSADDLKK	4	-0.79224	8
A0A384JBE3	106	K	Ribosomal protein	BCIN_03g01820	1	1.60409e-06	128.76	K(1)YDAFVASDTLIK	2	0.34777	7
A0A384JBE3	24	K	Ribosomal protein	BCIN_03g01820	1	4.84949e-14	171.08	TNVQSLLEYSLETK(1)K	2	-0.057321	5
A0A384JBE3	214	K	Ribosomal protein	BCIN_03g01820	1	0.000189276	136.75	ASMSPPK(1)R	2	-0.24922	3
A0A384JBE3	196	K	Ribosomal protein	BCIN_03g01820	1	0.0002374	100.22	K(1)GWQNVGSLTIK	2	0.20469	2
A0A384JBE3	133	K	Ribosomal protein	BCIN_03g01820	1	8.83046e-05	91.317	AGK(1)FPTPVSHNEDLSGK	3	0.13997	3
A0A384JBF3	152	K	Catalase	Bccat5	1	4.46116e-14	190.27	DPTK(1)FPLFIHTQK	3	-0.08679	1
A0A384JBF3	161	K	Catalase	Bccat5	1	0.000121932	104.22	FPLFIHTQK(1)R	3	-2.2523	2
A0A384JBI0	69	K	Bcskp1	Bcskp1	1	3.19084e-08	129.29	VIEWADHHK(1)HDPAPTADDDSDSR	4	-0.47951	3
A0A384JBI0	85	K	Bcskp1	Bcskp1	1	4.93049e-07	143.42	K(1)TTDIEEWDQK	2	-3.4973	2
A0A384JBI0	134	K	Bcskp1	Bcskp1	1	0.0040868	88.819	GK(1)SPEEIR	2	-1.7635	2
A0A384JBI0	141	K	Bcskp1	Bcskp1	1	0.000195126	76.831	K(1)TFNITNDFTPEEEEQIR	3	-1.901	1
A0A384JBI6	261	K	Uncharacterized protein	BCIN_03g01010	1	0.000227457	117.31	YK(1)SSLDAGR	2	0.30166	8
A0A384JBI6	53	K	Uncharacterized protein	BCIN_03g01010	1	1.19085e-17	209.19	LLIQNQDEMLK(1)TGR	2	-0.18561	9
A0A384JBI6	259	K	Uncharacterized protein	BCIN_03g01010	1	1.43611e-10	170.68	MMMTSGEAVK(1)YK	2	-1.1951	33
A0A384JBI6	7	K	Uncharacterized protein	BCIN_03g01010	1	0.00499585	79.116	SNLPPK(1)K	2	1.2294	17
A0A384JBI6	273	K	Uncharacterized protein	BCIN_03g01010	1	0.0018628	91.087	QIVAK(1)EGVK	2	0.41735	4
A0A384JBI6	277	K	Uncharacterized protein	BCIN_03g01010	1	0.00105409	110.76	EGVK(1)SLFK	2	-0.072302	7
A0A384JBI6	42	K	Uncharacterized protein	BCIN_03g01010	1	1.2167e-08	143.25	VK(1)LLIQNQDEMLK	2	-0.57865	4
A0A384JBI6	112	K	Uncharacterized protein	BCIN_03g01010	1	0.0114587	89.142	SMFNFK(1)K	2	-0.056403	18
A0A384JBI6	281	K	Uncharacterized protein	BCIN_03g01010	1	0.000217252	98.156	SLFK(1)GAGANILR	2	0.82958	4
A0A384JBI6	69	K	Uncharacterized protein	BCIN_03g01010	1	3.82214e-05	123.11	YDGIVECFK(1)R	2	-1.032	10
A0A384JBI6	60	K	Uncharacterized protein	BCIN_03g01010	1	3.52921e-06	152.07	K(1)YDGIVECFK	2	-0.25408	10
A0A384JBI6	173	K	Uncharacterized protein	BCIN_03g01010	1	7.80032e-10	169.82	QFNGLVDVYK(1)K	3	-1.1198	12
A0A384JBI6	174	K	Uncharacterized protein	BCIN_03g01010	1	6.18508e-09	156.08	K(1)TLASDGIAGLYR	2	0.85742	6
A0A384JBI6	106	K	Uncharacterized protein	BCIN_03g01010	1	7.93472e-07	158.79	DTYK(1)SMFNFK	2	-0.082875	22
A0A384JBL3	71	K	Aldedh domain-containing protein	BCIN_03g01130	1	0.00727608	69.979	K(1)YTQPTGLFINNEWVK	2	-0.37403	1
A0A384JBL3	305	K	Aldedh domain-containing protein	BCIN_03g01130	1	0.000364163	78.69	VAFTGSTSTGK(1)EIMK	2	0.13846	1
A0A384JBL3	401	K	Aldedh domain-containing protein	BCIN_03g01130	1	2.58196e-16	171.05	EVSVVGDPFAEDTFQGPQVTK(1)AQYDR	3	-0.60607	1
A0A384JBL3	294	K	Aldedh domain-containing protein	BCIN_03g01130	1	5.91605e-16	175	EAGAAIATHQDIDK(1)VAFTGSTSTGK	3	0.96247	1
A0A384JBL3	376	K	Aldedh domain-containing protein	BCIN_03g01130	1	0.0111569	91.906	FIDAFK(1)K	2	-0.51405	3
A0A384JBL3	528	K	Aldedh domain-containing protein	BCIN_03g01130	1	0.0365513	44.436	IPFGGVK(1)QSGIGR	2	0.89558	1
A0A384JBL3	86	K	Aldedh domain-containing protein	BCIN_03g01130	1	2.28317e-22	213.01	YTQPTGLFINNEWVK(1)SSTGQK	3	0.062916	1
A0A384JBL3	415	K	Aldedh domain-containing protein	BCIN_03g01130	1	5.11384e-08	124.62	IGK(1)DEGATLLSGGEAFTTAHPSGK	3	1.5849	1
A0A384JBN5	124	K	Bclhs1	Bclhs1	1	4.50539e-08	154.36	TENDLIK(1)EYGIR	2	0.36212	5
A0A384JBN5	139	K	Bclhs1	Bclhs1	1	0.000147996	96.745	HPALQLEADK(1)TR	3	1.2561	2
A0A384JBN5	916	K	Bclhs1	Bclhs1	1	0.0456523	58.815	DLAEK(1)TK	2	-0.10292	2
A0A384JBN5	336	K	Bclhs1	Bclhs1	1	0.058043	45.081	LWK(1)EAER	2	-0.53461	1
A0A384JBN5	715	K	Bclhs1	Bclhs1	1	4.52615e-24	230.26	LREEALNQLEGFTYK(1)AR	3	-1.4352	3
A0A384JBN5	672	K	Bclhs1	Bclhs1	1	6.57513e-05	93.753	YETEHK(1)GLPQVPASEIAR	3	0.54864	2
A0A384JBN5	474	K	Bclhs1	Bclhs1	1	0.000101301	87.676	SYDGASYAAGIK(1)YIDIHK	3	-0.90635	2
A0A384JBN5	419	K	Bclhs1	Bclhs1	1	0.000126991	151.98	TPFVQK(1)ELEK	2	0.51402	2
A0A384JBN5	742	K	Bclhs1	Bclhs1	1	9.71841e-15	169.72	SK(1)AASEWIYSGGADASR	2	0.59459	1
A0A384JBN5	333	K	Bclhs1	Bclhs1	1	0.0486272	49.65	AAAK(1)LWK	2	-0.0056629	3
A0A384JBN5	261	K	Bclhs1	Bclhs1	1	0.000117704	126.07	ASILK(1)FQGR	2	0.80175	2
A0A384JBN5	199	K	Bclhs1	Bclhs1	1	5.66089e-06	102.79	VNDLVITVPVFYTTEEK(1)R	3	-0.44439	1
A0A384JBN5	933	K	Bclhs1	Bclhs1	1	0.0275502	72.138	SMK(1)QPYK	2	2.6088	1
A0A384JBN5	323	K	Bclhs1	Bclhs1	1	0.00592708	65.043	VSATAEK(1)VQAHGR	3	-0.3327	1
A0A384JBN5	740	K	Bclhs1	Bclhs1	1	0.00118255	107.57	SDLETK(1)SK	2	-0.87809	1
A0A384JBN5	555	K	Bclhs1	Bclhs1	1	0.00382061	73.196	HNCDNK(1)DIR	3	0.60718	1
A0A384JBN5	316	K	Bclhs1	Bclhs1	1	0.00182025	76.682	AQK(1)VSATAEK	2	0.11137	1
A0A384JBN5	430	K	Bclhs1	Bclhs1	1	0.0018628	91.087	IVGGSDK(1)IR	2	-0.1916	1
A0A384JBN5	776	K	Bclhs1	Bclhs1	1	0.000571789	105.52	DIVTPIQK(1)R	2	-0.072214	4
A0A384JBN5	529	K	Bclhs1	Bclhs1	1	0.000347095	97.163	VSPGSAEK(1)QLK	2	-0.9432	2
A0A384JBN5	666	K	Bclhs1	Bclhs1	1	0.000125869	92.939	TLIVIPLK(1)YETEHK	3	0.91414	1
A0A384JBN5	603	K	Bclhs1	Bclhs1	1	0.0495402	55.676	GLFGFGK(1)K	2	0.38718	3
A0A384JBN5	658	K	Bclhs1	Bclhs1	1	0.000107081	129.85	K(1)TLIVIPLK	2	-0.26146	1
A0A384JBP0	338	K	NAD(P)-bd_dom domain-containing protein	BCIN_03g03060	1	0.0104025	69.915	YAVDGTK(1)LR	2	0.082384	1
A0A384JBP8	161	K	Uncharacterized protein	BCIN_03g03150	1	0.00139788	83.775	IAASTTK(1)DPK	2	-0.051451	1
A0A384JBP8	77	K	Uncharacterized protein	BCIN_03g03150	1	0.00104374	79.07	GLAFADK(1)LLAK	2	0.42777	2
A0A384JBP8	291	K	Uncharacterized protein	BCIN_03g03150	1	1.35736e-06	112.82	VLYEETGDSK(1)YRPSVLLGK	3	2.3586	1
A0A384JBP8	309	K	Uncharacterized protein	BCIN_03g03150	1	0.00280987	76.282	MVDAGWLGK(1)K	2	-0.39219	2
A0A384JBQ3	359	K	Bcptc1	Bcptc1	1	0.0391057	43.083	LK(1)STSSRAR	3	0.41177	1
A0A384JBQ4	149	K	Ribosomal_L2_C domain-containing protein	BCIN_03g02530	1	0.00446398	86.67	VK(1)LPSGAK	2	-0.85603	2
A0A384JBQ4	159	K	Ribosomal_L2_C domain-containing protein	BCIN_03g02530	1	0.0684154	91.9	VIK(1)SSAR	2	0.33829	1
A0A384JBQ4	155	K	Ribosomal_L2_C domain-containing protein	BCIN_03g02530	1	0.0189333	74.415	LPSGAK(1)K	2	1.2372	2
A0A384JBQ4	221	K	Ribosomal_L2_C domain-containing protein	BCIN_03g02530	1	2.82787e-06	100.24	GVAMNPVDHPHGGGNHQHIGK(1)ASTISR	4	-0.014997	5
A0A384JBQ4	181	K	Ribosomal_L2_C domain-containing protein	BCIN_03g02530	1	0.000191055	126.12	TDKPLLK(1)ASR	2	-0.3241	7
A0A384JBQ4	234	K	Ribosomal_L2_C domain-containing protein	BCIN_03g02530	1	2.77435e-17	196.7	YAAQGQK(1)AGLIAAR	2	-0.012607	4
A0A384JBQ4	198	K	Ribosomal_L2_C domain-containing protein	BCIN_03g02530	1	0.00176009	116.73	NSWPK(1)TR	2	-0.48951	6
A0A384JBQ4	60	K	Ribosomal_L2_C domain-containing protein	BCIN_03g02530	1	0.000417079	100.25	GAPLAK(1)VVFR	2	1.1393	4
A0A384JBQ4	145	K	Ribosomal_L2_C domain-containing protein	BCIN_03g02530	1	2.88588e-15	173.21	TSGNYVTVIGHNPDEGK(1)TR	3	-0.30807	4
A0A384JBQ4	46	K	Ribosomal_L2_C domain-containing protein	BCIN_03g02530	1	0.000296116	88.021	GVVK(1)DIIHDPGR	3	0.23636	5
A0A384JBQ4	24	K	Ribosomal_L2_C domain-containing protein	BCIN_03g02530	1	0.00020365	119.21	LNK(1)APAQFR	2	0.28008	2
A0A384JBQ4	177	K	Ribosomal_L2_C domain-containing protein	BCIN_03g02530	1	0.0155839	110.81	TDK(1)PLLK	2	0.023823	3
A0A384JBR1	276	K	Bclga1	Bclga1	1	3.92673e-06	104.95	GDWVLTK(1)AAIAGTK	2	0.002747	2
A0A384JBR1	307	K	Bclga1	Bclga1	1	0.0104235	63.091	LDEVK(1)TSAIK	2	-1.6649	4
A0A384JBS6	306	K	Uncharacterized protein	BCIN_03g03380	1	0.000744321	85.355	FGLFK(1)DHVVK	2	0.59384	3
A0A384JBS6	443	K	Uncharacterized protein	BCIN_03g03380	1	5.34843e-14	176.08	APNYDDLLAAQEK(1)AK	2	0.083755	2
A0A384JBS6	7	K	Uncharacterized protein	BCIN_03g03380	1	0.00620121	76.774	VLNQAK(1)VK	2	-1.7934	1
A0A384JBS6	455	K	Uncharacterized protein	BCIN_03g03380	1	0.015768	64.485	GMWSGK(1)AAK	2	1.1639	3
A0A384JBS6	460	K	Uncharacterized protein	BCIN_03g03380	1	4.78379e-06	112.08	AK(1)QYADASETVQK	2	-0.6887	1
A0A384JBS6	136	K	Uncharacterized protein	BCIN_03g03380	1	0.000111827	100.18	SEDK(1)GLWQENGGR	2	0.0070508	1
A0A384JBS6	473	K	Uncharacterized protein	BCIN_03g03380	1	0.000937944	79.659	AK(1)LHVGSLQR	2	-0.19196	3
A0A384JBS6	301	K	Uncharacterized protein	BCIN_03g03380	1	0.0063495	66.92	AQHAK(1)FGLFK	3	-0.27858	3
A0A384JBS6	597	K	Uncharacterized protein	BCIN_03g03380	1	2.0432e-10	130.32	ILVEEGYATVHQHSAEQSGNSK(1)ELLAAEK	4	0.27261	1
A0A384JBS6	534	K	Uncharacterized protein	BCIN_03g03380	1	0.0140695	47.639	SEPFGK(1)EAHDLATR	3	0.40676	1
A0A384JBS6	471	K	Uncharacterized protein	BCIN_03g03380	1	7.0876e-17	190.85	QYADASETVQK(1)AK	2	-0.74751	1
A0A384JBS6	111	K	Uncharacterized protein	BCIN_03g03380	1	5.77827e-39	279.44	K(1)EDSESALQQLDALR	2	-0.36616	1
A0A384JBS6	163	K	Uncharacterized protein	BCIN_03g03380	1	2.67837e-10	144.27	IEVQHDMGNPESFLDTWK(1)GK	3	-1.0363	9
A0A384JBS6	103	K	Uncharacterized protein	BCIN_03g03380	1	0.00264465	106.42	EGWLK(1)LR	2	-0.31516	4
A0A384JBS6	98	K	Uncharacterized protein	BCIN_03g03380	1	1.6843e-10	168.31	LPEEMIK(1)EGWLK	2	-0.36302	1
A0A384JBS6	337	K	Uncharacterized protein	BCIN_03g03380	1	5.90133e-10	143.46	IFSADQIFVQNK(1)AGVEK	2	0.11479	1
A0A384JBS6	528	K	Uncharacterized protein	BCIN_03g03380	1	1.47554e-05	126.12	NPSDK(1)SEPFGK	2	-1.134	2
A0A384JBS6	493	K	Uncharacterized protein	BCIN_03g03380	1	3.2139e-12	171.32	IPAIVDFVK(1)GGGR	3	-1.5054	7
A0A384JBS6	658	K	Uncharacterized protein	BCIN_03g03380	1	7.87208e-23	236.92	DVIVTQINEDGK(1)LK	2	0.34933	2
A0A384JBU1	321	K	Bcsis1	Bcsis1	1	0.000214996	93.237	TVTTIDGK(1)NISLDK	2	0.6435	2
A0A384JBU1	256	K	Bcsis1	Bcsis1	0.965911	0.00983784	63.091	ILEMDIK(0.034)PGLK(0.966)K	3	-0.68344	1
A0A384JBU1	284	K	Bcsis1	Bcsis1	1	4.73428e-11	158.52	GVGDQEEGGQQDLHFVIEEK(1)K	3	-1.3455	1
A0A384JBU2	189	K	Transaldolase	BCIN_03g03360	1	0.000547374	91.961	ILDWYK(1)ASTGK	2	0.28653	3
A0A384JBU2	127	K	Transaldolase	BCIN_03g03360	1	0.00497086	83.783	EQGIDK(1)SR	2	-0.19813	2
A0A384JBU2	306	K	Transaldolase	BCIN_03g03360	1	3.1837e-06	110.35	EGISK(1)FAADAVTLK	2	0.52026	3
A0A384JBU2	70	K	Transaldolase	BCIN_03g03360	1	0.00375962	98.044	K(1)TDATLDR	2	0.57825	2
A0A384JBU2	263	K	Transaldolase	BCIN_03g03360	1	2.96677e-12	166.9	K(1)LVAENASSLDIEK	2	1.2274	1
A0A384JBU2	121	K	Transaldolase	BCIN_03g03360	1	4.85668e-08	153.75	IIDLYK(1)EQGIDK	2	0.54051	9
A0A384JBU2	107	K	Transaldolase	BCIN_03g03360	1	2.76131e-07	146.16	FSFDTK(1)ATINK	2	-0.041462	5
A0A384JBU2	315	K	Transaldolase	BCIN_03g03360	1	2.3981e-12	176.25	FAADAVTLK(1)DILK	2	-1.0199	5
A0A384JBU2	93	K	Transaldolase	BCIN_03g03360	1	0.000169195	97.69	VVPGK(1)VSTEVDAR	2	-0.16052	6
A0A384JBU2	88	K	Transaldolase	BCIN_03g03360	1	0.000439964	104.2	EILK(1)VVPGK	2	-0.11892	3
A0A384JBU2	84	K	Transaldolase	BCIN_03g03360	1	0.000426754	95.094	LLVEFGK(1)EILK	2	0.13308	3
A0A384JBU2	27	K	Transaldolase	BCIN_03g03360	1	9.87982e-27	192.09	ASGTTVVSDSGDFASIAK(1)YQPQDATTNPSLILAASK	4	1.5323	3
A0A384JBU2	194	K	Transaldolase	BCIN_03g03360	1	2.08268e-30	240.42	ASTGK(1)TYSAQEDPGVESVK	2	0.35964	3
A0A384JBU2	61	K	Transaldolase	BCIN_03g03360	1	8.17379e-07	119.68	LIDTAVAYGK(1)EVEGDLEK	3	0.028439	6
A0A384JBU2	9	K	Transaldolase	BCIN_03g03360	1	7.72135e-24	217.71	PSSLDQLK(1)ASGTTVVSDSGDFASIAK	3	-0.62414	5
A0A384JBU2	51	K	Transaldolase	BCIN_03g03360	1	2.44493e-19	207.56	KAEYAK(1)LIDTAVAYGK	2	-1.0409	10
A0A384JBU2	299	K	Transaldolase	BCIN_03g03360	1	3.41258e-13	186.56	FAFNEDAMAVEK(1)LR	2	-1.1376	11
A0A384JBU2	220	K	Transaldolase	BCIN_03g03360	1	0.0219096	52.009	FGYK(1)TIVMGASFR	2	1.1008	2
A0A384JBU2	112	K	Transaldolase	BCIN_03g03360	1	0.00182179	101.72	ATINK(1)ALR	2	-0.036304	3
A0A384JBU2	69	K	Transaldolase	BCIN_03g03360	1	0.000417055	113.62	EVEGDLEK(1)K	2	0.90603	7
A0A384JBU2	215	K	Transaldolase	BCIN_03g03360	1	0.00662748	87.323	AIFDYYK(1)K	2	1.3849	9
A0A384JBU2	45	K	Transaldolase	BCIN_03g03360	1	6.88756e-11	159.01	YQPQDATTNPSLILAASK(1)K	3	-0.12045	5
A0A384JBV2	356	K	Bcrpf1	Bcrpf1	1	0.000120991	94.281	SVVGPDGK(1)IVEGVEGIR	2	-1.4455	1
A0A384JBV7	3	K	Superoxide dismutase [Cu-Zn]	Bcsod1	1	0.0300501	57.59	VK(1)AVATVR	2	0.22148	1
A0A384JBV7	106	K	Superoxide dismutase [Cu-Zn]	Bcsod1	1	8.51954e-32	239.47	TDAQGNATGSVQDSHIK(1)LIGPLSVIGR	3	-0.85121	5
A0A384JBV7	89	K	Superoxide dismutase [Cu-Zn]	Bcsod1	1	2.072e-52	277.27	HVGDLGNFK(1)TDAQGNATGSVQDSHIK	3	0.11277	1
A0A384JBV7	129	K	Superoxide dismutase [Cu-Zn]	Bcsod1	1	8.7595e-22	192.25	TVVVHSGTDDLGK(1)GENEESK	3	0.014565	3
A0A384JBW9	225	K	Aspartokinase	Bchom3	1	0.0264501	55.721	EK(1)IDACQDR	2	-0.61084	1
A0A384JBX5	833	K	AAA domain-containing protein	BCIN_03g02170	1	0.0375144	66.073	NLLVEK(1)K	2	0.8858	2
A0A384JBX5	467	K	AAA domain-containing protein	BCIN_03g02170	1	1.447e-06	117.07	GAILSGPPGTGK(1)TLLAK	2	-0.43764	1
A0A384JBX5	672	K	AAA domain-containing protein	BCIN_03g02170	1	0.0612272	49.715	VIGGLEK(1)K	2	0.49731	1
A0A384JBX5	287	K	AAA domain-containing protein	BCIN_03g02170	1	0.0072856	64.82	NNFFDK(1)GLVK	2	-0.93159	1
A0A384JBX5	825	K	AAA domain-containing protein	BCIN_03g02170	1	0.000148174	105.4	IVDEAYEK(1)CR	2	0.12078	2
A0A384JBX5	404	K	AAA domain-containing protein	BCIN_03g02170	1	0.0373827	42.348	ASAGAGGNSGIFGMGK(1)SR	2	2.2871	1
A0A384JBX7	22	K	Uncharacterized protein	BCIN_03g02440	1	2.89903e-05	118.87	QSVNWTDAK(1)SR	2	0.10973	2
A0A384JBX9	27	K	Uncharacterized protein	BCIN_03g03620	1	0.00710648	68.283	QGK(1)LPIPGWVDTVK	2	-0.24362	1
A0A384JBX9	119	K	Uncharacterized protein	BCIN_03g03620	1	3.2759e-12	170.95	IGVLEQDEEK(1)GGR	2	-0.20791	4
A0A384JBX9	109	K	Uncharacterized protein	BCIN_03g03620	1	4.78945e-10	140.28	HVLQSLEK(1)IGVLEQDEEK	3	-1.1433	7
A0A384JBX9	77	K	Uncharacterized protein	BCIN_03g03620	1	0.00122399	88.495	LTK(1)VHGSTK	3	-1.6461	1
A0A384JBX9	68	K	Uncharacterized protein	BCIN_03g03620	1	0.00373152	108.7	K(1)TVGVGR	2	0.43772	2
A0A384JBX9	23	K	Uncharacterized protein	BCIN_03g03620	1	6.39009e-07	137.89	FIDAYAAFLK(1)R	3	-0.61747	5
A0A384JBX9	13	K	Uncharacterized protein	BCIN_03g03620	1	5.99592e-10	137.61	DVDAQK(1)FIDAYAAFLK	2	1.5375	1
A0A384JBY4	139	K	Uncharacterized protein	BCIN_03g03440	1	0.000132342	108.53	TDQAK(1)YFGDR	2	1.5659	2
A0A384JBY5	250	K	Uncharacterized protein	BCIN_03g03940	1	0.00340151	66.76	DITVAK(1)DDGVRPGITAESLGK	3	1.1699	1
A0A384JBZ7	7	K	Bccdc34	Bccdc34	1	0.00135609	98.458	SAVAAK(1)NR	2	-0.36976	1
A0A384JC06	108	K	Non-specific serine/threonine protein kinase	Bccla4	1	0.00110395	124.37	NK(1)WLILR	2	-0.61468	2
A0A384JC13	243	K	Bcado1	Bcado1	1	0.000263144	99.343	EIAK(1)ALAALPK	2	-0.11498	2
A0A384JC13	34	K	Bcado1	Bcado1	1	0.000432009	81.448	YGLK(1)PNDAILAEEK	2	-0.019124	1
A0A384JC13	278	K	Bcado1	Bcado1	1	9.66638e-19	189.45	VAIITQGTLPTVVAVNGQDVK(1)EYPVHAIDK	3	1.2492	1
A0A384JC13	102	K	Bcado1	Bcado1	1	1.47734e-10	153.09	YAAILHDAVK(1)TAGLR	2	-0.4067	6
A0A384JC13	239	K	Bcado1	Bcado1	1	0.00275443	105.14	DIK(1)EIAK	2	-0.35189	2
A0A384JC13	250	K	Bcado1	Bcado1	1	0.000200754	103.88	ALAALPK(1)ENK	2	0.12375	2
A0A384JC13	114	K	Bcado1	Bcado1	1	0.00337057	112.36	VDK(1)TQPTGR	2	-1.3091	1
A0A384JC13	340	K	Bcado1	Bcado1	0.999552	2.75943e-07	114.63	LSIQELGPSFPFPK(1)QTYKPTSQ	3	1.5282	1
A0A384JC33	64	K	Bcsup45	Bcsup45	1	1.17574e-18	194.77	MLAEEYGTASNIK(1)SR	3	0.19373	3
A0A384JC33	250	K	Bcsup45	Bcsup45	1	0.0456847	51.662	LATK(1)VIK	2	0.11184	1
A0A384JC33	17	K	Bcsup45	Bcsup45	1	0.0263872	60.436	NIEIWK(1)VK	2	0.25683	1
A0A384JC36	69	K	AB hydrolase-1 domain-containing protein	BCIN_03g04150	1	0.0255944	61.344	NDGPPIFYK(1)R	2	-0.48059	1
A0A384JC45	177	K	Bcplp1	Bcplp1	1	0.00241491	93.649	LLASGVIK(1)R	2	-2.7548	1
A0A384JC48	118	K	Bcrfc4	Bcrfc4	1	0.00584212	92.692	IK(1)GFAQK	2	0.078393	3
A0A384JC51	37	K	NADH dehydrogenase [ubiquinone] 1 alpha subcomplex subunit	BCIN_03g02730	1	0.00708652	72.848	AGTFIAK(1)DR	2	0.062022	1
A0A384JC59	18	K	Uncharacterized protein	BCIN_03g01900	1	5.00725e-07	130.56	AQK(1)QNRPIPQWIR	3	0.377	2
A0A384JC59	5	K	Uncharacterized protein	BCIN_03g01900	1	0.000291912	136.8	PSQK(1)SFR	2	0.88572	3
A0A384JC64	559	K	AA_TRNA_LIGASE_II domain-containing protein	BCIN_03g02940	1	0.0262652	49.343	VLLVPLSSHESFK(1)PFLK	3	-1.7093	1
A0A384JC64	182	K	AA_TRNA_LIGASE_II domain-containing protein	BCIN_03g02940	1	5.617e-14	180.64	IDNYNGEELGQLIK(1)K	2	3.7744	1
A0A384JC64	309	K	AA_TRNA_LIGASE_II domain-containing protein	BCIN_03g02940	1	1.16004e-10	175.29	HTQLAGK(1)TDVEK	3	-0.32258	2
A0A384JC64	630	K	AA_TRNA_LIGASE_II domain-containing protein	BCIN_03g02940	1	4.45673e-07	136.38	ASQEK(1)ILAAIK	2	-0.31745	2
A0A384JC64	139	K	AA_TRNA_LIGASE_II domain-containing protein	BCIN_03g02940	1	3.82191e-07	147.62	VVEEEEDPSK(1)K	2	0.65753	1
A0A384JC64	314	K	AA_TRNA_LIGASE_II domain-containing protein	BCIN_03g02940	1	0.000129149	109.16	TDVEK(1)MAIGK	2	-0.75172	3
A0A384JC64	8	K	AA_TRNA_LIGASE_II domain-containing protein	BCIN_03g02940	1	2.09141e-12	168.43	STTTTLK(1)GQPLDR	2	0.84312	2
A0A384JC64	457	K	AA_TRNA_LIGASE_II domain-containing protein	BCIN_03g02940	1	0.0261196	56.013	LESLAK(1)ELK	2	2.3884	1
A0A384JC64	399	K	AA_TRNA_LIGASE_II domain-containing protein	BCIN_03g02940	1	0.0179817	49.448	SAYDLSVHAK(1)K	3	0.41926	1
A0A384JC64	351	K	AA_TRNA_LIGASE_II domain-containing protein	BCIN_03g02940	1	0.00241845	100.25	IGVDQSK(1)VR	2	-1.4848	1
A0A384JC64	100	K	AA_TRNA_LIGASE_II domain-containing protein	BCIN_03g02940	1	0.00160731	93.442	DPK(1)NGDIMR	2	0.11763	2
A0A384JC64	587	K	AA_TRNA_LIGASE_II domain-containing protein	BCIN_03g02940	1	2.29259e-05	125.97	IDDSSASIGK(1)R	2	0.8765	3
A0A384JC69	160	K	CN hydrolase domain-containing protein	BCIN_03g02900	1	0.0403425	64.803	LGVIGK(1)R	2	0.091173	1
A0A384JCA9	160	K	Protein YOP1	Bcyop1	1	0.0215613	60.045	VSAATDK(1)SL	2	-0.20622	1
A0A384JCA9	16	K	Protein YOP1	Bcyop1	1	1.69552e-12	169.98	VQGTIAQIDK(1)ELSK	2	2.9958	2
A0A384JCA9	29	K	Protein YOP1	Bcyop1	1	2.18054e-24	239.51	YPTLNNLEK(1)QSNVPK	2	-1.1951	1
A0A384JCA9	153	K	Protein YOP1	Bcyop1	1	1.65835e-06	121.42	YFSGASK(1)VSAATDK	2	1.1468	4
A0A384JCA9	20	K	Protein YOP1	Bcyop1	1	0.000297738	92.151	ELSK(1)YPTLNNLEK	2	0.36791	1
A0A384JCC0	244	K	NMO domain-containing protein	BCIN_03g04860	1	0.0456516	53.517	NK(1)VTAQAVK	2	-1.8481	1
A0A384JCC0	329	K	NMO domain-containing protein	BCIN_03g04860	1	0.00932056	81.92	ASALFQPTSK(1)L	2	-0.3721	2
A0A384JCD0	21	K	Bcade5	Bcade5	1	0.0423235	42.317	EHTLAWK(1)LSQSPR	3	1.1174	1
A0A384JCD0	165	K	Bcade5	Bcade5	1	7.4392e-05	94.487	GVIIPTSK(1)EEAHQGLK	3	1.0354	2
A0A384JCD0	744	K	Bcade5	Bcade5	1	1.46013e-08	134.04	AFNTGIGMVAVVK(1)K	2	0.15891	3
A0A384JCD0	745	K	Bcade5	Bcade5	1	0.032192	84.882	K(1)ENVEQVVR	2	-0.6946	1
A0A384JCD0	414	K	Bcade5	Bcade5	1	0.00699694	86.794	FDK(1)MFYR	2	-1.2532	3
A0A384JCD0	767	K	Bcade5	Bcade5	1	0.00191557	90.601	VYTIGK(1)LIK	2	-0.062591	2
A0A384JCD0	157	K	Bcade5	Bcade5	1	1.33081e-14	168.55	ASGLAAGK(1)GVIIPTSK	2	0.025027	2
A0A384JCD0	65	K	Bcade5	Bcade5	1	0.003547	74.15	ADDYPGLVALAK(1)K	2	-0.91331	3
A0A384JCD0	719	K	Bcade5	Bcade5	1	3.66714e-10	149.35	WLK(1)NAGNVEASEMAR	2	-2.1837	1
A0A384JCD0	113	K	Bcade5	Bcade5	1	0.00572726	79.474	AFSK(1)DFMK	2	0.34983	2
A0A384JCE1	182	K	Bcdoa1	Bcdoa1	1	0.000180318	104.22	VFNTGGK(1)LLR	2	0.93075	2
A0A384JCE1	581	K	Bcdoa1	Bcdoa1	1	0.0165002	49.448	LSTHWPYK(1)DR	3	1.1607	1
A0A384JCH1	395	K	Bcsec61	Bcsec61	1	0.000126699	95.417	QLK(1)DQGLVMAGHR	3	0.87677	2
A0A384JCH1	411	K	Bcsec61	Bcsec61	1	0.000298964	111.61	EQSMYK(1)ELK	2	1.0968	2
A0A384JCH7	191	K	Uncharacterized protein	BCIN_03g04120	1	0.0333694	64.121	TK(1)ELIAFFEK	2	1.1493	1
A0A384JCI7	221	K	Bcthr1	Bcthr1	1	1.18935e-05	109.79	AIAIIPQFEVATAK(1)AR	3	0.15699	1
A0A384JCI7	266	K	Bcthr1	Bcthr1	1	3.59842e-07	117.35	SPPDAEQIYLAMQDK(1)VHQPYR	3	-0.040933	1
A0A384JCK7	737	K	Uncharacterized protein	BCIN_03g05700	1	0.0219454	67.903	DIK(1)NALR	2	-0.11326	1
A0A384JCL4	152	K	Bcfur1	Bcfur1	1	0.00132892	74.15	LFYDK(1)LPEDIAQR	3	0.36904	1
A0A384JCL4	147	K	Bcfur1	Bcfur1	1	1.64909e-06	126.1	DEETSLPK(1)LFYDK	2	-0.70998	1
A0A384JCM1	218	K	Bcsec65	Bcsec65	1	0.0325121	55.676	PAVPK(1)GWK	2	1.238	2
A0A384JCN3	239	K	Uncharacterized protein	BCIN_03g05840	1	0.0001558	100.22	VAVQAAK(1)EVVNK	2	1.2578	2
A0A384JCN3	198	K	Uncharacterized protein	BCIN_03g05840	1	9.30007e-07	117.31	NFSGK(1)EAGEWGVAAR	2	-1.0698	1
A0A384JCP8	286	K	Lactamase_B domain-containing protein	BCIN_03g05490	1	0.00793732	82.426	FTIGDEK(1)K	2	-1.4298	1
A0A384JCT4	203	K	Uncharacterized protein	BCIN_03g06200	1	6.89154e-06	90.712	ADHKPDFTNTEPAANIGPFPQWADK(1)K	4	-0.99906	3
A0A384JCT4	226	K	Uncharacterized protein	BCIN_03g06200	1	1.56374e-07	131.45	DTIEK(1)ENVDIRPTIAITR	3	-1.1757	3
A0A384JCT4	47	K	Uncharacterized protein	BCIN_03g06200	1	0.000942129	81.709	VNVLAGMK(1)EVR	2	0.16146	1
A0A384JCT5	161	K	Bcmrpl23	Bcmrpl23	1	0.0251264	51.771	AFEGAAHPYK(1)ENLVR	3	0.040696	1
A0A384JCU6	109	K	PlsC domain-containing protein	BCIN_03g05100	1	0.0522366	48.794	K(1)VGAVPVGR	2	-0.098911	1
A0A384JCV3	163	K	Bcpsa1	Bcpsa1	1	2.1833e-05	105.65	FVEK(1)PVEFVGNR	2	2.5493	2
A0A384JCV3	302	K	Bcpsa1	Bcpsa1	1	0.00262944	85.862	VK(1)DHAWVK	3	0.10318	2
A0A384JCV3	265	K	Bcpsa1	Bcpsa1	1	9.20513e-06	86.791	LLTPPNTPYVHGGNVLIDPSAK(1)IGK	3	0.66256	2
A0A384JCV3	320	K	Bcpsa1	Bcpsa1	1	9.1546e-14	165.64	STIVGWNSTIGK(1)WAR	2	1.844	3
A0A384JCV3	31	K	Bcpsa1	Bcpsa1	1	0.000571789	105.52	PLVEFGNK(1)R	2	0.92286	3
A0A384JCV3	126	K	Bcpsa1	Bcpsa1	1	0.0135517	55.196	K(1)HGDEGTIVVTK	3	-0.78751	2
A0A384JCW2	956	K	Bcmyo2	Bcmyo2	1	7.35535e-17	199.96	VVELTQSVGTMK(1)R	2	3.0785	2
A0A384JCW2	1026	K	Bcmyo2	Bcmyo2	1	2.62729e-17	205.3	LQTNFDESAVNIK(1)R	2	1.7153	1
A0A384JCX1	578	K	Uncharacterized protein	BCIN_03g06600	1	1.11614e-10	147.75	AELQASVDK(1)IVAWVDENQQATK	3	-0.33242	1
A0A384JCX1	538	K	Uncharacterized protein	BCIN_03g06600	1	0.000379397	100.88	VAAK(1)NALEGK	2	1.4143	2
A0A384JCX1	523	K	Uncharacterized protein	BCIN_03g06600	1	1.79997e-06	111.01	MLAEAEK(1)YK	2	0.26836	8
A0A384JCX1	346	K	Uncharacterized protein	BCIN_03g06600	1	1.0488e-10	176.78	IQK(1)LITDYFNGK	2	1.6532	3
A0A384JCX1	91	K	Uncharacterized protein	BCIN_03g06600	1	0.00282051	82.261	HFPFK(1)VIDR	2	0.22156	4
A0A384JCX1	511	K	Uncharacterized protein	BCIN_03g06600	1	0.000136415	134.25	LSK(1)EDIER	2	0.07019	5
A0A384JCX1	457	K	Uncharacterized protein	BCIN_03g06600	1	1.04873e-28	245.74	DNNLLGK(1)FELTGIPPAPR	2	-0.094554	1
A0A384JCX1	244	K	Uncharacterized protein	BCIN_03g06600	1	1.27429e-13	191.53	LVNHFVNEFK(1)R	3	-1.288	8
A0A384JCX1	506	K	Uncharacterized protein	BCIN_03g06600	1	8.89542e-05	128.36	IVITNDK(1)GR	2	0.78625	8
A0A384JCX1	106	K	Uncharacterized protein	BCIN_03g06600	1	5.0636e-09	139.08	AGKPVIEVEFK(1)GENK	2	0.29407	3
A0A384JCX1	157	K	Uncharacterized protein	BCIN_03g06600	1	6.1751e-20	196.52	QATK(1)DAGLIAGLNVLR	3	0.16017	4
A0A384JCX1	525	K	Uncharacterized protein	BCIN_03g06600	1	2.41138e-07	148.18	YK(1)AEDEAEAER	2	-0.81394	6
A0A384JCX1	422	K	Uncharacterized protein	BCIN_03g06600	1	0.00179459	107.69	NTTIPTK(1)K	2	-0.087584	5
A0A384JCX1	355	K	Uncharacterized protein	BCIN_03g06600	1	3.40297e-12	170.18	LITDYFNGK(1)EPNK	3	-0.92007	8
A0A384JCX1	110	K	Uncharacterized protein	BCIN_03g06600	1	4.35398e-10	142.26	GENK(1)QFTPEEISSMILVK	3	0.13254	4
A0A384JCX1	185	K	Uncharacterized protein	BCIN_03g06600	1	5.84709e-10	149.97	IINEPTAAAIAYGLDK(1)K	3	0.38093	7
A0A384JCX1	75	K	Uncharacterized protein	BCIN_03g06600	1	1.38068e-10	184.71	K(1)FADSEVQADMK	2	2.2366	29
A0A384JCX1	323	K	Uncharacterized protein	BCIN_03g06600	1	0.00196445	90.15	VLADAK(1)IDK	2	-0.41392	6
A0A384JCX1	561	K	Uncharacterized protein	BCIN_03g06600	1	7.13869e-22	197.28	SSLSEADHELSK(1)SIQDPAAK	3	0.48938	7
A0A384JCX1	569	K	Uncharacterized protein	BCIN_03g06600	1	3.95565e-20	191.64	SIQDPAAK(1)AELQASVDK	3	-0.1306	5
A0A384JCX1	606	K	Uncharacterized protein	BCIN_03g06600	1	8.07913e-07	116.78	EEYSQQEADLEAAIK(1)K	3	-1.0936	4
A0A384JCX1	69	K	Uncharacterized protein	BCIN_03g06600	1	6.42389e-42	283.12	NQVAMNPINTVFDAK(1)R	3	-0.8567	38
A0A384JCX1	98	K	Uncharacterized protein	BCIN_03g06600	1	0.0270702	48.948	AGK(1)PVIEVEFK	2	0.88187	2
A0A384JCX1	450	K	Uncharacterized protein	BCIN_03g06600	1	0.000111696	126.55	TK(1)DNNLLGK	2	-0.33514	2
A0A384JCX1	499	K	Uncharacterized protein	BCIN_03g06600	1	7.7636e-05	119.34	SNK(1)IVITNDK	2	-0.36042	3
A0A384JCX1	544	K	Uncharacterized protein	BCIN_03g06600	1	3.54518e-05	115.57	NALEGK(1)AYQIR	2	-0.26144	9
A0A384JCX1	86	K	Uncharacterized protein	BCIN_03g06600	1	9.6831e-15	162.76	KFADSEVQADMK(1)HFPFK	3	-0.23664	23
A0A384JCX1	54	K	Uncharacterized protein	BCIN_03g06600	1	1.78819e-11	159.77	LIGDAAK(1)NQVAMNPINTVFDAK	3	-0.44737	10
A0A384JCX4	56	K	Bcqcr6	Bcqcr6	0.998542	0.00058857	75.319	DDGGEGEAK(0.001)DPSGATPDK(0.999)R	3	0.012254	1
A0A384JCX7	204	K	Uricase	BCIN_03g06830	1	0.0504801	45.081	EAIPK(1)FDK	2	-0.9367	1
A0A384JCX7	207	K	Uricase	BCIN_03g06830	1	0.000174928	121.5	FDK(1)AFDDAR	2	-0.15362	3
A0A384JCX7	139	K	Uricase	BCIN_03g06830	1	0.0122497	86.794	GK(1)GIDIR	2	-0.44995	1
A0A384JCX7	199	K	Uricase	BCIN_03g06830	1	1.99213e-09	156.24	TFAGLDAVK(1)EAIPK	2	0.55009	6
A0A384JCX7	68	K	Uricase	BCIN_03g06830	1	0.0423428	48.036	NTVYIK(1)AK	2	-2.4983	1
A0A384JCX7	218	K	Uricase	BCIN_03g06830	1	4.11883e-08	131.56	NITMK(1)TFAEENSPSVQNTMYK	3	-2.4504	2
A0A384JCX7	136	K	Uricase	BCIN_03g06830	1	0.000970348	121.09	NVDAVIK(1)R	2	-0.78658	2
A0A384JCX7	270	K	Uricase	BCIN_03g06830	1	0.025633	73.975	GLK(1)NTGK	2	3.1944	1
A0A384JCX7	301	K	Uricase	BCIN_03g06830	1	0.00813948	94.662	TPVTPK(1)L	2	0.30091	3
A0A384JCX8	33	K	Vacuolar calcium ion transporter	CND12	1	0.0148144	54.343	SSVHDFFLSK(1)R	3	1.6735	1
A0A384JCZ6	182	K	Protein RER1	Bcrer1	1	0.0311864	47.302	YVPFSFGK(1)TK	2	-1.7162	2
A0A384JD09	99	K	SOR_SNZ domain-containing protein	BCIN_03g05330	1	1.40429e-06	109.1	EIMETVTIPVMAK(1)AR	2	-0.96355	4
A0A384JD09	83	K	SOR_SNZ domain-containing protein	BCIN_03g05330	1	0.00854794	74.301	MSDPK(1)MIR	2	-2.5661	1
A0A384JD09	167	K	SOR_SNZ domain-containing protein	BCIN_03g05330	1	8.12369e-14	168.47	TK(1)GEAGTGDVIEAVR	2	-0.78903	3
A0A384JD22	128	K	Uncharacterized protein	BCIN_03g06990	1	0.0131148	74.255	K(1)FGGPGAR	2	-1.4036	2
A0A384JD22	95	K	Uncharacterized protein	BCIN_03g06990	1	4.67314e-10	145.86	AIVAYYQK(1)FVDEHSK	2	-4.1835	5
A0A384JD22	102	K	Uncharacterized protein	BCIN_03g06990	1	0.000386459	88.596	FVDEHSK(1)NQLK	3	-0.36281	4
A0A384JD22	26	K	Uncharacterized protein	BCIN_03g06990	1	0.0512598	47.849	AGK(1)GLVK	2	-0.37115	1
A0A384JD22	12	K	Uncharacterized protein	BCIN_03g06990	1	4.5291e-19	228.12	ASNQSVQCFGK(1)K	2	-0.35934	6
A0A384JD22	87	K	Uncharacterized protein	BCIN_03g06990	1	4.21362e-09	155.86	QAISK(1)AIVAYYQK	2	0.060317	2
A0A384JD22	34	K	Uncharacterized protein	BCIN_03g06990	1	8.69757e-05	98.58	VNGK(1)PLNLVQPEVLR	2	0.74291	2
A0A384JD22	106	K	Uncharacterized protein	BCIN_03g06990	1	3.12764e-11	186.58	NQLK(1)QALVTYDR	2	-0.10092	3
A0A384JD22	23	K	Uncharacterized protein	BCIN_03g06990	1	0.001859	73.435	TATAVAHCK(1)AGK	3	0.72524	1
A0A384JD30	54	K	Bctom22	Bctom22	1	0.0151256	59.68	ISALK(1)DIVPASTR	2	-0.44313	1
A0A384JD38	212	K	Uncharacterized protein	BCIN_03g07260	1	1.40141e-52	317.03	NTQSGK(1)QEGLSNTDTK	2	-1.1286	1
A0A384JD38	166	K	Uncharacterized protein	BCIN_03g07260	0.999139	0.0323794	43.501	K(0.001)SIPDAK(0.999)GGNK	3	1.7681	1
A0A384JD40	412	K	Bcgst25	Bcgst25	1	7.37736e-06	129.88	EYPWADGK(1)VFK	2	-0.013151	10
A0A384JD40	397	K	Bcgst25	Bcgst25	1	3.07405e-21	195.38	EFVNEQWTWEK(1)PLVVNGK	3	0.47539	3
A0A384JD40	88	K	Bcgst25	Bcgst25	1	0.000141744	106.67	TK(1)QDYASILK	2	0.0097678	3
A0A384JD40	136	K	Bcgst25	Bcgst25	1	2.072e-15	167.61	ATAK(1)CISVIEEHLLNNTYLAGER	3	0.6197	3
A0A384JD40	46	K	Bcgst25	Bcgst25	1	2.58503e-06	132.32	GVSEDYLK(1)INK	2	1.1713	3
A0A384JD40	125	K	Bcgst25	Bcgst25	1	0.0271174	67.113	K(1)NVDDSIK	2	-1.4409	1
A0A384JD40	23	K	Bcgst25	Bcgst25	1	7.13472e-30	221.79	AVAK(1)ANNIELDIVETEPAK	2	0.42089	2
A0A384JD40	240	K	Bcgst25	Bcgst25	1	7.94641e-27	235.95	AK(1)EVEEEEEEAPAAPK	3	-0.36499	4
A0A384JD40	273	K	Bcgst25	Bcgst25	1	9.85324e-05	121.9	PTIPLDEWK(1)R	2	0.14931	12
A0A384JD40	377	K	Bcgst25	Bcgst25	0.999405	1.58721e-17	175.04	GQEALPAFDVAPDYESYEFTK(0.999)LDASK(0.001)PEDR	3	0.32455	3
A0A384JD40	38	K	Bcgst25	Bcgst25	1	7.03586e-22	195.13	ANNIELDIVETEPAK(1)GVSEDYLK	3	1.311	2
A0A384JD40	254	K	Bcgst25	Bcgst25	1	1.04154e-26	232.17	EVEEEEEEAPAAPK(1)AK	2	0.13164	3
A0A384JD40	382	K	Bcgst25	Bcgst25	1	0.00145952	94.804	LDASK(1)PEDR	2	0.013838	1
A0A384JD40	256	K	Bcgst25	Bcgst25	1	0.000841737	82.489	AK(1)HPLESLAK	3	0.54528	2
A0A384JD40	177	K	Bcgst25	Bcgst25	1	3.19758e-05	138.98	GFQFFFDK(1)K	2	-2.0571	8
A0A384JD40	132	K	Bcgst25	Bcgst25	1	2.17647e-05	122.55	NVDDSIK(1)ATAK	2	-0.27597	7
A0A384JD40	86	K	Bcgst25	Bcgst25	1	0.000766098	117.89	TTLLGK(1)TK	2	-0.0074087	2
A0A384JD40	404	K	Bcgst25	Bcgst25	1	2.55455e-52	279.69	PLVVNGK(1)EYPWADGK	2	-2.1684	6
A0A384JD42	240	K	Uncharacterized protein	BCIN_03g07630	1	0.00242977	85.862	EDK(1)INALVR	2	1.1769	4
A0A384JD42	127	K	Uncharacterized protein	BCIN_03g07630	1	2.17394e-06	152.7	MTK(1)ATLEMLK	2	-0.354	8
A0A384JD42	161	K	Uncharacterized protein	BCIN_03g07630	1	0.011411	75.109	GYGK(1)VDK	2	0.21346	2
A0A384JD42	32	K	Uncharacterized protein	BCIN_03g07630	1	0.00751114	79.148	EAK(1)AAETEK	2	0.1927	1
A0A384JD42	20	K	Uncharacterized protein	BCIN_03g07630	1	4.62877e-05	93.5	SATTTPTAQQVLIPETLLK(1)K	3	-0.14527	2
A0A384JD42	107	K	Uncharacterized protein	BCIN_03g07630	1	0.00270589	116.54	K(1)ILQLLR	2	0.19575	2
A0A384JD42	59	K	Uncharacterized protein	BCIN_03g07630	1	0.000719952	91.549	YVK(1)EYRDEER	3	-0.0057846	3
A0A384JD42	38	K	Uncharacterized protein	BCIN_03g07630	1	0.00399274	89.355	AAETEK(1)VK	2	-0.24124	2
A0A384JD42	56	K	Uncharacterized protein	BCIN_03g07630	1	0.0155668	113.5	RAEK(1)YVK	2	0.65264	1
A0A384JD42	148	K	Uncharacterized protein	BCIN_03g07630	1	2.19067e-10	149.97	VVEPWIAYGYPNLK(1)TVR	3	0.87183	5
A0A384JD42	76	K	Uncharacterized protein	BCIN_03g07630	1	6.09394e-10	140.93	VAK(1)QSGSFYIPAEPK	2	0.28976	2
A0A384JD42	224	K	Uncharacterized protein	BCIN_03g07630	1	3.14289e-12	165.49	K(1)FNHYVLGGDLGNR	2	-0.40457	4
A0A384JD42	100	K	Uncharacterized protein	BCIN_03g07630	1	0.0214616	64.265	GINK(1)IAPK	2	0.076259	1
A0A384JD43	28	K	Uncharacterized protein	BCIN_03g07130	1	0.0468859	42.802	VK(1)GAQQINVR	2	-2.918	1
A0A384JD52	350	K	Bcmkk1	Bcmkk1	1	0.0533107	42.314	VAEGVLNGLTYLHGK(1)K	3	-0.42879	1
A0A384JD52	269	K	Bcmkk1	Bcmkk1	1	2.17009e-07	137.62	IITTNPDPDVK(1)K	2	-0.46925	1
A0A384JD53	238	K	Polyadenylate-binding protein	BCIN_03g04810	1	1.0646e-06	125.73	FEEMK(1)ANFTNIYVK	2	2.9229	1
A0A384JD53	391	K	Polyadenylate-binding protein	BCIN_03g04810	1	1.52236e-12	184.71	DTPAETAEAEEK(1)K	2	0.53303	4
A0A384JD53	128	K	Polyadenylate-binding protein	BCIN_03g04810	1	4.02069e-12	166.45	ALEELNYTLIK(1)GR	3	-0.49702	3
A0A384JD53	189	K	Polyadenylate-binding protein	BCIN_03g04810	1	1.93503e-31	223.09	VAQDESGASK(1)GYGFVHYETDEAAAQAIK	3	0.23786	3
A0A384JD53	233	K	Polyadenylate-binding protein	BCIN_03g04810	1	0.0213535	63.534	QSK(1)FEEMK	2	1.5678	3
A0A384JD53	426	K	Polyadenylate-binding protein	BCIN_03g04810	0.999996	0.024887	54.281	KEGEAETEEASAPK(1)AK	3	-0.0050714	1
A0A384JD53	217	K	Polyadenylate-binding protein	BCIN_03g04810	1	0.00146725	92.781	HVNGMLLNEK(1)K	3	-0.36649	8
A0A384JD53	463	K	Polyadenylate-binding protein	BCIN_03g04810	1	0.00191256	72.705	MVNNK(1)PLYVALAQR	3	-0.19489	1
A0A384JD53	309	K	Polyadenylate-binding protein	BCIN_03g04810	1	0.00363693	73.435	DFK(1)GQDLYVGR	2	1.4679	2
A0A384JD53	342	K	Polyadenylate-binding protein	BCIN_03g04810	1	0.000518694	88.021	ASK(1)YQGVNLYVK	2	0.41641	2
A0A384JD53	227	K	Polyadenylate-binding protein	BCIN_03g04810	1	0.00895196	64.841	VFVGHHIPK(1)K	3	1.9886	2
A0A384JD53	361	K	Polyadenylate-binding protein	BCIN_03g04810	1	1.95414e-11	188.15	NLDDDIDDEK(1)LR	2	-0.99859	3
A0A384JD53	435	K	Polyadenylate-binding protein	BCIN_03g04810	1	3.59523e-34	248.7	SK(1)GFGFVCFNNPDEATK	2	-0.47992	3
A0A384JD53	376	K	Polyadenylate-binding protein	BCIN_03g04810	1	1.46586e-14	166.3	ELFQSFGSITSAK(1)VMR	3	0.33972	4
A0A384JD53	264	K	Polyadenylate-binding protein	BCIN_03g04810	1	4.28417e-07	122.96	ELFEK(1)FGDVTSASLAR	3	1.3653	1
A0A384JD53	247	K	Polyadenylate-binding protein	BCIN_03g04810	1	1.51258e-10	148.64	ANFTNIYVK(1)NIPVEATEEEFR	3	0.96682	2
A0A384JD56	50	K	Glycine cleavage system H protein	Bcgcv3	1	8.38851e-06	103.77	YTK(1)DHEWILLSPDNK	3	0.65005	2
A0A384JD57	124	K	Uncharacterized protein	BCIN_03g06970	1	0.014021	73.324	TGMK(1)IGR	2	-2.1782	4
A0A384JD57	60	K	Uncharacterized protein	BCIN_03g06970	1	0.0550811	53.775	VTGGMK(1)VK	2	0.14851	1
A0A384JD57	85	K	Uncharacterized protein	BCIN_03g06970	1	0.000272181	89.43	CK(1)ELGITALHVK	3	-0.49697	3
A0A384JD57	95	K	Uncharacterized protein	BCIN_03g06970	1	0.000378264	83.182	ELGITALHVK(1)IR	3	-0.62188	2
A0A384JD57	62	K	Uncharacterized protein	BCIN_03g06970	1	1.66627e-11	159.98	VK(1)ADRDESSPYAAMLAAQDVATR	3	-0.2771	2
A0A384JD57	105	K	Uncharacterized protein	BCIN_03g06970	1	3.02476e-30	236.95	ATGGNGTK(1)TPGPGAQSALR	2	-0.074618	2
A0A384JD68	179	K	Carbonic anhydrase	BCIN_03g06520	1	0.0313547	47.548	GLK(1)VHGVVYDIACGK	3	0.99952	1
A0A384JD69	104	K	Bcses1	Bcses1	1	5.98687e-23	203.78	K(1)IGTIGNLVHESVPVNNDEDHNEELR	4	0.50576	3
A0A384JD69	342	K	Bcses1	Bcses1	1	8.12861e-07	125.97	VVAIVSGALNNAAAK(1)K	3	-0.017476	2
A0A384JD69	70	K	Bcses1	Bcses1	1	0.000512904	92.856	AK(1)EDATELLQK	2	-2.7561	1
A0A384JD69	79	K	Bcses1	Bcses1	1	0.000517837	82.85	EDATELLQK(1)K	2	2.1152	4
A0A384JD69	212	K	Bcses1	Bcses1	1	0.000139432	81.157	EYMAK(1)TAQLEQFDEELYK	3	-1.385	1
A0A384JD69	474	K	Bcses1	Bcses1	1	6.39697e-07	124.5	VAPVGATPAEAAEK(1)LK	2	0.98169	2
A0A384JD69	88	K	Bcses1	Bcses1	1	0.000970716	96.551	K(1)TWDDAAAEK	2	-0.9291	3
A0A384JD69	141	K	Bcses1	Bcses1	1	0.0075765	64.798	K(1)DVLSHHEVLTR	4	0.40566	2
A0A384JD69	380	K	Bcses1	Bcses1	1	0.000663131	96.113	YGPK(1)TQTGIR	2	-0.77036	2
A0A384JD69	44	K	Bcses1	Bcses1	1	5.11478e-14	202.92	K(1)TQYAATQVNSK	2	-0.11826	1
A0A384JD69	61	K	Bcses1	Bcses1	1	1.69075e-13	194.39	INETQK(1)EIGAK	2	1.3021	2
A0A384JD69	97	K	Bcses1	Bcses1	1	5.88765e-19	207.08	TWDDAAAEK(1)EVLLNK	2	2.4526	5
A0A384JD69	163	K	Bcses1	Bcses1	1	0.014561	69.628	GVK(1)VVGHR	2	-0.19172	1
A0A384JD69	103	K	Bcses1	Bcses1	1	0.00720729	97.071	EVLLNK(1)K	2	-1.023	1
A0A384JD69	19	K	Bcses1	Bcses1	1	1.03389e-10	176.97	GGNPQTIK(1)DSQR	2	0.036005	2
A0A384JD69	140	K	Bcses1	Bcses1	1	0.000651106	91.093	TWAPQGVTVEK(1)K	2	-0.6154	3
A0A384JD73	397	K	Bccat2	Bccat2	1	0.0113546	52.172	SNLPDPTPLK(1)FHITK	3	1.3173	1
A0A384JD73	296	K	Bccat2	Bccat2	1	0.0278813	50.452	ANPSNAK(1)ILK	2	-1.6111	1
A0A384JD73	539	K	Bccat2	Bccat2	1	0.0132798	81.381	HLFGLK(1)K	2	-0.033279	2
A0A384JD73	176	K	Bccat2	Bccat2	1	0.00660795	71.879	AAAISTAVLEFK(1)K	2	1.5777	2
A0A384JD74	27	K	Bcrpl25	Bcrpl25	1	5.99486e-05	113.93	ATLK(1)GVHSHK	3	-2.4929	1
A0A384JD74	131	K	Bcrpl25	Bcrpl25	1	1.40114e-05	122.64	INTLIRPDGSK(1)K	2	0.061503	8
A0A384JD74	85	K	Bcrpl25	Bcrpl25	1	1.55734e-12	162.93	VIIHPLNTESAMK(1)K	2	-0.15699	6
A0A384JD74	120	K	Bcrpl25	Bcrpl25	1	1.91269e-12	167.32	LYDIDTVK(1)INTLIRPDGSK	3	0.10676	8
A0A384JD74	47	K	Bcrpl25	Bcrpl25	1	0.000240582	110.53	RPK(1)TLQLSR	3	-0.23037	2
A0A384JD74	107	K	Bcrpl25	Bcrpl25	1	0.000911782	114.28	AQIK(1)EALK	2	0.67082	4
A0A384JD74	112	K	Bcrpl25	Bcrpl25	1	0.000445563	112.13	K(1)LYDIDTVK	2	0.75697	5
A0A384JD74	103	K	Bcrpl25	Bcrpl25	1	0.00228277	110.63	ANK(1)AQIK	2	-0.38661	2
A0A384JD74	72	K	Bcrpl25	Bcrpl25	1	4.74174e-15	164.02	LDEHK(1)VIIHPLNTESAMK	4	-0.68967	4
A0A384JD74	23	K	Bcrpl25	Bcrpl25	1	6.21826e-06	134.84	ANAAAK(1)ATLK	2	-0.050124	4
A0A384JD77	124	K	Uncharacterized protein	BCIN_03g07110	1	0.00895235	67.881	HVAGK(1)VLGFFY	2	-0.26102	10
A0A384JD77	32	K	Uncharacterized protein	BCIN_03g07110	1	0.00102587	111.46	QVLIRPSSK(1)VIVK	3	-0.030436	4
A0A384JD77	3	K	Uncharacterized protein	BCIN_03g07110	1	4.58981e-10	141.18	VK(1)TSVLNDALNAINNAEK	3	0.075589	4
A0A384JD77	36	K	Uncharacterized protein	BCIN_03g07110	1	2.07877e-07	150.1	VIVK(1)FLGVMQK	2	-0.29002	6
A0A384JD77	92	K	Uncharacterized protein	BCIN_03g07110	1	1.93126e-05	140.83	WVVK(1)LLPSR	2	-0.17741	6
A0A384JD77	119	K	Uncharacterized protein	BCIN_03g07110	0.850501	0.0226554	46.73	K(0.851)HVAGK(0.149)VLGFFY	3	-0.3768	2
A0A384JD77	60	K	Uncharacterized protein	BCIN_03g07110	1	4.47473e-05	110.84	SGK(1)VVVQLNGR	2	0.085128	3
A0A384JD77	88	K	Uncharacterized protein	BCIN_03g07110	1	4.52423e-05	125.74	IEDFEK(1)WVVK	2	0.83054	16
A0A384JD77	19	K	Uncharacterized protein	BCIN_03g07110	1	5.4134e-10	133.62	TSVLNDALNAINNAEK(1)AGK	2	1.2086	3
A0A384JD77	43	K	Uncharacterized protein	BCIN_03g07110	1	2.41659e-10	139.11	FLGVMQK(1)HGYIGEFEEVDDHR	4	-0.146	6
A0A384JD77	82	K	Uncharacterized protein	BCIN_03g07110	1	2.79411e-06	149.96	YNVK(1)IEDFEK	2	-0.079964	6
A0A384JD95	315	K	Uncharacterized protein	BCIN_03g06730	1	0.00480229	84.743	YK(1)LTFGGR	2	-0.17605	2
A0A384JD95	385	K	Uncharacterized protein	BCIN_03g06730	1	0.00146679	73.877	SVDIAFDEK(1)HPLR	3	-0.37236	1
A0A384JD95	146	K	Uncharacterized protein	BCIN_03g06730	1	0.000118414	89.831	VHVYK(1)FNNCGPTPELESEEFK	3	-0.49613	1
A0A384JD95	211	K	Uncharacterized protein	BCIN_03g06730	1	0.0439472	42.314	SCTPVAVK(1)ATAGLR	2	1.7784	1
A0A384JD95	313	K	Uncharacterized protein	BCIN_03g06730	1	0.0202843	53.756	MVEGDHK(1)YK	3	-0.056805	1
A0A384JD96	553	K	TIP120 domain-containing protein	BCIN_03g07250	1	0.0369396	45.653	LLK(1)TSPIPTK	2	0.22331	1
A0A384JD96	1238	K	TIP120 domain-containing protein	BCIN_03g07250	1	0.00046075	78.324	IIAGLK(1)DEHDIR	3	4.0424	1
A0A384JD96	1198	K	TIP120 domain-containing protein	BCIN_03g07250	1	3.61031e-06	146.36	HK(1)VDDGLEVR	2	0.42668	1
A0A384JD98	131	K	Ribosomal_L7Ae domain-containing protein	BCIN_03g06530	0.982424	0.005538	69.721	EDVSK(0.982)K(0.018)PYAVK	3	0.0036718	3
A0A384JD98	33	K	Ribosomal_L7Ae domain-containing protein	BCIN_03g06530	1	0.00381116	108.09	NPLIEK(1)R	2	0.66481	6
A0A384JD98	217	K	Ribosomal_L7Ae domain-containing protein	BCIN_03g06530	0.983661	0.0106211	59.634	SEDK(0.016)SEMSK(0.984)LVQAIK	3	0.63837	1
A0A384JD98	121	K	Ribosomal_L7Ae domain-containing protein	BCIN_03g06530	1	8.99607e-05	128.28	EATAIK(1)EGK	2	-0.16759	2
A0A384JD98	212	K	Ribosomal_L7Ae domain-containing protein	BCIN_03g06530	1	7.0275e-05	129.85	SEDK(1)SEMSK	2	-0.65339	2
A0A384JD98	18	K	Ribosomal_L7Ae domain-containing protein	BCIN_03g06530	1	0.000230084	88.311	AAPAPFPQSK(1)AGAGK	2	0.3709	4
A0A384JD98	106	K	Ribosomal_L7Ae domain-containing protein	BCIN_03g06530	1	0.000692014	99.973	YRPETK(1)PEK	3	0.010393	3
A0A384JD98	96	K	Ribosomal_L7Ae domain-containing protein	BCIN_03g06530	1	1.45414e-14	212.27	NTAAQALK(1)LLNK	3	-0.61767	4
A0A384JD98	55	K	Ribosomal_L7Ae domain-containing protein	BCIN_03g06530	1	0.000181366	120.99	MVK(1)WPEYVR	2	-0.67128	6
A0A384JD98	27	K	Ribosomal_L7Ae domain-containing protein	BCIN_03g06530	1	0.000379331	105.2	AAK(1)NPLIEK	2	0.98701	2
A0A384JD98	197	K	Ribosomal_L7Ae domain-containing protein	BCIN_03g06530	1	1.08105e-05	124.51	K(1)TAAVLALTEVR	2	0.24317	3
A0A384JD98	74	K	Ribosomal_L7Ae domain-containing protein	BCIN_03g06530	1	1.15438e-06	105.28	LK(1)VPPAIAQFQHVLDR	3	-0.13227	2
A0A384JD98	252	K	Ribosomal_L7Ae domain-containing protein	BCIN_03g06530	1	0.0157164	72.928	K(1)ALESAIK	2	0.57525	1
A0A384JD98	259	K	Ribosomal_L7Ae domain-containing protein	BCIN_03g06530	1	0.00500884	93.374	ALESAIK(1)I	2	-0.13652	3
A0A384JD98	115	K	Ribosomal_L7Ae domain-containing protein	BCIN_03g06530	1	0.00110796	98.044	LLK(1)EATAIK	2	0.47468	3
A0A384JD98	176	K	Ribosomal_L7Ae domain-containing protein	BCIN_03g06530	1	0.00340712	75.652	K(1)MGVPYAIIK	2	-0.12847	4
A0A384JD98	137	K	Ribosomal_L7Ae domain-containing protein	BCIN_03g06530	0.998292	4.56756e-10	144.27	K(0.002)PYAVK(0.998)YGLNHVVGLIEAK	3	0.99435	3
A0A384JD98	8	K	Ribosomal_L7Ae domain-containing protein	BCIN_03g06530	1	0.00656854	72.731	K(1)AAPAPFPQSK	2	0.12935	2
A0A384JD98	196	K	Ribosomal_L7Ae domain-containing protein	BCIN_03g06530	1	0.000116668	133.86	LGTVVHK(1)K	2	-0.21734	2
A0A384JD98	242	K	Ribosomal_L7Ae domain-containing protein	BCIN_03g06530	1	2.19205e-07	130.69	HWGGGIMGAK(1)ANAR	2	-0.86394	10
A0A384JD98	150	K	Ribosomal_L7Ae domain-containing protein	BCIN_03g06530	1	1.64239e-06	115.83	YGLNHVVGLIEAK(1)K	2	1.4647	5
A0A384JD98	223	K	Ribosomal_L7Ae domain-containing protein	BCIN_03g06530	1	3.08554e-19	212.95	LVQAIK(1)EGHDESATR	2	0.16496	4
A0A384JDA3	1139	K	MIF4G domain-containing protein	BCIN_03g06810	1	6.04813e-10	135.23	TEEAVMLSDEYYIAAAAK(1)R	3	-0.16502	1
A0A384JDA3	625	K	MIF4G domain-containing protein	BCIN_03g06810	1	0.000118475	111.27	LAAEK(1)AEADK	2	-0.112	1
A0A384JDA3	1190	K	MIF4G domain-containing protein	BCIN_03g06810	1	9.29802e-07	126.71	LLK(1)TIGLNLDSTEK	2	2.4656	1
A0A384JDA3	630	K	MIF4G domain-containing protein	BCIN_03g06810	1	5.5487e-17	197.06	AEADK(1)ANAAENDR	2	-0.43025	1
A0A384JDA3	1244	K	MIF4G domain-containing protein	BCIN_03g06810	1	0.0350767	48.091	GWASK(1)EANK	2	0.41593	1
A0A384JDA3	715	K	MIF4G domain-containing protein	BCIN_03g06810	1	0.057328	57.177	SLAAEK(1)R	2	-2.557	1
A0A384JDA3	1321	K	MIF4G domain-containing protein	BCIN_03g06810	1	0.00110837	98.04	LTNK(1)GGASR	2	-0.13989	1
A0A384JDA3	1201	K	MIF4G domain-containing protein	BCIN_03g06810	1	0.000146823	98.654	TIGLNLDSTEK(1)GR	2	0.26061	3
A0A384JDA3	583	K	MIF4G domain-containing protein	BCIN_03g06810	1	0.000649822	89.301	AQK(1)EADDELER	2	0.20976	2
A0A384JDB3	50	K	Uncharacterized protein	BCIN_03g07820	1	0.000503471	86.911	LK(1)EFPSTSLYR	2	1.4615	2
A0A384JDB3	87	K	Uncharacterized protein	BCIN_03g07820	1	4.47194e-07	129.11	IVQSVVPAGYEEWAVK(1)AK	3	0.84459	3
A0A384JDB9	265	K	Adenylyl cyclase-associated protein	Bcsrv2	1	0.0127108	49.265	DVDEK(1)APAPPAPHPK	3	0.55365	1
A0A384JDB9	329	K	Adenylyl cyclase-associated protein	Bcsrv2	1	0.018135	63.076	GADVTK(1)GLR	2	-1.4995	1
A0A384JDD5	314	K	Aldo_ket_red domain-containing protein	BCIN_03g06500	1	0.0147369	64.407	DSVNPIVGLSSK(1)ER	2	-2.9823	1
A0A384JDE5	69	K	Bcbrn2	Bcbrn2	1	0.00148803	82.261	GFAIK(1)ADVSK	2	1.7291	3
A0A384JDE5	74	K	Bcbrn2	Bcbrn2	1	0.00107088	89.266	ADVSK(1)VPEVR	2	0.98875	2
A0A384JDE5	64	K	Bcbrn2	Bcbrn2	1	2.89479e-06	120.53	EIEELGSK(1)GFAIK	2	1.9838	2
A0A384JDE5	178	K	Bcbrn2	Bcbrn2	1	0.0471242	46.129	SFAK(1)DCGK	2	-0.24567	1
A0A384JDE5	9	K	Bcbrn2	Bcbrn2	1	0.00529236	66.215	SASSAPFK(1)TLEGK	2	-0.22648	1
A0A384JDE5	86	K	Bcbrn2	Bcbrn2	1	0.000321544	91.549	LFEEAK(1)AHFGK	2	-3.4278	3
A0A384JDE5	14	K	Bcbrn2	Bcbrn2	1	3.41662e-06	108.66	TLEGK(1)VALVTGSGR	3	0.82612	4
A0A384JDE8	682	K	NAD-specific glutamate dehydrogenase	Bcgdh2	1	0.00177822	91.867	SFFTGK(1)SPK	2	-0.13168	2
A0A384JDE8	501	K	NAD-specific glutamate dehydrogenase	Bcgdh2	1	2.11705e-20	211.57	IFNNSLLK(1)TNFYTPTK	2	1.5757	1
A0A384JDE8	70	K	NAD-specific glutamate dehydrogenase	Bcgdh2	1	0.000102591	141.2	TDQMDK(1)VR	2	-1.3656	1
A0A384JDE8	509	K	NAD-specific glutamate dehydrogenase	Bcgdh2	1	0.0183089	55.097	TNFYTPTK(1)VALSFR	2	1.7626	1
A0A384JDE8	842	K	NAD-specific glutamate dehydrogenase	Bcgdh2	1	0.000281509	89.624	PAAVDLSSVNK(1)LIK	2	3.7536	1
A0A384JDF4	382	K	Uncharacterized protein	BCIN_03g08190	1	0.00705086	72.879	IK(1)VMPAEGR	2	-2.5498	1
A0A384JDF7	320	K	Bcurh1	Bcurh1	1	7.66561e-11	158.58	VVTEGSHDDAQK(1)GSETGR	3	-0.10151	1
A0A384JDG5	84	K	Elongation factor Tu	Bctuf1	1	7.86504e-10	137.27	QAEK(1)GMASFLDYGAIDK	2	-4.2225	2
A0A384JDG5	286	K	Elongation factor Tu	Bctuf1	1	0.000210766	107.34	K(1)DSEVEIVGK	2	-2.2221	1
A0A384JDG5	175	K	Elongation factor Tu	Bctuf1	1	0.000270234	93.336	QVGVQK(1)IVVFVNK	2	0.07006	1
A0A384JDG5	295	K	Elongation factor Tu	Bctuf1	1	5.65476e-10	142.45	DSEVEIVGK(1)GDQIIK	3	0.20702	2
A0A384JDG5	311	K	Elongation factor Tu	Bctuf1	1	7.33725e-05	131.62	VTDIETFK(1)K	2	-0.99037	3
A0A384JDG5	79	K	Elongation factor Tu	Bctuf1	1	8.30051e-06	138.25	TTLTAAITK(1)R	2	-0.49013	3
A0A384JDG5	301	K	Elongation factor Tu	Bctuf1	1	0.0244025	63.216	GDQIIK(1)TK	2	-0.68701	1
A0A384JDH5	25	K	Bchem3	Bchem3	1	6.46158e-14	173.03	SVLDPTTSTQEK(1)SSK	2	-0.65011	1
A0A384JDH5	28	K	Bchem3	Bchem3	1	0.0034751	76.228	SSK(1)DTAPLR	2	1.055	1
A0A384JDH5	94	K	Bchem3	Bchem3	1	6.03497e-06	103.71	LETMGDK(1)NQVTALHDFGAK	3	-1.7639	2
A0A384JDH8	35	K	Bccnb1	Bccnb1	1	3.82792e-07	140.01	LDK(1)DNSGTIER	2	-1.4732	2
A0A384JDI7	119	K	Bcnap1	Bcnap1	1	3.74492e-07	140.49	YFAK(1)FTPLYQK	2	-0.076323	3
A0A384JDI7	92	K	Bcnap1	Bcnap1	1	0.00225462	87.476	VAGLK(1)GVQK	2	0.75165	2
A0A384JDI7	231	K	Bcnap1	Bcnap1	1	7.36469e-53	284.59	TITK(1)TYFYQNESGYGGDFIYDHAEGDK	3	-0.083891	2
A0A384JDI7	209	K	Bcnap1	Bcnap1	1	5.67625e-07	125.5	DLTDIQMEYLDK(1)PGFR	2	0.72828	1
A0A384JDI7	329	K	Bcnap1	Bcnap1	1	3.53123e-06	107.82	LELDYQLGEDIK(1)EK	2	-0.36599	2
A0A384JDI7	129	K	Bcnap1	Bcnap1	1	0.00162426	81.373	AK(1)IVNGEVEPTEEEIK	2	-1.3488	1
A0A384JDI7	258	K	Bcnap1	Bcnap1	1	0.00597055	92.187	INWK(1)EGK	2	3.0343	3
A0A384JDJ8	427	K	D-3-phosphoglycerate dehydrogenase	BCIN_03g06180	1	0.000392294	75.334	VNEILGDHNVDK(1)QITDNK	3	-0.24321	1
A0A384JDJ8	59	K	D-3-phosphoglycerate dehydrogenase	BCIN_03g06180	0.999919	0.00888474	65.179	QLKPFDK(1)ENIK	3	0.34545	1
A0A384JDJ8	280	K	D-3-phosphoglycerate dehydrogenase	BCIN_03g06180	1	3.8469e-21	216.72	AQFDQMK(1)EGSYLINASR	3	-0.7856	3
A0A384JDJ8	273	K	D-3-phosphoglycerate dehydrogenase	BCIN_03g06180	1	1.14107e-05	110.64	NLIGK(1)AQFDQMK	2	-0.57428	1
A0A384JDJ8	100	K	D-3-phosphoglycerate dehydrogenase	BCIN_03g06180	1	0.000309614	91.64	SSLPEAELIEK(1)IR	2	3.3193	2
A0A384JDJ8	195	K	D-3-phosphoglycerate dehydrogenase	BCIN_03g06180	1	0.0152508	65.627	VSNK(1)CWEIR	2	0.57038	1
A0A384JDK9	32	K	Bcccg1	Bcccg1	1	2.68891e-06	121.45	QVAK(1)DGDASLSTR	2	-0.69868	2
A0A384JDK9	50	K	Bcccg1	Bcccg1	1	0.000579647	91.123	ASAGIDAVK(1)DK	2	-0.96467	2
A0A384JDP2	237	K	Septin-type G domain-containing protein	BCIN_03g09000	1	1.07898e-18	196.8	ADTLTDEEIAAFK(1)SR	2	-0.88684	5
A0A384JDP2	53	K	Septin-type G domain-containing protein	BCIN_03g09000	1	1.35192e-15	186.42	K(1)LTGYVGFANLPNQWHR	3	0.64128	2
A0A384JDP2	428	K	Septin-type G domain-containing protein	BCIN_03g09000	1	0.012362	83.753	QELEEK(1)K	2	2.7264	1
A0A384JDP2	298	K	Septin-type G domain-containing protein	BCIN_03g09000	1	4.19369e-05	97.384	K(1)YPWGTIEVDNEEHCDFVK	3	-0.84467	2
A0A384JDP2	377	K	Septin-type G domain-containing protein	BCIN_03g09000	1	0.0331514	40.994	QLHEQK(1)LAK	3	2.4783	1
A0A384JDP2	176	K	Septin-type G domain-containing protein	BCIN_03g09000	1	1.17569e-06	128.21	FDAYLDAENK(1)VNR	2	-3.8783	2
A0A384JDP2	345	K	Septin-type G domain-containing protein	BCIN_03g09000	1	2.51417e-07	130.56	SEK(1)LTAMGVTQDPNVFK	2	-2.4024	1
A0A384JDP2	401	K	Septin-type G domain-containing protein	BCIN_03g09000	1	1.41301e-07	153.95	LK(1)QSEEELYAR	2	1.3079	1
A0A384JDP2	215	K	Septin-type G domain-containing protein	BCIN_03g09000	1	0.000169463	92.19	LHTK(1)VNLIPVIAK	3	0.08075	2
A0A384JDP2	392	K	Septin-type G domain-containing protein	BCIN_03g09000	1	0.00175698	77.744	MVFQQK(1)VAEK	2	-1.4461	2
A0A384JDP2	415	K	Septin-type G domain-containing protein	BCIN_03g09000	1	0.0185797	66.504	EMK(1)EQLER	2	0.42886	1
A0A384JDP6	286	K	Bclhp1	Bclhp1	1	0.00404668	89.047	HVLEIK(1)SK	2	0.21249	2
A0A384JDP6	179	K	Bclhp1	Bclhp1	1	2.82346e-14	190.57	QSK(1)YLVVEGEEGK	2	0.14619	1
A0A384JDP6	66	K	Bclhp1	Bclhp1	1	2.51655e-06	126.09	EENVEAANGDVK(1)K	2	0.34243	1
A0A384JDP6	425	K	Bclhp1	Bclhp1	1	9.03282e-15	172.93	TETSATETAAAPPTNDK(1)K	2	-0.36507	1
A0A384JDP6	288	K	Bclhp1	Bclhp1	1	2.27987e-05	136.96	SK(1)TQYMEEK	2	-1.4072	1
A0A384JDR3	2337	K	Bcutp20	Bcutp20	1	0.00347579	76.221	FPEK(1)LFSSK	2	-3.8985	1
A0A384JDR5	159	K	Bcscd1	Bcscd1	1	2.84983e-11	161.08	WNEGDGENDFLK(1)VFK	2	-0.65826	2
A0A384JDR5	131	K	Bcscd1	Bcscd1	1	1.00982e-22	233.59	GHSHATNEHYYK(1)K	4	-1.779	1
A0A384JDR5	162	K	Bcscd1	Bcscd1	1	0.0352294	58.815	VFK(1)GSYK	2	-1.5947	1
A0A384JDR5	89	K	Bcscd1	Bcscd1	1	3.63753e-10	134.25	WEK(1)ISDDYVIGHHQLR	4	-0.81714	3
A0A384JDR5	138	K	Bcscd1	Bcscd1	0.999889	0.000102559	95.264	VNGVWK(1)FAGLKPLVR	3	-0.23139	1
A0A384JDR5	132	K	Bcscd1	Bcscd1	1	0.0493487	60.76	K(1)VNGVWK	2	1.1808	1
A0A384JDR5	114	K	Bcscd1	Bcscd1	1	0.00596622	78.113	AADLK(1)EIK	2	-0.33843	2
A0A384JDR5	143	K	Bcscd1	Bcscd1	1	0.00591222	82.75	FAGLK(1)PLVR	2	-0.41711	2
A0A384JDU7	90	K	40S ribosomal protein S12	Bcrps12	1	0.00012936	88.561	LVVALCSEHK(1)IPLIK	3	-0.067667	2
A0A384JDU7	95	K	40S ribosomal protein S12	Bcrps12	1	2.7614e-06	150.1	IPLIK(1)VPDGK	2	-0.018582	6
A0A384JDU7	40	K	40S ribosomal protein S12	Bcrps12	1	1.03045e-06	125.97	GVLK(1)LALMHDGLAR	3	-0.159	8
A0A384JDU7	36	K	40S ribosomal protein S12	Bcrps12	1	8.86298e-07	126.71	GQMSVIDALK(1)GVLK	2	-0.6842	7
A0A384JDU7	57	K	40S ribosomal protein S12	Bcrps12	1	0.00833759	74.464	EASK(1)ALDR	2	-0.069972	1
A0A384JDU7	129	K	40S ribosomal protein S12	Bcrps12	1	2.72425e-15	174.19	VVNCSCVVVK(1)DWGEESQER	3	-0.26694	3
A0A384JDU7	80	K	40S ribosomal protein S12	Bcrps12	1	0.00215813	73.9	K(1)LVVALCSEHK	3	-0.60689	2
A0A384JDU7	79	K	40S ribosomal protein S12	Bcrps12	1	1.18498e-06	116.61	QAHMCVLNEACEEEAYK(1)K	3	-1.096	3
A0A384JDU7	119	K	40S ribosomal protein S12	Bcrps12	1	1.75251e-05	127.78	K(1)VVNCSCVVVK	2	0.45177	2
A0A384JDU7	100	K	40S ribosomal protein S12	Bcrps12	1	6.1674e-11	159.26	VPDGK(1)QLGEWAGLCVLDR	3	-0.14026	8
A0A384JDX5	47	K	Uncharacterized protein	BCIN_03g08370	1	0.00217816	88.181	VWDSINK(1)GR	2	-0.81287	4
A0A384JDY5	83	K	Bcpro2	Bcpro2	1	0.00936665	73.665	GK(1)YEDMLK	2	-1.5272	1
A0A384JDY8	403	K	Replication protein A subunit	Bcrfa1	1	0.0507577	59.198	LK(1)GWYDSQGR	2	-4.1167	1
A0A384JDZ7	63	K	Oxidored_q6 domain-containing protein	BCIN_04g00320	1	0.0012824	105.1	LSVTGK(1)ER	2	0.8446	2
A0A384JDZ7	76	K	Oxidored_q6 domain-containing protein	BCIN_04g00320	1	0.000669426	94.767	EVLLPSQEGK(1)K	2	-0.019181	3
A0A384JE08	8	K	Uncharacterized protein	BCIN_04g00560	1	7.56493e-07	123.76	ASQSVAK(1)VAQAANR	2	-0.47844	1
A0A384JE08	21	K	Uncharacterized protein	BCIN_04g00560	1	0.0611956	55.441	VIPVHK(1)K	2	-0.19034	1
A0A384JE08	136	K	Uncharacterized protein	BCIN_04g00560	1	0.000747173	86.772	VGEEGK(1)EGLAK	2	-1.2315	1
A0A384JE08	177	K	Uncharacterized protein	BCIN_04g00560	1	2.92235e-05	91.774	VDGSK(1)YHLTEENAYPEEYPCR	3	-0.43372	2
A0A384JE08	117	K	Uncharacterized protein	BCIN_04g00560	1	0.03848	53.034	K(1)ELVGESGVK	2	-0.9599	2
A0A384JE08	171	K	Uncharacterized protein	BCIN_04g00560	1	0.0554653	44.16	GGLPPLPASVSPSK(1)R	2	-0.27684	1
A0A384JE28	53	K	U6 snRNA-associated Sm-like protein LSm4	Bclsm4	1	2.31732e-12	162.37	EVVQTSPDGDK(1)FTR	2	2.4289	1
A0A384JE30	371	K	Bcfaa2	Bcfaa2	1	0.000215493	89.358	AATIDAPGVK(1)GTIGR	2	0.91054	2
A0A384JE30	652	K	Bcfaa2	Bcfaa2	1	0.0214569	64.268	FNSYEK(1)VK	2	3.8341	1
A0A384JE47	371	K	Bclys9	Bclys9	1	0.00180299	79.148	FEIEHK(1)DGK	3	0.49607	2
A0A384JE47	7	K	Bclys9	Bclys9	1	0.0214113	55.676	AGFDTK(1)K	2	-0.26035	2
A0A384JE47	389	K	Bclys9	Bclys9	1	5.0424e-10	148.97	TSTLVEYGDPK(1)GYSAMAK	2	0.92359	1
A0A384JE47	314	K	Bclys9	Bclys9	1	4.32127e-05	132.01	FESTEEK(1)ER	2	0.29062	2
A0A384JE47	307	K	Bclys9	Bclys9	1	0.00032332	109.66	AK(1)FESTEEK	2	0.16359	1
A0A384JE47	349	K	Bclys9	Bclys9	1	2.24816e-05	145.9	K(1)MQFEEGER	2	-1.2568	2
A0A384JE47	433	K	Bclys9	Bclys9	1	0.0495785	42.031	INDPLMK(1)ELK	2	0.7943	1
A0A384JE47	233	K	Bclys9	Bclys9	1	0.026924	60.019	DSTPYK(1)ER	2	-0.33226	2
A0A384JE47	50	K	Bclys9	Bclys9	1	1.20722e-06	108.71	LSEGVK(1)NAHPISLDVTDDK	3	-0.036066	1
A0A384JE47	286	K	Bclys9	Bclys9	1	0.00516063	72.662	K(1)VLGSSSSTEDDLK	2	1.095	2
A0A384JE47	194	K	Bclys9	Bclys9	1	1.00896e-06	104.84	FYK(1)DGNIVDVAGPELMGTAK	3	1.7674	1
A0A384JE47	146	K	Bclys9	Bclys9	1	0.00104857	77.288	TIEEVHK(1)AGGK	3	-0.24871	1
A0A384JE47	305	K	Bclys9	Bclys9	1	0.017345	67.464	WAIASK(1)AK	2	-0.76801	4
A0A384JE47	299	K	Bclys9	Bclys9	1	3.27623e-58	315.96	VLGSSSSTEDDLK(1)WAIASK	3	2.8417	6
A0A384JE47	417	K	Bclys9	Bclys9	1	4.23892e-07	124.73	QVLDGTISEK(1)GILAPMTSK	3	1.007	1
A0A384JE47	348	K	Bclys9	Bclys9	1	2.66915e-12	169.3	GNPLDTLCATLEK(1)K	3	-0.61725	3
A0A384JE75	93	K	Serine/threonine-protein phosphatase	Bcppt1	0.825647	0.00318211	79.652	AVAYTAILK(0.174)PK(0.826)EALK	2	-0.79979	1
A0A384JE75	77	K	Serine/threonine-protein phosphatase	Bcppt1	1	0.0170584	56.569	AIELDPNFGK(1)AYYR	2	-4.4207	1
A0A384JE75	100	K	Serine/threonine-protein phosphatase	Bcppt1	1	0.0556617	45.972	DFK(1)AVVK	2	-2.9849	1
A0A384JE82	71	K	AB hydrolase-1 domain-containing protein	BCIN_03g09318	1	0.0449889	62.717	LVEAGK(1)K	2	0.81175	1
A0A384JE84	95	K	Ribosomal_L18e/L15P domain-containing protein	BCIN_04g01180	1	0.000338103	90.412	LLSVPK(1)VSVAALR	2	-0.42405	2
A0A384JE84	165	K	Ribosomal_L18e/L15P domain-containing protein	BCIN_04g01180	1	0.000832285	116.25	PYVESK(1)GR	2	0.21287	4
A0A384JE84	156	K	Ribosomal_L18e/L15P domain-containing protein	BCIN_04g01180	1	8.42331e-05	105.52	HFGFGPHK(1)HK	3	-0.58677	2
A0A384JE84	26	K	Ribosomal_L18e/L15P domain-containing protein	BCIN_04g01180	1	0.000686896	88.338	SDNVYLK(1)LLVK	2	0.11036	2
A0A384JE84	72	K	Ribosomal_L18e/L15P domain-containing protein	BCIN_04g01180	1	1.80396e-08	180.81	IASQTNK(1)EEK	2	0.2413	1
A0A384JE84	30	K	Ribosomal_L18e/L15P domain-containing protein	BCIN_04g01180	1	0.00122362	122.98	LLVK(1)LYR	2	0.052191	6
A0A384JE84	45	K	Ribosomal_L18e/L15P domain-containing protein	BCIN_04g01180	1	5.78784e-10	167.09	TEASFNK(1)VVLR	2	0.34794	3
A0A384JE84	148	K	Ribosomal_L18e/L15P domain-containing protein	BCIN_04g01180	1	3.15459e-09	158.01	EAVK(1)HFGFGPHK	2	0.093612	3
A0A384JE84	19	K	Ribosomal_L18e/L15P domain-containing protein	BCIN_04g01180	1	3.85368e-08	169.52	TPK(1)SDNVYLK	2	-0.43233	5
A0A384JE85	50	K	Bcacb1	Bcacb1	1	0.000633251	84.169	AEAPGLFDIK(1)GK	2	-2.7384	2
A0A384JE85	40	K	Bcacb1	Bcacb1	1	9.21617e-07	114.55	VAIGDDISK(1)AEAPGLFDIK	3	0.72325	1
A0A384JE85	83	K	Bcacb1	Bcacb1	1	0.0230171	67.169	IEELK(1)EK	2	0.30665	1
A0A384JE85	72	K	Bcacb1	Bcacb1	1	1.44212e-12	182.03	VDSGITADQAK(1)EK	2	0.61479	7
A0A384JE85	61	K	Bcacb1	Bcacb1	1	4.60509e-20	202.34	AWQEK(1)VDSGITADQAK	2	0.62561	3
A0A384JE85	12	K	Bcacb1	Bcacb1	1	1.15216e-08	158.42	SAFDTAVADSK(1)K	2	2.0938	5
A0A384JE89	294	K	Uncharacterized protein	BCIN_04g01290	1	0.0011315	75.316	FDYNSWIESDK(1)ALK	2	1.2546	2
A0A384JE89	181	K	Uncharacterized protein	BCIN_04g01290	1	2.04778e-65	335.41	IQDGK(1)ETEAFNSALIVQK	2	0.079147	3
A0A384JE89	120	K	Uncharacterized protein	BCIN_04g01290	1	0.00900786	80.229	AIANK(1)ER	2	-2.2044	1
A0A384JEA0	324	K	Uncharacterized protein	BCIN_04g01450	1	0.000179573	84.41	VLYVLYPESPRPDAK(1)WR	3	-1.2078	2
A0A384JEA0	334	K	Uncharacterized protein	BCIN_04g01450	1	2.11821e-06	118.08	IQCVPVTK(1)DSFQSR	2	-1.7104	1
A0A384JEA0	280	K	Uncharacterized protein	BCIN_04g01450	1	0.00534662	81.642	LQYDSK(1)GR	2	-3.419	1
A0A384JEA0	199	K	Uncharacterized protein	BCIN_04g01450	1	0.00701338	73.327	AISAAGLEK(1)K	2	0.26079	2
A0A384JEA0	258	K	Uncharacterized protein	BCIN_04g01450	1	4.7378e-09	155.08	DLDYYTK(1)SWLPAR	2	0.63769	1
A0A384JEA2	145	K	Bclys2	Bclys2	1	1.81639e-05	131.09	EAGELTEK(1)VR	2	1.2931	1
A0A384JEB3	207	K	Bcgle2	Bcgle2	1	0.000699105	88.021	TIQSPLK(1)WQTR	2	-3.0534	1
A0A384JEB3	100	K	Bcgle2	Bcgle2	1	0.000347095	97.163	VVGAGADK(1)TAR	2	0.46265	1
A0A384JEB4	8	K	mRNA stability protein	BCIN_04g01460	1	1.68872e-07	132.23	NK(1)IDIASLSPDEQR	2	1.755	2
A0A384JEB4	43	K	mRNA stability protein	BCIN_04g01460	1	0.00130069	76.759	K(1)YFDSGDYALSK	2	-3.6868	2
A0A384JEB4	54	K	mRNA stability protein	BCIN_04g01460	1	3.27768e-05	103.14	YFDSGDYALSK(1)AGK	2	-3.6017	1
A0A384JEB6	204	K	Bcptc3	Bcptc3	1	0.0106595	72.928	AIGDFEFK(1)K	2	-0.15232	4
A0A384JEB6	303	K	Bcptc3	Bcptc3	1	0.000794075	85.554	TK(1)EEWYDEIAK	2	0.72764	1
A0A384JEB7	741	K	E3 ubiquitin-protein ligase	Bcrsp5	1	0.0688159	57.532	SWDGEQK(1)SR	2	0.99121	1
A0A384JEB7	56	K	E3 ubiquitin-protein ligase	Bcrsp5	1	0.0122285	84.097	TTTVIK(1)R	2	0.44266	1
A0A384JEB7	443	K	E3 ubiquitin-protein ligase	Bcrsp5	1	3.03033e-22	219.84	LPSSLDQNVPQYK(1)R	2	-1.6552	1
A0A384JEC8	422	K	Serine hydroxymethyltransferase	BCIN_04g00550	0.986506	0.00944181	59.728	NTVPGDK(0.987)SALK(0.013)PGGLR	3	1.5695	2
A0A384JED0	403	K	Bcdug1	Bcdug1	1	0.0297039	57.859	VIGK(1)FSIR	2	-0.11551	1
A0A384JED0	463	K	Bcdug1	Bcdug1	1	1.60573e-06	120.9	HWNFSSAAK(1)AVER	3	-0.068486	2
A0A384JED0	430	K	Bcdug1	Bcdug1	1	0.0491145	119.29	YVDEQFK(1)K	2	2.6833	1
A0A384JED0	454	K	Bcdug1	Bcdug1	1	0.000139029	85.469	WWVASPK(1)HWNFSSAAK	3	0.33281	2
A0A384JED0	472	K	Bcdug1	Bcdug1	1	6.45317e-06	133.81	VWGVK(1)PDLTR	2	-0.63063	1
A0A384JED0	447	K	Bcdug1	Bcdug1	1	0.00377884	68.413	CYLQHAGK(1)WWVASPK	3	-0.028493	1
A0A384JED0	186	K	Bcdug1	Bcdug1	1	0.00171122	71.263	EDGWATEPFELTVDDK(1)GR	3	0.60419	2
A0A384JED0	399	K	Bcdug1	Bcdug1	1	0.0314451	47.228	TVIPAK(1)VIGK	2	0.97173	1
A0A384JED0	423	K	Bcdug1	Bcdug1	1	4.35623e-07	136.96	LVFK(1)YVDEQFK	2	0.24128	2
A0A384JED8	2294	K	Bcgcn1	Bcgcn1	1	0.0360397	45.911	VVSEK(1)SVDVK	2	1.0919	2
A0A384JED8	2602	K	Bcgcn1	Bcgcn1	1	0.000104697	90.259	VFDK(1)YIAAQELAPNQK	3	2.3571	1
A0A384JED8	2622	K	Bcgcn1	Bcgcn1	1	0.0150889	73.248	SMQDYFK(1)R	2	-1.8072	1
A0A384JEE1	137	K	Bcsgn1	Bcsgn1	1	0.0394294	60.76	NLK(1)VVPK	2	3.4463	1
A0A384JEE1	101	K	Bcsgn1	Bcsgn1	1	0.00207053	72.681	VTILLDK(1)FTGHPK	3	0.98655	1
A0A384JEF0	238	K	Diphosphomevalonate decarboxylase	Bcmvd1	1	0.000120775	93.424	AENVVPEHMK(1)EMER	3	-0.12122	1
A0A384JEF0	375	K	Diphosphomevalonate decarboxylase	Bcmvd1	1	0.0326895	57.788	VILTGVGGGPEK(1)TEK	2	-0.67017	1
A0A384JEF0	339	K	Diphosphomevalonate decarboxylase	Bcmvd1	1	8.49993e-22	218.83	SVLGGVDGWNGK(1)DVESK	2	-0.35075	2
A0A384JEF0	21	K	Diphosphomevalonate decarboxylase	Bcmvd1	1	1.04566e-05	101.92	IYQASTTAPVNIAVVK(1)YWGK	3	-0.046791	1
A0A384JEF0	378	K	Diphosphomevalonate decarboxylase	Bcmvd1	1	0.0148022	72.789	TEK(1)HLSA	2	-0.5502	1
A0A384JEF0	247	K	Diphosphomevalonate decarboxylase	Bcmvd1	1	0.00227828	87.258	EK(1)DFEGFAK	2	-0.77569	2
A0A384JEF1	128	K	Ribosomal protein L19	BCIN_04g00540	1	3.0969e-20	197.88	HLYHELYHLSK(1)GNTFK	3	0.98687	18
A0A384JEF1	21	K	Ribosomal protein L19	BCIN_04g00540	1	1.22866e-27	229.96	K(1)IWLDPNETSEISNANSR	3	0.75963	3
A0A384JEF1	181	K	Ribosomal protein L19	BCIN_04g00540	1	3.17393e-13	188.19	K(1)AAQFGEAEETETK	2	-0.20769	2
A0A384JEF1	156	K	Ribosomal protein L19	BCIN_04g00540	1	0.000209907	118.71	LLK(1)EEMDAK	2	0.42151	7
A0A384JEF1	8	K	Ribosomal protein L19	BCIN_04g00540	1	5.18474e-11	214.64	VNLTTQK(1)R	2	0.77173	4
A0A384JEF1	162	K	Ribosomal protein L19	BCIN_04g00540	1	8.89353e-05	111.86	LLKEEMDAK(1)R	3	0.56017	7
A0A384JEF1	117	K	Ribosomal protein L19	BCIN_04g00540	1	7.66467e-07	123.02	IDK(1)HLYHELYHLSK	3	1.1601	8
A0A384JEF1	43	K	Ribosomal protein L19	BCIN_04g00540	1	0.000173864	112.13	K(1)LVSDGLIIR	2	0.86123	4
A0A384JEF1	19	K	Ribosomal protein L19	BCIN_04g00540	1	5.70631e-07	140.49	LAASVVGCGK(1)R	2	0.32451	3
A0A384JEG2	220	K	Uncharacterized protein	BCIN_04g01950	1	0.00484534	84.498	ALSNQK(1)YR	2	0.30926	2
A0A384JEG4	221	K	Bcufd2	Bcufd2	1	0.015833	60.691	GYAGQK(1)DAILR	2	-0.27389	1
A0A384JEG4	290	K	Bcufd2	Bcufd2	1	0.0716414	46.66	FAEDDMAK(1)SMITK	2	-2.7717	1
A0A384JEH1	101	K	Uncharacterized protein	BCIN_04g01920	1	0.000281523	84.62	ALGSVAPNK(1)GEYFDR	2	0.066913	1
A0A384JEH3	116	K	Uncharacterized protein	BCIN_04g00400	1	0.00951006	61.48	STDGK(1)PHVGR	3	-0.0022575	1
A0A384JEH3	111	K	Uncharacterized protein	BCIN_04g00400	0.999875	4.53645e-10	136.48	VTTSDAQGDAK(1)STDGKPHVGR	4	0.72424	1
[truncated: 4,553 more rows]

## Sheet: Supplementary Table 2
Supplementary Table 2. Khib sites identified in EXP.2
Protein accession	Position	Amino acid	Protein description	Gene name	Localization probability	PEP	Score	Modified sequence	Charge	Mass error [ppm]	MS/MS Count
A0A384J3T6	130	K	Bcboa1	Bcboa1	1	0.0368032	51.445	AVAVK(1)ELAK	2	1.2956	1
A0A384J3T6	232	K	Bcboa1	Bcboa1	1	5.66928e-09	196.95	ITGEK(1)WTITDEPSK	2	0.77133	1
A0A384J3T6	114	K	Bcboa1	Bcboa1	1	1.60931e-07	107.98	FVPSEYGSAYEEK(1)HALAR	3	-1.2613	2
A0A384J3T6	100	K	Bcboa1	Bcboa1	1	0.000153674	123.86	GAAGSQSVK(1)R	2	0.38968	1
A0A384J3W5	275	K	Threonine dehydratase	Bcilv1	1	0.00118086	70.907	IIGVETYDANAMVQSLAAGK(1)R	3	2.9511	1
A0A384J3W8	1099	K	Uncharacterized protein	BCIN_01g00280	1	0.0557884	50.632	VLSK(1)QLR	2	-0.12042	1
A0A384J3X2	74	K	Profilin	Bcpfy1	1	0.000116596	103.43	YVLTK(1)VEDDNK	2	-0.78369	6
A0A384J3X2	67	K	Profilin	Bcpfy1	1	0.000243054	81.656	TDSLYANGLHIAK(1)DR	2	0.50919	4
A0A384J3X2	88	K	Profilin	Bcpfy1	1	0.00187078	94.409	GK(1)DGLVIGK	2	1.2842	3
A0A384J3X2	80	K	Profilin	Bcpfy1	1	1.05844e-05	169.82	VEDDNK(1)MLYAR	2	1.0981	10
A0A384J3X2	54	K	Profilin	Bcpfy1	1	1.1784e-17	211.29	NGLDGK(1)TDSLYANGLHIAK	3	-2.7174	4
A0A384J3X8	1169	K	Bcfas2	Bcfas2	1	1.29711e-05	124.42	LVAGQIPTGWDAK(1)K	2	-0.041505	2
A0A384J3X8	155	K	Bcfas2	Bcfas2	0.998971	4.6666e-06	137.88	LK(0.999)K(0.001)PLLEIPLTK	3	0.38157	1
A0A384J3X8	1818	K	Bcfas2	Bcfas2	1	3.9301e-18	165.85	EIEITNNEK(1)GAPIVSLHGDAATAAK	3	0.48839	2
A0A384J3X8	165	K	Bcfas2	Bcfas2	1	0.00062733	79.089	KPLLEIPLTK(1)AIK	3	1.2472	2
A0A384J3X8	1714	K	Bcfas2	Bcfas2	1	2.16293e-05	125.82	TSALTYAPNFAK(1)K	2	1.8014	3
A0A384J3X8	617	K	Bcfas2	Bcfas2	1	0.000171363	99.283	VETIPFLHLK(1)R	3	-0.29308	4
A0A384J3X8	535	K	Bcfas2	Bcfas2	1	0.00247068	89.827	TK(1)VQNDLSR	2	-0.2876	1
A0A384J3X8	932	K	Bcfas2	Bcfas2	1	2.30398e-06	207.12	QAVTK(1)ETAIENK	2	-0.10631	2
A0A384J3X8	72	K	Bcfas2	Bcfas2	1	6.64129e-06	142.12	YEAYDAAK(1)SIQR	2	0.27702	2
A0A384J3X8	1150	K	Bcfas2	Bcfas2	1	0.000501718	96.113	GATLLIPK(1)ALR	2	-0.29237	3
A0A384J3X8	939	K	Bcfas2	Bcfas2	1	0.0136434	44.771	ETAIENK(1)IVNGEDSEALYK	3	-0.41819	1
A0A384J3X8	526	K	Bcfas2	Bcfas2	1	0.000128513	99.668	EMADGGK(1)ISEYGNR	2	-2.6702	1
A0A384J3X8	780	K	Bcfas2	Bcfas2	1	0.00232942	90.906	LLGCIK(1)TQK	2	0.069067	2
A0A384J3X8	1624	K	Bcfas2	Bcfas2	1	8.22838e-09	113.54	AFSVTSFGFGQK(1)GAQAIGIHPK	3	0.60987	2
A0A384J3X8	983	K	Bcfas2	Bcfas2	1	3.53073e-07	124.84	EVAPLNDNLK(1)GMVDLEK	2	1.5897	2
A0A384J3X8	972	K	Bcfas2	Bcfas2	1	0.000117891	111.94	YDFPQLPDWK(1)K	2	-0.22104	2
A0A384J3X8	1068	K	Bcfas2	Bcfas2	1	0.00035402	89.231	YEK(1)YILEHSGIR	3	-0.14582	1
A0A384J3X8	1336	K	Bcfas2	Bcfas2	1	0.0129244	80.165	TPK(1)EMSR	2	1.4765	1
A0A384J3X8	951	K	Bcfas2	Bcfas2	1	3.00482e-06	146.59	IVNGEDSEALYK(1)K	2	0.62382	3
A0A384J3X8	1124	K	Bcfas2	Bcfas2	1	2.31522e-05	91.889	EHGDK(1)AEIFEIPESGEYLVR	3	1.9357	2
A0A384J3X8	64	K	Bcfas2	Bcfas2	1	2.16772e-08	168.31	TLASK(1)YEAYDAAK	2	-0.087481	3
A0A384J3X8	760	K	Bcfas2	Bcfas2	1	5.19435e-09	198.81	EIDSIDSK(1)SELAHR	2	-1.7714	5
A0A384J3X8	1802	K	Bcfas2	Bcfas2	1	2.79286e-05	104.17	SLGVAGK(1)GAGAPLK	2	0.26766	3
A0A384J3X8	1768	K	Bcfas2	Bcfas2	1	0.00057297	94.767	NFTEK(1)EVAYCK	2	0.85916	2
A0A384J3X8	555	K	Bcfas2	Bcfas2	1	0.00126069	90.104	LSK(1)ASQLQIK	2	1.684	1
A0A384J3X8	168	K	Bcfas2	Bcfas2	1	0.0312219	55.461	AIK(1)DLVGGK	2	-1.171	2
A0A384J3X8	58	K	Bcfas2	Bcfas2	1	9.95718e-08	144.29	IVEIGPADTLGTMAK(1)R	2	0.74355	2
A0A384J3X8	153	K	Bcfas2	Bcfas2	1	0.00657633	83.206	SLIAQK(1)LK	2	0.21249	3
A0A384J3X8	1834	K	Bcfas2	Bcfas2	1	0.0186458	56.121	GAPIVSLHGDAATAAK(1)K	3	-2.1809	1
A0A384J3X8	231	K	Bcfas2	Bcfas2	1	0.000403177	78.228	LISSK(1)MPGGFNITAAR	2	0.71495	1
A0A384J3X8	1489	K	Bcfas2	Bcfas2	1	2.18412e-06	150.49	EVLNSLGNSFWK(1)K	2	1.9376	1
A0A384J3X8	1118	K	Bcfas2	Bcfas2	1	0.00256684	110.22	ETAEEFK(1)R	2	-0.26867	2
A0A384J3X8	1091	K	Bcfas2	Bcfas2	1	1.93823e-07	144.29	LIEPELFNGYNPEK(1)K	3	0.13112	3
A0A384J3X8	462	K	Bcfas2	Bcfas2	1	0.0670196	41.359	LAK(1)ELGQSLFDNCK	2	-2.0213	1
A0A384J3X8	1786	K	Bcfas2	Bcfas2	1	7.81751e-08	142.62	QAPNPQASFAGK(1)WSAK	3	-1.3605	2
A0A384J3X8	343	K	Bcfas2	Bcfas2	1	0.0103994	87.323	YLK(1)MDLR	2	-1.1554	2
A0A384J3Y3	370	K	PKS_AT domain-containing protein	BCIN_01g00450	1	1.6632e-26	225.34	DLSQAQVQEHINATNK(1)YLPEDR	3	0.56812	2
A0A384J3Y3	2034	K	PKS_AT domain-containing protein	BCIN_01g00450	1	0.001116	84.507	TTIDPSK(1)LIGK	2	1.3603	1
A0A384J3Y3	575	K	PKS_AT domain-containing protein	BCIN_01g00450	1	0.000493483	82.85	YAVDWVK(1)EHGPK	3	-0.14386	3
A0A384J3Y3	821	K	PKS_AT domain-containing protein	BCIN_01g00450	1	0.000341663	93.345	VMTAK(1)EAHTSK	3	-0.40824	1
A0A384J3Y3	532	K	PKS_AT domain-containing protein	BCIN_01g00450	1	0.00820736	75.825	NK(1)DGTGVR	2	0.43434	1
A0A384J3Y3	2066	K	PKS_AT domain-containing protein	BCIN_01g00450	1	8.41844e-15	231.06	LTNSPK(1)IGNVLANWDK	2	0.52364	1
A0A384J3Y3	2038	K	PKS_AT domain-containing protein	BCIN_01g00450	1	0.00624938	70.54	LIGK(1)YIPNVTAR	2	1.1203	2
A0A384J3Y3	1360	K	PKS_AT domain-containing protein	BCIN_01g00450	1	0.000643098	106.6	AITK(1)PIFPR	2	0.67825	2
A0A384J3Y3	913	K	PKS_AT domain-containing protein	BCIN_01g00450	1	8.08969e-05	104.74	LNDDFQK(1)VWFGR	2	-0.27484	3
A0A384J3Y3	463	K	PKS_AT domain-containing protein	BCIN_01g00450	1	4.34853e-08	141.6	IDSK(1)ALGIPVYDTNTGK	2	0.58587	2
A0A384J3Y3	1075	K	PKS_AT domain-containing protein	BCIN_01g00450	1	1.15454e-08	163.82	TCILQGPMSVK(1)YSK	2	2.9605	2
A0A384J3Y3	1078	K	PKS_AT domain-containing protein	BCIN_01g00450	1	0.00079614	96.229	YSK(1)VVDEPIK	2	0.17256	1
A0A384J3Y3	135	K	PKS_AT domain-containing protein	BCIN_01g00450	1	0.00267626	74.611	LK(1)VVESYYAAR	2	1.7724	1
A0A384J3Y3	906	K	PKS_AT domain-containing protein	BCIN_01g00450	1	0.0459191	58.916	K(1)LNDDFQK	2	0.5938	1
A0A384J3Y3	846	K	PKS_AT domain-containing protein	BCIN_01g00450	1	9.30915e-24	288.16	AITEAEGLDDAAWEK(1)TYK	3	0.043745	2
A0A384J3Y3	849	K	PKS_AT domain-containing protein	BCIN_01g00450	1	0.0231582	55.815	TYK(1)GPAGGVITVR	2	1.04	1
A0A384J3Y3	1255	K	PKS_AT domain-containing protein	BCIN_01g00450	1	0.00907683	67.579	DTTAVGK(1)PVSLPLK	2	0.27535	1
A0A384J3Y3	1262	K	PKS_AT domain-containing protein	BCIN_01g00450	1	8.56459e-15	149.04	PVSLPLK(1)FTYHPEAGYAPIR	3	-1.0182	3
A0A384J3Y3	1239	K	PKS_AT domain-containing protein	BCIN_01g00450	1	0.021721	57.042	LVGK(1)NEILVNMIK	2	-2.1373	1
A0A384J3Y3	954	K	PKS_AT domain-containing protein	BCIN_01g00450	1	0.0389564	51.066	WIDK(1)SYIK	2	0.69652	1
A0A384J3Y3	594	K	PKS_AT domain-containing protein	BCIN_01g00450	1	3.59459e-07	156.17	TSSGQTFVDTK(1)MSR	2	-0.86395	3
A0A384J3Y3	1085	K	PKS_AT domain-containing protein	BCIN_01g00450	1	4.90511e-05	83.393	VVDEPIK(1)EILDGVHNSHIK	4	-0.30616	1
A0A384J3Y3	1463	K	PKS_AT domain-containing protein	BCIN_01g00450	1	0.00636094	57.366	TETPMQIHLATSK(1)DVAVLR	3	1.0896	1
A0A384J3Y3	219	K	PKS_AT domain-containing protein	BCIN_01g00450	1	0.0118517	83.206	AEK(1)LYPK	2	0.74585	1
A0A384J3Y3	1672	K	PKS_AT domain-containing protein	BCIN_01g00450	1	8.02292e-06	133.32	VEASNK(1)ETEDK	2	-0.094559	1
A0A384J3Y3	583	K	PKS_AT domain-containing protein	BCIN_01g00450	1	2.61152e-05	106.14	LVK(1)TSSGQTFVDTK	2	2.0994	1
A0A384J3Y3	1743	K	PKS_AT domain-containing protein	BCIN_01g00450	1	0.000332537	80.96	NNPK(1)ELTIHFGGPR	3	-0.97083	2
A0A384J3Y3	889	K	PKS_AT domain-containing protein	BCIN_01g00450	1	0.00175781	111.95	IFSLPK(1)EK	2	0.3094	3
A0A384J3Y3	476	K	PKS_AT domain-containing protein	BCIN_01g00450	1	5.24721e-05	100.23	ALGIPVYDTNTGK(1)DIR	2	1.0017	1
A0A384J3Y3	1782	K	PKS_AT domain-containing protein	BCIN_01g00450	1	0.0203815	66.962	MFK(1)EVDER	2	1.0729	4
A0A384J3Y3	1824	K	PKS_AT domain-containing protein	BCIN_01g00450	1	0.0273807	60.895	SK(1)GLVQR	2	0.73528	1
A0A384J3Y3	648	K	PKS_AT domain-containing protein	BCIN_01g00450	1	0.00192827	88.596	K(1)IENAIPAGR	2	0.99515	2
A0A384J3Y3	132	K	PKS_AT domain-containing protein	BCIN_01g00450	1	0.00578077	60.062	GNEAHALVATLPGIDAK(1)K	3	1.3395	1
A0A384J3Y4	322	K	Bccyb2	Bccyb2	1	0.00920906	69.346	DIPWFK(1)SITK	2	-0.43397	1
A0A384J3Z1	149	K	Bcykt6	Bcykt6	1	0.00073622	79.201	ELDETK(1)IVLHK	3	-0.048188	2
A0A384J3Z1	172	K	Bcykt6	Bcykt6	1	0.000193185	91.401	IDTLVAK(1)SDGLSAQSK	2	1.1634	1
A0A384J3Z1	181	K	Bcykt6	Bcykt6	1	8.72489e-11	183.75	SDGLSAQSK(1)MFYTQAK	2	2.7317	1
A0A384J3Z1	165	K	Bcykt6	Bcykt6	1	0.0211878	59.84	GEK(1)IDTLVAK	2	2.5804	1
A0A384J3Z1	2	K	Bcykt6	Bcykt6	1	0.0403297	53.124	MK(1)LHYIGIIK	3	-0.71343	1
A0A384J3Z2	357	K	Bcarp5	Bcarp5	1	0.00570101	111.04	LVDQTK(1)K	2	0.50665	1
A0A384J3Z3	172	K	Bcsas1	Bcsas1	1	0.0460444	48.948	AFYSLAADIK(1)K	2	-0.81597	1
A0A384J414	137	K	Bcsui2	Bcsui2	1	0.000615341	90.913	K(1)YGHAVDAFK	3	0.13417	2
A0A384J414	87	K	Bcsui2	Bcsui2	1	0.00273883	107.29	GYIDLSK(1)R	2	-0.9803	3
A0A384J414	120	K	Bcsui2	Bcsui2	1	1.72437e-05	125.36	TK(1)HPIEELYEK	3	0.2196	2
A0A384J414	136	K	Bcsui2	Bcsui2	1	0.00229825	114.78	IVWPLNK(1)K	2	-0.17832	3
A0A384J414	61	K	Bcsui2	Bcsui2	1	0.00878446	91.9	SIQK(1)LIR	2	-0.81687	2
A0A384J414	285	K	Bcsui2	Bcsui2	1	5.61391e-07	106.31	AVTENDDAELQALMEK(1)R	3	-1.1244	3
A0A384J417	84	K	Ribosomal protein L37	BCIN_01g00770	1	3.89727e-05	120.03	NGFQTGVPK(1)GAR	2	-1.7221	2
A0A384J417	3	K	Ribosomal protein L37	BCIN_01g00770	1	0.00285404	86.898	TK(1)GTSSFGK	2	-0.091041	3
A0A384J417	75	K	Ribosomal protein L37	BCIN_01g00770	1	9.69668e-05	108.56	FK(1)NGFQTGVPK	2	-0.83067	3
A0A384J417	68	K	Ribosomal protein L37	BCIN_01g00770	1	0.0309545	65.246	HMK(1)EVPR	2	-0.36367	2
A0A384J417	14	K	Ribosomal protein L37	BCIN_01g00770	1	0.00679067	68.657	HNK(1)THTLCR	3	-3.5623	1
A0A384J417	52	K	Ribosomal protein L37	BCIN_01g00770	1	0.000445344	118.71	QYNWGEK(1)AK	2	0.479	5
A0A384J417	10	K	Ribosomal protein L37	BCIN_01g00770	1	0.0117067	76.478	GTSSFGK(1)R	2	0.23613	3
A0A384J417	43	K	Ribosomal protein L37	BCIN_01g00770	1	8.92973e-07	149.22	HTCSGCGYPAAK(1)TR	3	-0.69685	2
A0A384J417	31	K	Ribosomal protein L37	BCIN_01g00770	1	1.11982e-11	172.5	SLHIQK(1)HTCSGCGYPAAK	3	-2.0966	1
A0A384J440	74	K	Peptidylprolyl isomerase	Bcfpr2	1	1.13242e-06	124.78	GSPLSFVVGK(1)GSVIK	2	0.43684	2
A0A384J440	39	K	Peptidylprolyl isomerase	Bcfpr2	1	0.00630343	65.179	TQVGDK(1)IHVHYR	4	-0.20899	4
A0A384J440	93	K	Peptidylprolyl isomerase	Bcfpr2	1	1.93823e-07	144.29	GWDDNLLDMCIGEK(1)R	2	-1.4658	6
A0A384J440	53	K	Peptidylprolyl isomerase	Bcfpr2	1	0.000835634	89.805	GNLEEDGK(1)VGK	2	-0.21573	4
A0A384J440	63	K	Peptidylprolyl isomerase	Bcfpr2	1	0.00175694	123.98	EFDASYK(1)R	2	0.19414	5
A0A384J440	56	K	Peptidylprolyl isomerase	Bcfpr2	1	0.000227623	107.06	VGK(1)EFDASYK	2	-0.25244	3
A0A384J440	26	K	Peptidylprolyl isomerase	Bcfpr2	1	7.45353e-06	132.5	IEVTK(1)AVECER	2	2.2025	1
A0A384J453	128	K	S5 DRBM domain-containing protein	BCIN_01g00980	1	8.34529e-05	134.3	TSK(1)EVATAIR	2	-0.15416	4
A0A384J453	170	K	S5 DRBM domain-containing protein	BCIN_01g00980	1	4.43196e-05	122.33	ESGK(1)CGSVSVR	2	-0.34012	4
A0A384J453	194	K	S5 DRBM domain-containing protein	BCIN_01g00980	1	9.81122e-06	148.18	GTGLVASPAVK(1)R	2	0.23587	5
A0A384J453	97	K	S5 DRBM domain-containing protein	BCIN_01g00980	1	0.000482225	105.52	IKPVQK(1)QTR	3	0.26542	1
A0A384J453	91	K	S5 DRBM domain-containing protein	BCIN_01g00980	0.999295	0.018342	55.314	LK(0.001)DEVMK(0.999)IK	3	-0.34851	2
A0A384J453	58	K	S5 DRBM domain-containing protein	BCIN_01g00980	1	1.85881e-11	161.35	DGK(1)INSMEEIYLHSLPIK	3	-0.077684	6
A0A384J453	42	K	S5 DRBM domain-containing protein	BCIN_01g00980	1	1.908e-05	149.23	DEAK(1)EWQPVTK	2	0.14166	7
A0A384J453	49	K	S5 DRBM domain-containing protein	BCIN_01g00980	1	0.00020842	109.79	EWQPVTK(1)LGR	2	0.46816	5
A0A384J453	214	K	S5 DRBM domain-containing protein	BCIN_01g00980	1	7.06034e-19	178.11	LLQLAGVEDAYTSSSGSTK(1)TLENTLK	3	-0.39091	2
A0A384J453	86	K	S5 DRBM domain-containing protein	BCIN_01g00980	1	0.00641039	98.629	LK(1)DEVMK	2	-0.32423	8
A0A384J483	85	K	Bctrm1	Bctrm1	1	0.00557378	73.499	AYGESILEK(1)K	2	2.1409	1
A0A384J4A4	46	K	Methionine aminopeptidase	BCIN_01g01510	1	1.04533e-05	164.9	DSFFCSQDCFK(1)K	2	0.13217	2
A0A384J4A4	253	K	Methionine aminopeptidase	BCIN_01g01510	1	0.0282644	57.59	IVK(1)PGVLFR	2	-2.8153	1
A0A384J4A4	267	K	Methionine aminopeptidase	BCIN_01g01510	1	0.00296694	92.538	DFGNVIEK(1)R	2	0.42297	2
A0A384J4D5	182	K	Uncharacterized protein	BCIN_01g01710	1	0.00848786	73.573	ELFTAIAK(1)K	2	0.66317	2
A0A384J4D5	40	K	Uncharacterized protein	BCIN_01g01710	1	0.0297057	53.08	FVK(1)DQFDDYR	2	-0.82895	2
A0A384J4D5	115	K	Uncharacterized protein	BCIN_01g01710	1	0.00623669	84.743	SWVK(1)ELQR	2	-0.91816	1
A0A384J4D5	143	K	Uncharacterized protein	BCIN_01g01710	1	2.44629e-05	193.73	LDLVTEQPDK(1)R	2	0.13649	2
A0A384J4E0	52	K	Bcsac1	Bcsac1	1	0.00166341	83.182	LNDGALLGGK(1)R	2	1.2363	2
A0A384J4E0	342	K	Bcsac1	Bcsac1	1	4.79873e-07	120.7	IYGDNYLVNLVNQK(1)GR	3	0.55391	1
A0A384J4E2	442	K	MICOS complex subunit MIC60	Bcmic60	1	1.0526e-05	164.11	NLLTEQAVELK(1)R	2	-1.4415	3
A0A384J4E2	429	K	MICOS complex subunit MIC60	Bcmic60	1	0.00041169	157.97	ANEVNEQK(1)LK	2	0.28498	2
A0A384J4E2	356	K	MICOS complex subunit MIC60	Bcmic60	1	0.0138955	65.627	ILAMK(1)EAALK	2	-1.24	2
A0A384J4E2	413	K	MICOS complex subunit MIC60	Bcmic60	1	0.0208529	53.775	IHENYEK(1)K	3	-0.46129	1
A0A384J4E2	216	K	MICOS complex subunit MIC60	Bcmic60	1	2.0439e-05	128.57	VANENK(1)ESTGR	2	-0.79056	1
A0A384J4E2	507	K	MICOS complex subunit MIC60	Bcmic60	1	0.000186174	141.71	ANLEK(1)SQIPR	2	-1.544	1
A0A384J4E2	340	K	MICOS complex subunit MIC60	Bcmic60	1	0.00975517	70.908	FTSTMDK(1)AK	2	-0.68953	1
A0A384J4E2	351	K	MICOS complex subunit MIC60	Bcmic60	1	0.0312219	55.461	VGGK(1)ILAMK	2	-0.28776	1
A0A384J4E4	8	K	Bchom2	Bchom2	1	0.0027507	90.601	ATEFPTK(1)R	2	-2.9425	1
A0A384J4F1	155	K	40S ribosomal protein S4	BCIN_01g01800	1	1.91841e-08	176.87	YPDPSIK(1)VNDTVK	2	-0.55719	8
A0A384J4F1	161	K	40S ribosomal protein S4	BCIN_01g01800	1	1.50742e-08	190.27	VNDTVK(1)IDLATGK	2	0.41842	4
A0A384J4F1	53	K	40S ribosomal protein S4	BCIN_01g01800	1	0.00814664	76.1	LK(1)YALNSR	2	0.054696	1
A0A384J4F1	71	K	40S ribosomal protein S4	BCIN_01g01800	1	0.00888106	91.626	LIK(1)VDGK	2	-0.051817	6
A0A384J4F1	239	K	40S ribosomal protein S4	BCIN_01g01800	1	2.76077e-11	146.97	PWISLPK(1)GK	2	0.23362	10
A0A384J4F1	122	K	40S ribosomal protein S4	BCIN_01g01800	1	8.03415e-06	131.32	IQAEEAEYK(1)LGK	2	0.036204	5
A0A384J4F1	168	K	40S ribosomal protein S4	BCIN_01g01800	1	1.93647e-08	176.25	IDLATGK(1)ITDFIK	2	-0.021228	6
A0A384J4F1	211	K	40S ribosomal protein S4	BCIN_01g01800	1	4.27511e-18	209.9	HDGGFNIVHIK(1)DAIDNSFATR	4	-0.28024	9
A0A384J4F1	22	K	40S ribosomal protein S4	BCIN_01g01800	1	6.07398e-14	184.78	LSAPNHWLLDK(1)LSGAYAPR	3	-0.51565	9
A0A384J4F1	244	K	40S ribosomal protein S4	BCIN_01g01800	1	0.000238824	105.46	GVK(1)LTIAEER	2	1.191	4
A0A384J4F1	106	K	40S ribosomal protein S4	BCIN_01g01800	1	0.0046655	91.853	LVYDTK(1)GR	2	0.3334	2
A0A384J4F1	37	K	40S ribosomal protein S4	BCIN_01g01800	1	0.000131152	130.75	PSAGPHK(1)LR	3	1.0313	2
A0A384J4F1	133	K	40S ribosomal protein S4	BCIN_01g01800	1	4.61659e-07	111.77	VQLGK(1)GGIPFLVTHDAR	3	0.55341	6
A0A384J4F1	62	K	40S ribosomal protein S4	BCIN_01g01800	1	0.000418882	120.33	ETK(1)AIVMQR	2	-1.0688	4
A0A384J4G7	101	K	Bcrac	Bcrac	1	0.00491754	56.335	AK(1)WFPEISHHAPGVPIILVGTK	4	0.36327	1
A0A384J4G7	171	K	Bcrac	Bcrac	1	0.000555685	95.094	NLK(1)SVFDEAIR	2	-1.7389	1
A0A384J4H1	214	K	Bcnop6	Bcnop6	1	0.000439595	100.93	HLTEK(1)GNPSK	2	0.66646	1
A0A384J4H5	52	K	SUI1 domain-containing protein	BCIN_01g02050	1	9.49183e-05	99.055	SAK(1)AAPGGTQIENLK	2	0.11076	1
A0A384J4H5	165	K	SUI1 domain-containing protein	BCIN_01g02050	1	0.035257	62.714	TIK(1)VHGF	2	-0.37821	4
A0A384J4H5	106	K	SUI1 domain-containing protein	BCIN_01g02050	1	0.000102023	114.89	TLTTVQGLPK(1)K	2	0.19056	4
A0A384J4H5	80	K	SUI1 domain-containing protein	BCIN_01g02050	1	6.26044e-27	231.89	VFDPFAEADEEPGDQK(1)AAEYIHIR	3	-1.9056	2
A0A384J4H5	96	K	SUI1 domain-containing protein	BCIN_01g02050	1	0.00187596	80.318	K(1)TLTTVQGLPK	2	-0.84661	2
A0A384J4H6	127	K	Bcade1	Bcade1	1	0.000121539	101.39	GYITGSAWK(1)EYQK	2	-0.52524	1
A0A384J4H6	272	K	Bcade1	Bcade1	1	0.0430277	56.139	GK(1)QGVAMPEDIK	2	1.0064	1
A0A384J4H6	21	K	Bcade1	Bcade1	1	0.010781	98.418	IAEGK(1)VR	2	-0.42927	1
A0A384J4H6	183	K	Bcade1	Bcade1	1	0.00326186	83.783	IVGEK(1)YAQR	2	0.42319	1
A0A384J4H6	288	K	Bcade1	Bcade1	1	0.00533805	93.143	SQTAEK(1)YR	2	-0.4486	1
A0A384J4H6	257	K	Bcade1	Bcade1	1	7.01493e-05	115.57	EQESYDK(1)QFLR	2	-2.4608	1
A0A384J4H6	300	K	Bcade1	Bcade1	1	0.00754875	101.54	K(1)WADALK	2	0.42448	2
A0A384J4I8	127	K	Bccox13	Bccox13	1	3.19841e-06	132.32	TLFWNEK(1)VNYHK	3	0.12501	3
A0A384J4I8	111	K	Bccox13	Bccox13	1	0.000538567	95.417	TK(1)NFFWGDGDK	2	-0.11728	3
A0A384J4I8	51	K	Bccox13	Bccox13	1	0.0114219	56.339	QAVK(1)DHAAATSDLWR	3	-0.82847	2
A0A384J4J0	152	K	S4 RNA-binding domain-containing protein	BCIN_01g02200	1	4.55282e-13	159.01	LDSQK(1)HIDFALSSPFGGGRPGR	4	0.032563	10
A0A384J4J0	27	K	S4 RNA-binding domain-containing protein	BCIN_01g02200	1	1.50205e-05	118.16	LDSELK(1)IVGEYGLR	2	-0.29326	3
A0A384J4J0	63	K	S4 RNA-binding domain-containing protein	BCIN_01g02200	1	0.0152549	63.473	QLLTLDEK(1)DPK	2	-1.3149	1
A0A384J4J0	90	K	S4 RNA-binding domain-containing protein	BCIN_01g02200	1	0.000105655	124.42	MK(1)LDYVLALK	2	-0.20573	4
A0A384J4J0	181	K	S4 RNA-binding domain-containing protein	BCIN_01g02200	1	3.21857e-05	178.67	K(1)DDDAEEEDEE	2	0.18359	3
A0A384J4J0	118	K	S4 RNA-binding domain-containing protein	BCIN_01g02200	1	0.000588203	84.507	LGLAK(1)SIHHAR	3	0.18243	3
A0A384J4J0	8	K	S4 RNA-binding domain-containing protein	BCIN_01g02200	1	0.0140208	77.058	SYSK(1)TYK	2	-0.34799	2
A0A384J4J0	180	K	S4 RNA-binding domain-containing protein	BCIN_01g02200	0.962559	1.23431e-09	199.37	ASEK(0.963)K(0.037)DDDAEEEDEE	2	-0.23385	1
A0A384J4J0	136	K	S4 RNA-binding domain-containing protein	BCIN_01g02200	1	1.28952e-05	107.93	VGK(1)QIVNVPSFVVR	3	0.66584	1
A0A384J4J0	49	K	S4 RNA-binding domain-containing protein	BCIN_01g02200	1	0.00188386	94.309	VQLTLSK(1)IR	2	1.0799	3
A0A384J4J0	66	K	S4 RNA-binding domain-containing protein	BCIN_01g02200	0.960063	0.0072739	58.32	QLLTLDEK(0.04)DPK(0.96)R	3	-0.099648	3
A0A384J4J0	113	K	S4 RNA-binding domain-containing protein	BCIN_01g02200	1	7.36333e-05	107.39	LQTCVYK(1)LGLAK	2	0.54559	3
A0A384J4J3	598	K	Bcsla2	Bcsla2	1	0.0190669	61.523	DK(1)EDELEVYK	2	-1.8226	1
A0A384J4J3	583	K	Bcsla2	Bcsla2	1	1.84362e-09	150.69	ALQDVHAK(1)YSEGGSDAER	3	0.19261	1
A0A384J4J3	487	K	Bcsla2	Bcsla2	1	1.78386e-06	131.17	AASAQEAIDK(1)R	2	-1.4133	1
A0A384J4J3	449	K	Bcsla2	Bcsla2	1	0.00814664	76.1	TK(1)YEALAK	2	2.3082	1
A0A384J4J9	35	K	Uncharacterized protein	BCIN_01g02210	1	1.59478e-05	129.74	QYK(1)VGDIVDIK	2	0.41874	2
A0A384J4J9	50	K	Uncharacterized protein	BCIN_01g02210	1	0.0156669	50.786	ANGAVQK(1)GMPHK	3	2.4462	2
A0A384J4J9	120	K	Uncharacterized protein	BCIN_01g02210	1	0.00979739	60.157	QSK(1)TDGTHVHLK	3	-0.12119	2
A0A384J4J9	129	K	Uncharacterized protein	BCIN_01g02210	1	0.000831616	85.355	TDGTHVHLK(1)R	3	0.10115	3
A0A384J4J9	26	K	Uncharacterized protein	BCIN_01g02210	1	0.000189774	96.745	DHGMIK(1)LSTYLR	3	-0.42285	3
A0A384J4J9	78	K	Uncharacterized protein	BCIN_01g02210	1	0.000293522	109.66	SAVGVIIYK(1)K	2	-0.49815	5
A0A384J4J9	20	K	Uncharacterized protein	BCIN_01g02210	1	0.0015886	85.676	NFK(1)DHGMIK	3	-0.3129	6
A0A384J4J9	60	K	Uncharacterized protein	BCIN_01g02210	1	1.19907e-05	121.45	VYHGK(1)TGVVYNVTK	2	-3.257	1
A0A384J4J9	43	K	Uncharacterized protein	BCIN_01g02210	1	9.69436e-10	161.04	VGDIVDIK(1)ANGAVQK	2	-0.57138	3
A0A384J4J9	55	K	Uncharacterized protein	BCIN_01g02210	1	0.0159899	52.579	GMPHK(1)VYHGK	3	0.31675	2
A0A384J4K5	594	K	Bcpmt1	Bcpmt1	1	0.0023887	75.229	GINFWGK(1)DNR	2	-2.0248	1
A0A384J4K5	417	K	Bcpmt1	Bcpmt1	1	6.67245e-05	91.518	LIQDGDVLK(1)LYHQPTHR	4	0.76934	4
A0A384J4K5	14	K	Bcpmt1	Bcpmt1	1	0.00461925	68.836	SVHADVTK(1)GSR	3	0.024019	2
A0A384J4K9	123	K	Uncharacterized protein	BCIN_01g02300	1	0.00914292	45.243	DAPSALHSVIVPNVNLPK(1)ELHEK	4	-0.53693	1
A0A384J4K9	28	K	Uncharacterized protein	BCIN_01g02300	1	0.00219766	72.29	SADGHVLNK(1)GAK	3	0.93004	1
A0A384J4K9	19	K	Uncharacterized protein	BCIN_01g02300	1	0.00515556	67.234	SAAK(1)SADGHVLNK	3	-0.89641	3
A0A384J4K9	91	K	Uncharacterized protein	BCIN_01g02300	1	0.0169646	47.622	QDFK(1)YQYHPAGDPR	3	0.60686	1
A0A384J4K9	105	K	Uncharacterized protein	BCIN_01g02300	1	1.41532e-17	161.47	NPPK(1)DAPSALHSVIVPNVNLPK	3	1.1645	2
A0A384J4K9	82	K	Uncharacterized protein	BCIN_01g02300	1	1.64021e-08	119.27	VNIAPGTMPWQTESSK(1)GDAAR	3	-1.5692	3
A0A384J4K9	15	K	Uncharacterized protein	BCIN_01g02300	1	0.000922934	88.155	VGAQAAK(1)SAAK	2	-0.0030196	1
A0A384J4M3	231	K	Glycylpeptide N-tetradecanoyltransferase	Bcnmt1	1	0.000289297	128.27	FNYSK(1)SFLR	2	1.5281	1
A0A384J4M3	498	K	Glycylpeptide N-tetradecanoyltransferase	Bcnmt1	1	0.000300405	82.651	LNELVHDALIIAK(1)K	3	-0.81867	1
A0A384J4M3	302	K	Glycylpeptide N-tetradecanoyltransferase	Bcnmt1	1	5.79364e-05	118.77	LAPVLIK(1)EITR	2	-0.30188	1
A0A384J4N4	27	K	14_3_3 domain-containing protein	BCIN_01g02580	1	4.48183e-14	157.59	YEEMVENMK(1)SVASEDQELSVEER	3	0.57361	2
A0A384J4N4	152	K	14_3_3 domain-containing protein	BCIN_01g02580	1	1.3735e-21	204.65	SLEAYK(1)NATEVAQTDLAPTHPIR	3	0.39614	2
A0A384J4N4	11	K	14_3_3 domain-containing protein	BCIN_01g02580	1	5.46541e-15	227.4	GYEDSVYLAK(1)LAEQAER	3	1.3244	4
A0A384J4N4	139	K	14_3_3 domain-containing protein	BCIN_01g02580	1	1.79622e-05	130.56	YLAEFAIGDK(1)R	2	0.72201	6
A0A384J4N4	122	K	14_3_3 domain-containing protein	BCIN_01g02580	1	0.0105604	86.866	VFYHK(1)MK	2	0.77774	11
A0A384J4N4	68	K	14_3_3 domain-containing protein	BCIN_01g02580	1	6.07883e-06	132.5	IVTSIEQK(1)EESK	2	-1.0212	2
A0A384J4N4	146	K	14_3_3 domain-containing protein	BCIN_01g02580	1	8.7907e-05	110.93	ESADK(1)SLEAYK	2	-0.098023	4
A0A384J4N4	112	K	14_3_3 domain-containing protein	BCIN_01g02580	1	8.75357e-06	131.06	HLIPSAK(1)SGESK	2	0.010962	4
A0A384J4N4	49	K	14_3_3 domain-containing protein	BCIN_01g02580	1	2.23209e-05	110.25	NLLSVAYK(1)NVIGAR	2	-0.045726	2
A0A384J4N4	72	K	14_3_3 domain-containing protein	BCIN_01g02580	1	0.0412783	55.097	EESK(1)GNSSQVTLIK	2	-0.4145	1
A0A384J4N4	117	K	14_3_3 domain-containing protein	BCIN_01g02580	1	0.0191015	47.894	SGESK(1)VFYHK	3	0.34552	2
A0A384J4N4	82	K	14_3_3 domain-containing protein	BCIN_01g02580	1	2.02733e-05	123.1	GNSSQVTLIK(1)EYR	3	0.21983	4
A0A384J4P4	474	K	Bcnsp1	Bcnsp1	1	0.00267178	74.533	WASDLAK(1)YQK	2	3.2893	1
A0A384J4P4	633	K	Bcnsp1	Bcnsp1	1	0.0143652	53.557	TLQEK(1)VEAAHK	3	-0.30113	1
A0A384J4Q0	280	K	Bccct2	Bccct2	1	4.1592e-05	105.46	IK(1)AHGINCFINR	3	-1.1401	2
A0A384J4Q0	245	K	Bccct2	Bccct2	1	7.55268e-09	183.06	ILVANTAMDTDK(1)IK	2	2.4162	2
A0A384J4Q0	424	K	Bccct2	Bccct2	1	7.83864e-05	105.65	AVEGAAVK(1)VDGK	2	-1.1937	1
A0A384J4Q0	188	K	Bccct2	Bccct2	1	5.66982e-06	122.78	MK(1)GSSDLSHIQIIK	3	1.0893	1
A0A384J4Q0	266	K	Bccct2	Bccct2	1	0.0147228	67.334	LAELEK(1)AEK	2	0.37944	2
A0A384J4Q0	227	K	Bccct2	Bccct2	1	0.00733536	89.296	IGVNQPK(1)R	2	-0.76768	1
A0A384J4Q0	167	K	Bccct2	Bccct2	1	2.12518e-05	126.5	TTLSSK(1)VLSQDR	2	2.2267	2
A0A384J4Q0	205	K	Bccct2	Bccct2	1	9.72711e-09	132.67	AGGK(1)LSDSYLDEGFILDK	2	0.24001	1
A0A384J4Q0	200	K	Bccct2	Bccct2	1	0.00282598	88.092	GSSDLSHIQIIK(1)K	2	-0.26328	2
A0A384J4Q0	154	K	Bccct2	Bccct2	1	0.0114029	76.17	K(1)DLLAIAR	2	-0.71249	1
A0A384J4Q0	219	K	Bccct2	Bccct2	1	8.80531e-11	210.37	LSDSYLDEGFILDK(1)K	2	0.1333	2
A0A384J4Q0	399	K	Bccct2	Bccct2	1	0.00189223	72.187	SLHDALAVLSQTVK(1)EPR	3	0.60455	1
A0A384J4Q0	117	K	Bccct2	Bccct2	1	0.000248126	93.766	K(1)IHPQTIIEGYR	3	0.92728	2
A0A384J4Q0	44	K	Bccct2	Bccct2	1	0.00494109	72.2	STLGPK(1)GMDK	2	2.0348	3
A0A384J4Q0	140	K	Bccct2	Bccct2	1	3.80952e-18	166.57	IASQAALSALEK(1)SAVDHSSNAEAFR	3	-0.29714	2
A0A384J4Q0	247	K	Bccct2	Bccct2	1	0.00424422	108.98	IK(1)IFGAR	2	-0.08476	3
A0A384J4Q1	582	K	Bchel2	Bchel2	1	4.66013e-05	108.32	EVAALFEDQSK(1)GK	2	-3.0945	1
A0A384J4R3	244	K	Bcngr1	Bcngr1	1	0.000660709	105.52	ISTATPK(1)NK	2	-0.14669	1
A0A384J4R3	192	K	Bcngr1	Bcngr1	1	0.0683027	41.427	FPSCK(1)SAK	2	1.9782	1
A0A384J4R3	195	K	Bcngr1	Bcngr1	1	0.0140202	63.31	SAK(1)IMTDPISGMSR	2	-0.33422	1
A0A384J4S7	110	K	Bcsmm1	Bcsmm1	1	0.066567	43.442	LHPELEGK(1)K	3	-0.46456	1
A0A384J4S8	312	K	PKS_ER domain-containing protein	BCIN_01g02880	1	0.000564609	99.283	IK(1)GSAVGNQR	2	-0.72205	1
A0A384J4U8	124	K	Aldedh domain-containing protein	BCIN_01g03020	1	1.76791e-06	137.81	AAVDSAVK(1)AFPGWK	2	1.184	3
A0A384J4U8	524	K	Aldedh domain-containing protein	BCIN_01g03020	1	0.000796946	83.292	K(1)SVAGGGANTFYGK	2	-0.55201	1
A0A384J4U8	83	K	Aldedh domain-containing protein	BCIN_01g03020	1	3.0686e-08	135.09	IQDVQDTPYFVDNK(1)FLK	3	-0.042428	3
A0A384J4U8	322	K	Aldedh domain-containing protein	BCIN_01g03020	1	0.00211904	69.081	VQANLGAK(1)NHCAVLPDANK	3	-0.54128	1
A0A384J4U8	537	K	Aldedh domain-containing protein	BCIN_01g03020	1	0.00300337	63.536	SVAGGGANTFYGK(1)PGLQFYTQQK	3	-0.55666	1
A0A384J4U8	116	K	Aldedh domain-containing protein	BCIN_01g03020	1	0.00492155	62.617	VPQSTDAELK(1)AAVDSAVK	3	0.58058	2
A0A384J4U8	399	K	Aldedh domain-containing protein	BCIN_01g03020	1	0.000422094	83.511	GADLGPVISPQSK(1)QR	2	2.4975	1
A0A384J4U8	86	K	Aldedh domain-containing protein	BCIN_01g03020	1	5.21125e-09	117.22	FLK(1)SESTQFIDLHDPATNNLVTR	3	0.48614	1
A0A384J4U8	171	K	Aldedh domain-containing protein	BCIN_01g03020	1	6.53175e-05	116.84	TFADAK(1)GDVLR	2	0.75319	3
A0A384J4W3	90	K	Bcipp1	Bcipp1	1	3.00439e-21	173.11	NCFPHK(1)GYLWNYGAFPQTWEDPNVIHPETK	4	-0.046605	3
A0A384J4W3	64	K	Bcipp1	Bcipp1	1	4.31593e-10	223.03	MEISK(1)EEMLNPIK	2	-0.79389	2
A0A384J4W3	250	K	Bcipp1	Bcipp1	1	1.81993e-05	96.379	TTPGDVSTTNVTVK(1)HSTSR	3	-0.51888	3
A0A384J4W3	213	K	Bcipp1	Bcipp1	1	2.47919e-08	126.26	IPDGKPENQFAFTGECK(1)NK	3	-0.85254	4
A0A384J4W3	9	K	Bcipp1	Bcipp1	1	4.06041e-05	113.22	K(1)IGAPNTLEHR	3	0.36687	2
A0A384J4W3	236	K	Bcipp1	Bcipp1	1	6.19706e-17	199.36	LITGK(1)TTPGDVSTTNVTVK	2	0.20546	2
A0A384J4W3	59	K	Bcipp1	Bcipp1	1	6.64441e-05	130.01	WTNGK(1)MEISK	2	-0.6454	4
A0A384J4W3	231	K	Bcipp1	Bcipp1	1	8.74227e-09	120.9	ECAEAWEK(1)LITGK	3	-0.57717	3
A0A384J4W3	4	K	Bcipp1	Bcipp1	1	0.00413047	95.531	ASK(1)YTVR	2	-0.95535	2
A0A384J4W3	201	K	Bcipp1	Bcipp1	1	6.17856e-14	209.66	IPDGK(1)PENQFAFTGECK	3	-0.57255	7
A0A384J4W3	72	K	Bcipp1	Bcipp1	1	5.50705e-06	154.28	EEMLNPIK(1)QDVK	2	3.2666	3
A0A384J4W3	216	K	Bcipp1	Bcipp1	1	0.0469584	58.433	K(1)YATDIVR	2	0.46821	2
A0A384J4W3	196	K	Bcipp1	Bcipp1	1	3.66315e-11	142.43	IYK(1)IPDGKPENQFAFTGECK	3	-0.33533	5
A0A384J4W7	302	K	Peptidase_S9 domain-containing protein	BCIN_01g03230	1	0.0238378	74.962	SIQYESDK(1)TR	2	-0.26855	1
A0A384J4X7	546	K	Uncharacterized protein	BCIN_01g03440	0.999925	0.0208815	51.726	IKPESAEK(1)SYLR	3	-1.3996	1
A0A384J4X7	916	K	Uncharacterized protein	BCIN_01g03440	1	0.0123274	61.167	RPEDK(1)TPSIVLAK	3	-0.13896	1
A0A384J4X7	813	K	Uncharacterized protein	BCIN_01g03440	1	0.00183773	82.494	LTGK(1)ESLSER	2	-4.1937	2
A0A384J4X7	610	K	Uncharacterized protein	BCIN_01g03440	1	0.0271658	62.546	ALPGK(1)TFK	2	-0.33004	1
A0A384J4X7	806	K	Uncharacterized protein	BCIN_01g03440	1	0.0185886	60.157	LPADFVPNK(1)TAK	2	-3.7325	1
A0A384J4X7	1064	K	Uncharacterized protein	BCIN_01g03440	1	0.000926308	77.068	LLDDPAYQEK(1)VSK	2	3.5684	1
A0A384J4X7	422	K	Uncharacterized protein	BCIN_01g03440	1	4.4282e-05	81.368	LMPIVADTYVEK(1)DFGTGAVK	3	0.0029825	2
A0A384J4X7	876	K	Uncharacterized protein	BCIN_01g03440	1	6.32104e-07	159.99	AILQDGTDEEK(1)R	2	1.1952	6
A0A384J4X7	128	K	Uncharacterized protein	BCIN_01g03440	1	2.35293e-05	145.91	YVEDTPEGEK(1)K	2	0.093224	2
A0A384J4X7	533	K	Uncharacterized protein	BCIN_01g03440	1	0.0159832	69.825	VVK(1)SGEIK	2	-0.45441	1
A0A384J4X7	400	K	Uncharacterized protein	BCIN_01g03440	1	0.0119174	47.942	YTHLVGK(1)NAIHPFIEGR	4	1.5797	1
A0A384J4X7	471	K	Uncharacterized protein	BCIN_01g03440	1	2.40062e-08	200.21	MNDNAGPYAGQK(1)R	2	-0.64805	3
A0A384J4X7	348	K	Uncharacterized protein	BCIN_01g03440	1	0.00105988	91.313	TLIDVPGYDK(1)K	2	1.831	2
A0A384J4X7	1076	K	Uncharacterized protein	BCIN_01g03440	1	0.0207234	69.815	K(1)LGDLETEQR	2	-0.90004	1
A0A384J4X7	797	K	Uncharacterized protein	BCIN_01g03440	1	0.00371461	72.209	YVVGK(1)LPADFVPNK	2	1.1696	1
A0A384J4X7	602	K	Uncharacterized protein	BCIN_01g03440	1	0.000157626	117.02	TEEEAEAK(1)AK	2	-0.31055	1
A0A384J4X7	66	K	Uncharacterized protein	BCIN_01g03440	1	0.0215568	74.301	SEK(1)ELEK	2	3.4828	1
A0A384J4X7	792	K	Uncharacterized protein	BCIN_01g03440	1	0.017373	68.536	IYQATK(1)YVVGK	2	-0.048431	1
A0A384J4X7	260	K	Uncharacterized protein	BCIN_01g03440	1	2.73176e-07	154.1	FVETVWDWK(1)DEYHK	3	-0.2653	2
A0A384J4X7	735	K	Uncharacterized protein	BCIN_01g03440	1	0.000191845	94.45	LLVGNLAPAEVEK(1)AK	2	0.18583	1
A0A384J4Z5	1085	K	Uncharacterized protein	BCIN_01g03500	1	0.0137746	68.016	VSLK(1)YIPVK	2	0.078712	1
A0A384J4Z5	570	K	Uncharacterized protein	BCIN_01g03500	1	3.8943e-09	129.02	VQEVTEYENEQLEVMANGK(1)AR	3	-1.8892	1
A0A384J4Z5	777	K	Uncharacterized protein	BCIN_01g03500	1	0.0279338	54.486	VLLSGIEK(1)AR	2	-0.41835	2
A0A384J510	783	K	Bcdss1	Bcdss1	0.999968	0.0463777	57.55	SK(1)KDPMEFYR	2	-0.18242	1
A0A384J550	5	K	Bcshr3	Bcshr3	1	0.000131464	105.46	MDTSK(1)VSIFK	2	-0.39042	1
A0A384J555	137	K	Bcsod3	Bcsod3	1	2.15369e-07	142.45	AAIESSFSSVDGLK(1)K	2	0.43476	1
A0A384J555	73	K	Bcsod3	Bcsod3	1	6.21284e-07	104.2	LSDAIAGVPHLDGK(1)QPK	3	0.46759	1
A0A384J555	138	K	Bcsod3	Bcsod3	1	0.00557325	78.342	K(1)EFVITASK	2	-0.35104	1
A0A384J564	90	K	UTP--glucose-1-phosphate uridylyltransferase	Bcugp1	1	0.00410221	110.61	YLNDK(1)AK	2	1.268	1
A0A384J564	217	K	UTP--glucose-1-phosphate uridylyltransferase	Bcugp1	1	3.74408e-05	124.12	ILK(1)DSLLPAPK	2	-2.5799	3
A0A384J564	455	K	UTP--glucose-1-phosphate uridylyltransferase	Bcugp1	1	0.0108813	94.806	K(1)VSDFQK	2	-0.50857	3
A0A384J564	287	K	UTP--glucose-1-phosphate uridylyltransferase	Bcugp1	1	5.963e-08	112.74	ILQHMVETK(1)SEYIMELTDK	3	1.7999	1
A0A384J564	331	K	UTP--glucose-1-phosphate uridylyltransferase	Bcugp1	1	0.00010119	112.13	EHTNEFK(1)SIK	3	0.043975	3
A0A384J564	324	K	UTP--glucose-1-phosphate uridylyltransferase	Bcugp1	1	0.000118984	89.358	LLEIAQVPK(1)EHTNEFK	3	0.14986	2
A0A384J564	461	K	UTP--glucose-1-phosphate uridylyltransferase	Bcugp1	1	0.00575019	164.89	VSDFQK(1)R	2	-0.63509	8
A0A384J564	297	K	UTP--glucose-1-phosphate uridylyltransferase	Bcugp1	1	5.9092e-06	167.71	SEYIMELTDK(1)TK	2	0.11426	5
A0A384J564	6	K	UTP--glucose-1-phosphate uridylyltransferase	Bcugp1	1	2.5923e-21	183.64	AQALK(1)SALPSHLKPSSLSPNDNGEFAR	3	0.91703	5
A0A384J564	369	K	UTP--glucose-1-phosphate uridylyltransferase	Bcugp1	1	3.54423e-09	124.08	IVENNELEMEIIPNNK(1)SIPADK	3	-0.45393	3
A0A384J564	303	K	UTP--glucose-1-phosphate uridylyltransferase	Bcugp1	1	6.40139e-08	145.91	ADVK(1)GGTIIDYEGSVR	3	0.37359	4
A0A384J564	430	K	UTP--glucose-1-phosphate uridylyltransferase	Bcugp1	1	9.44491e-09	152.89	SDLYSLK(1)HGQLQIDPSR	3	0.70828	5
A0A384J564	14	K	UTP--glucose-1-phosphate uridylyltransferase	Bcugp1	1	1.27736e-13	153.83	SALPSHLK(1)PSSLSPNDNGEFAR	3	0.60768	2
A0A384J564	454	K	UTP--glucose-1-phosphate uridylyltransferase	Bcugp1	1	0.0136835	89.142	LGNDFK(1)K	2	0.14691	3
A0A384J564	448	K	UTP--glucose-1-phosphate uridylyltransferase	Bcugp1	1	1.36799e-05	119.62	FGPAPLIK(1)LGNDFK	3	0.042985	4
A0A384J564	92	K	UTP--glucose-1-phosphate uridylyltransferase	Bcugp1	1	0.00225991	76.927	AK(1)GNQLDWDR	2	-0.88332	3
A0A384J564	69	K	UTP--glucose-1-phosphate uridylyltransferase	Bcugp1	1	8.35028e-15	225.68	NALNNLADTVEDPEEK(1)K	3	1.3655	4
A0A384J564	414	K	UTP--glucose-1-phosphate uridylyltransferase	Bcugp1	1	1.9444e-05	113.37	FLPVK(1)TCSDLMLVK	2	-0.47193	6
A0A384J564	196	K	UTP--glucose-1-phosphate uridylyltransferase	Bcugp1	1	7.61418e-11	179.81	K(1)YEGHNIDILTFNQSR	3	0.84907	3
A0A384J569	5	K	Bccdc43	Bccdc43	1	0.00564278	70.552	AEAK(1)LEVAK	2	0.31064	3
A0A384J575	375	K	M20_dimer domain-containing protein	BCIN_01g04010	1	2.77402e-08	127.02	ISDLEEAVGGYK(1)K	2	0.072105	1
A0A384J585	319	K	Bcser2	Bcser2	1	0.0358328	58.32	LLK(1)GVDADIFTK	2	-0.10145	1
A0A384J5A5	8	K	Bcisd11	Bcisd11	1	9.69613e-07	119.65	SVVAGLK(1)GEASQQAR	2	0.5149	1
A0A384J5D0	281	K	Sulfate adenylyltransferase	Bcmet3	1	0.00238477	71.888	K(1)NYGATHFIVGR	3	0.35169	2
A0A384J5D0	127	K	Sulfate adenylyltransferase	Bcmet3	1	7.93803e-09	156	NLAIINVEDVYRPNK(1)EK	3	1.4563	2
A0A384J5D0	11	K	Sulfate adenylyltransferase	Bcmet3	1	2.91166e-08	154.49	ANSPHGGVLK(1)DLLAR	2	3.7768	2
A0A384J5D0	302	K	Sulfate adenylyltransferase	Bcmet3	1	3.86387e-05	88.471	NSK(1)GEEFYGPYDAQYAVEK	3	-0.69132	1
A0A384J5D0	409	K	Sulfate adenylyltransferase	Bcmet3	1	1.57973e-05	86.557	SAQGFTVFLTGYHSSGK(1)DAIAR	3	-0.83543	1
A0A384J5D0	132	K	Sulfate adenylyltransferase	Bcmet3	1	0.00276959	69.979	EAK(1)EVFGGDADHPAVK	3	-0.03735	1
A0A384J5D0	187	K	Sulfate adenylyltransferase	Bcmet3	1	0.00183861	73.885	LHFDK(1)LGWSK	2	0.90964	4
A0A384J5E4	84	K	Succinate dehydrogenase [ubiquinone] iron-sulfur subunit, mitochondrial	Bcsdh2	1	0.000116596	103.43	WNPDEPTSK(1)PR	2	2.0346	2
A0A384J5E4	283	K	Succinate dehydrogenase [ubiquinone] iron-sulfur subunit, mitochondrial	Bcsdh2	1	1.83178e-06	107.43	TCPK(1)GLNPGLAIAEIK	2	0.68546	1
A0A384J5E4	183	K	Succinate dehydrogenase [ubiquinone] iron-sulfur subunit, mitochondrial	Bcsdh2	1	0.000126806	88.427	SIK(1)PYLQHTDPAPEGK	3	0.4649	2
A0A384J5E4	295	K	Succinate dehydrogenase [ubiquinone] iron-sulfur subunit, mitochondrial	Bcsdh2	1	2.23566e-05	125.53	GLNPGLAIAEIK(1)K	2	0.27151	3
A0A384J5E4	58	K	Succinate dehydrogenase [ubiquinone] iron-sulfur subunit, mitochondrial	Bcsdh2	1	1.15819e-07	133.86	TSTVK(1)EPAADSESLIK	2	1.4154	3
A0A384J5E4	202	K	Succinate dehydrogenase [ubiquinone] iron-sulfur subunit, mitochondrial	Bcsdh2	1	0.000593066	109.66	EYLQSK(1)EDR	2	-0.24169	2
A0A384J5E4	109	K	Succinate dehydrogenase [ubiquinone] iron-sulfur subunit, mitochondrial	Bcsdh2	1	9.50245e-05	103.14	IK(1)NEVDPTLTFR	2	1.1812	2
A0A384J5E4	196	K	Succinate dehydrogenase [ubiquinone] iron-sulfur subunit, mitochondrial	Bcsdh2	1	0.00033353	83.826	SIKPYLQHTDPAPEGK(1)EYLQSK	3	0.95571	1
A0A384J5E9	306	K	Aminopeptidase	BCIN_01g05060	1	1.79355e-06	107.98	VVDLLFDEK(1)TSGASTK	2	-1.3667	1
A0A384J5E9	839	K	Aminopeptidase	BCIN_01g05060	1	0.0044537	154.49	IEEFFSK(1)R	2	-0.089838	3
A0A384J5E9	394	K	Aminopeptidase	BCIN_01g05060	1	0.00792185	63.32	SSHPIEVPVK(1)R	3	-0.17446	1
A0A384J5E9	695	K	Aminopeptidase	BCIN_01g05060	1	0.000267646	94.487	AAQDMFAK(1)FAAGDK	2	-0.66689	1
A0A384J5E9	723	K	Aminopeptidase	BCIN_01g05060	1	0.000133658	109	K(1)EYDIILDAYR	2	1.9185	1
A0A384J5E9	857	K	Aminopeptidase	BCIN_01g05060	1	6.24866e-18	262.82	GFDQGLAQSLDSIK(1)AK	3	2.5147	5
A0A384J5E9	859	K	Aminopeptidase	BCIN_01g05060	1	0.0117083	72.607	AK(1)SAWVER	2	1.3049	2
A0A384J5E9	653	K	Aminopeptidase	BCIN_01g05060	1	0.00748446	62.861	ELTSGYAHK(1)FGWEFK	3	0.75572	1
A0A384J5E9	562	K	Aminopeptidase	BCIN_01g05060	1	0.0312219	55.461	LEK(1)LGQAAK	2	0.010353	1
A0A384J5E9	542	K	Aminopeptidase	BCIN_01g05060	1	3.81283e-18	181.85	EETIQVPADFFK(1)LNADHTSIYR	3	-0.31456	2
A0A384J5E9	437	K	Aminopeptidase	BCIN_01g05060	1	8.35588e-05	78.917	K(1)HAYGNTQTGDLWDALSK	3	0.68352	1
A0A384J5E9	458	K	Aminopeptidase	BCIN_01g05060	1	2.06499e-06	117.18	ASGK(1)DVSAVMDIWTK	2	0.35684	1
A0A384J5E9	752	K	Aminopeptidase	BCIN_01g05060	1	0.051886	46.457	AK(1)DPELIK	2	-1.1104	1
A0A384J5E9	43	K	Aminopeptidase	BCIN_01g05060	1	0.000370378	88.021	HYNLTLEPDFK(1)K	3	0.25931	1
A0A384J5E9	490	K	Aminopeptidase	BCIN_01g05060	1	0.00163442	98.933	SIHVK(1)QNR	3	0.20605	1
A0A384J5E9	113	K	Aminopeptidase	BCIN_01g05060	1	0.00366695	80.688	GAK(1)AQIEMK	2	-1.0045	1
A0A384J5H5	40	K	FAA_hydrolase domain-containing protein	BCIN_01g05950	1	2.68057e-05	105.39	ATQAK(1)VITGEIFGK	2	-0.5043	1
A0A384J5H7	347	K	Actin-related protein 2/3 complex subunit	Bcarc40	1	3.16569e-05	87.654	VYEGSESGVSK(1)FTTSGVDGR	3	0.099305	1
A0A384J5H7	51	K	Actin-related protein 2/3 complex subunit	Bcarc40	0.999272	0.0434581	42.475	LK(0.001)DELK(0.999)GHDK	3	-0.095945	1
A0A384J5H7	55	K	Actin-related protein 2/3 complex subunit	Bcarc40	1	1.27297e-06	103.28	GHDK(1)TVTSVDIAPNSGR	3	0.11206	1
A0A384J5I1	131	K	Uncharacterized protein	BCIN_01g06470	1	0.000692942	103.55	TLLTSK(1)GFK	2	-0.66975	2
A0A384J5I1	621	K	Uncharacterized protein	BCIN_01g06470	1	0.00142624	72.797	DEIFAK(1)SLNAYQQVIAR	3	-2.8721	1
A0A384J5I1	63	K	Uncharacterized protein	BCIN_01g06470	1	0.000174137	95.57	LK(1)ALIEQEKPDLTK	3	0.0027632	2
A0A384J5I1	165	K	Uncharacterized protein	BCIN_01g06470	1	2.48231e-11	143.57	YLYDQHPTIGFTDLAK(1)AVIK	3	0.17244	1
A0A384J5I1	234	K	Uncharacterized protein	BCIN_01g06470	1	0.00163109	99.815	ASQNAALK(1)K	2	-0.037229	2
A0A384J5I1	70	K	Uncharacterized protein	BCIN_01g06470	1	6.50462e-06	139.78	ALIEQEK(1)PDLTK	2	-0.25859	2
A0A384J5I1	346	K	Uncharacterized protein	BCIN_01g06470	1	1.99392e-05	89.756	FDHFMQK(1)EIFEQPESVINTMR	3	-1.2278	2
A0A384J5I1	315	K	Uncharacterized protein	BCIN_01g06470	1	4.93097e-05	121.02	LTK(1)VDGSSNVR	2	-0.19055	2
A0A384J5I1	635	K	Uncharacterized protein	BCIN_01g06470	1	3.3403e-14	158.91	SGK(1)PIVICNPGDEEFQTSQAEK	3	-0.73664	1
A0A384J5I1	46	K	Uncharacterized protein	BCIN_01g06470	1	2.00576e-12	156.6	GYDSAGLAIDGDK(1)K	2	-0.37396	3
A0A384J5I1	696	K	Uncharacterized protein	BCIN_01g06470	1	0.0250109	59.931	NLAK(1)SVTVE	2	1.8656	1
A0A384J5I1	125	K	Uncharacterized protein	BCIN_01g06470	1	0.00106443	100.57	ELK(1)TLLTSK	2	0.14828	3
A0A384J5I1	149	K	Uncharacterized protein	BCIN_01g06470	1	2.62716e-08	123.55	LAK(1)YLYDQHPTIGFTDLAK	3	-0.11122	5
A0A384J5I1	339	K	Uncharacterized protein	BCIN_01g06470	1	0.000209538	121.64	GK(1)FDHFMQK	3	-0.37582	8
A0A384J5I1	75	K	Uncharacterized protein	BCIN_01g06470	0.999498	5.57929e-09	110.26	ALIEQEK(0.001)PDLTK(0.999)VFDSHAGIAHTR	5	0.30235	3
A0A384J5I1	547	K	Uncharacterized protein	BCIN_01g06470	1	7.51309e-12	220.21	EVLELDQPIK(1)ELCAR	2	-0.63781	2
A0A384J5I1	134	K	Uncharacterized protein	BCIN_01g06470	1	2.11975e-07	135.47	GFK(1)FETETDTECIAK	2	-1.3175	2
A0A384J5I1	291	K	Uncharacterized protein	BCIN_01g06470	1	0.00968835	54.559	K(1)VMYLEDDDIAHIHEGSLNIHR	5	0.12842	1
A0A384J5I1	253	K	Uncharacterized protein	BCIN_01g06470	1	4.00945e-13	132.84	SNVGNFLSASNALAPADK(1)SLLHR	3	-0.32662	2
A0A384J5I1	368	K	Uncharacterized protein	BCIN_01g06470	1	0.00611773	70.134	LDVENK(1)TVTLGGLR	2	-2.4517	1
A0A384J5I1	558	K	Uncharacterized protein	BCIN_01g06470	1	9.09421e-05	134.84	DQK(1)SLLLLGR	2	-0.25621	3
A0A384J5I1	146	K	Uncharacterized protein	BCIN_01g06470	1	7.00568e-10	171.11	FETETDTECIAK(1)LAK	2	-1.1739	2
A0A384J5I1	226	K	Uncharacterized protein	BCIN_01g06470	1	7.90176e-10	123.65	VDFVDVEYAEDGPLPAEK(1)ASQNAALK	3	1.4865	1
A0A384J5I1	531	K	Uncharacterized protein	BCIN_01g06470	1	0.000466347	81.409	REDIMDGLGK(1)ISGQIK	3	1.5971	4
A0A384J5I1	47	K	Uncharacterized protein	BCIN_01g06470	0.818843	4.63517e-08	105.96	GYDSAGLAIDGDK(0.181)K(0.819)NEVFAFK	3	-2.229	1
A0A384J5I1	54	K	Uncharacterized protein	BCIN_01g06470	1	0.00011657	103.44	NEVFAFK(1)EVGK	2	-0.51447	4
A0A384J5I3	271	K	Bchis1	Bchis1	1	0.000969465	75.764	TALPDAVK(1)ITPGK	2	0.56668	1
A0A384J5I3	132	K	Bchis1	Bchis1	1	4.3069e-05	110.31	LQVQVPEK(1)GPYAK	2	-1.0724	2
A0A384J5I3	17	K	Bchis1	Bchis1	1	0.00661312	91.626	LLFAVPK(1)K	2	0.36163	3
A0A384J5I7	158	K	Bccir1	Bccir1	1	0.000709067	83.633	VVFK(1)DGDIVEVTK	2	-0.8721	2
A0A384J5I7	112	K	Bccir1	Bccir1	1	0.0054779	88.177	LLQK(1)VVEK	2	0.14571	1
A0A384J5I7	11	K	Bccir1	Bccir1	1	0.00527264	114.54	ILVPVK(1)R	2	-0.15534	3
A0A384J5I7	118	K	Bccir1	Bccir1	1	0.0164187	63.624	EK(1)SNLVFLGK	2	-0.27691	2
A0A384J5I7	253	K	Bccir1	Bccir1	1	0.0589764	48.756	LK(1)ELGAL	2	-0.17311	1
A0A384J5I7	19	K	Bccir1	Bccir1	1	0.00174655	95.358	VIDYAVK(1)PR	2	1.4467	2
A0A384J5I7	223	K	Bccir1	Bccir1	1	2.66802e-08	177.42	STLGDWGVDGTK(1)R	2	-0.92669	4
A0A384J5M5	93	K	WD_REPEATS_REGION domain-containing protein	BCIN_01g04950	1	0.00370917	88.495	FTLPVSDK(1)K	2	3.9795	2
A0A384J5P7	1778	K	Uncharacterized protein	BCIN_01g05380	1	0.00715101	72.607	GVLMVPAVK(1)R	2	0.47274	1
A0A384J5P7	386	K	Uncharacterized protein	BCIN_01g05380	1	0.0261857	63.184	DK(1)VVWLTR	2	-0.81572	1
A0A384J5Q0	274	K	FA_desaturase domain-containing protein	BCIN_01g05120	1	3.54423e-09	124.08	GK(1)VNSFWTVSHFNPASPLYEAK	3	-0.11351	3
A0A384J5Q0	210	K	FA_desaturase domain-containing protein	BCIN_01g05120	1	0.0353518	52.49	DMVFVPK(1)TR	2	-0.85815	2
A0A384J5Q0	455	K	FA_desaturase domain-containing protein	BCIN_01g05120	1	0.0165289	44.539	WCQWVEPSEGAEGEGK(1)K	3	-0.0092863	1
A0A384J5Q0	89	K	FA_desaturase domain-containing protein	BCIN_01g05120	1	0.0108914	60.255	NAIPK(1)HCYER	3	0.50997	2
A0A384J5Q0	9	K	FA_desaturase domain-containing protein	BCIN_01g05120	1	0.0302149	43.308	ASTTALPK(1)R	2	-1.4564	1
A0A384J5Q1	57	K	Bchgh1	Bchgh1	1	0.0120245	82.716	DYK(1)QIAK	2	0.53042	1
A0A384J5S2	181	K	Bcsec66	Bcsec66	1	0.000230248	144.89	TQSEK(1)EWWEK	2	-0.27722	2
A0A384J5S2	206	K	Bcsec66	Bcsec66	1	8.75357e-06	131.06	ELDQEAEAK(1)ASK	2	-0.44239	1
A0A384J5S2	129	K	Bcsec66	Bcsec66	1	0.0138838	87.568	AEK(1)EMEEELR	2	1.3615	1
A0A384J5T1	124	K	GTP-binding nuclear protein	BCIN_01g06220	1	0.000145822	90.422	VCEGIPIVLTGNK(1)VDVK	3	-1.5775	3
A0A384J5T1	38	K	GTP-binding nuclear protein	BCIN_01g06220	1	0.00173498	147.75	HLTGEFEK(1)K	2	0.25081	5
A0A384J5T1	200	K	GTP-binding nuclear protein	BCIN_01g06220	1	0.0051487	56.48	VYHK(1)EMEDAAAMPLPDEDDNDL	3	-2.6544	1
A0A384J5T1	24	K	GTP-binding nuclear protein	BCIN_01g06220	1	1.14625e-07	134.14	LVLVGDGGTGK(1)TTFVK	2	-0.41456	5
A0A384J5T1	100	K	GTP-binding nuclear protein	BCIN_01g06220	1	0.000186752	98.898	ITYK(1)NVPNWHR	3	-1.2702	4
A0A384J5T1	153	K	GTP-binding nuclear protein	BCIN_01g06220	1	0.016891	44.577	NLQYYDISAK(1)SNYNFEK	3	1.9328	1
A0A384J5T1	143	K	GTP-binding nuclear protein	BCIN_01g06220	1	0.0187507	65.03	K(1)NLQYYDISAK	2	0.36426	3
A0A384J5T1	135	K	GTP-binding nuclear protein	BCIN_01g06220	1	0.000724263	121.09	AK(1)TITFHR	3	-0.077171	3
A0A384J5T9	447	K	PWWP domain-containing protein	BCIN_01g05390	1	0.0365571	56.434	LQK(1)GLLTK	2	-0.11534	1
A0A384J5T9	272	K	PWWP domain-containing protein	BCIN_01g05390	1	2.11051e-08	125.23	DLYAAHQLAAEK(1)NDLDYFK	3	-2.6718	1
A0A384J5T9	436	K	PWWP domain-containing protein	BCIN_01g05390	1	0.0131141	71.692	EK(1)EILFLR	2	-0.74004	2
A0A384J5T9	492	K	PWWP domain-containing protein	BCIN_01g05390	1	0.0114856	84.244	VLK(1)AILK	2	-0.21303	1
A0A384J5T9	518	K	PWWP domain-containing protein	BCIN_01g05390	1	6.7086e-05	133.12	SQSLLDK(1)WNR	2	0.54741	3
A0A384J5T9	509	K	PWWP domain-containing protein	BCIN_01g05390	1	0.00089485	142.43	EDEFQFK(1)SR	2	-0.76089	2
A0A384J5U3	180	K	Bcmgm101	Bcmgm101	1	9.50245e-05	103.14	GETIVTEK(1)SITR	2	1.0065	1
A0A384J5U4	84	K	Bcfmp41	Bcfmp41	1	0.000533805	95.507	QVK(1)NLEAENEK	2	1.068	1
A0A384J5U4	119	K	Bcfmp41	Bcfmp41	1	0.00510059	80.916	K(1)GLPWDIAK	2	0.82017	1
A0A384J5U4	182	K	Bcfmp41	Bcfmp41	1	2.89293e-05	118.24	ILSDISK(1)VMTLEK	2	1.0553	1
A0A384J5U4	198	K	Bcfmp41	Bcfmp41	0.884061	0.00571044	60.133	GDVVLTGTPK(0.884)GVGSVK(0.116)PGDVMR	3	0.56673	1
A0A384J5U4	188	K	Bcfmp41	Bcfmp41	1	2.16606e-10	173.51	VMTLEK(1)GDVVLTGTPK	2	0.74161	1
A0A384J5V2	398	K	Bcenol1	Bcenol1	1	0.0113938	66.663	AGQIK(1)TGAPAR	2	0.1014	2
A0A384J5V2	79	K	Bcenol1	Bcenol1	1	2.64721e-14	183.06	AVANVNDIIGPALIK(1)ENVDVK	3	0.24205	2
A0A384J5V2	141	K	Bcenol1	Bcenol1	1	5.0731e-10	166.04	GIPLYAHVSDLAGTK(1)K	2	0.56535	2
A0A384J5V2	105	K	Bcenol1	Bcenol1	1	0.0125924	60.764	GK(1)LGANAILGVSLAVAK	2	-1.3101	1
A0A384J5V2	410	K	Bcenol1	Bcenol1	1	0.00167	154.49	LAK(1)LNQILR	2	-0.021352	5
A0A384J5V2	126	K	Bcenol1	Bcenol1	1	5.30653e-09	127.92	AGAAEK(1)GIPLYAHVSDLAGTK	3	0.1512	4
A0A384J5V2	339	K	Bcenol1	Bcenol1	1	2.9477e-05	117.93	AIELK(1)SCNALLLK	2	0.99176	2
A0A384J5V2	85	K	Bcenol1	Bcenol1	1	0.000307474	150.46	ENVDVK(1)DQSK	2	0.64442	3
A0A384J5V2	64	K	Bcenol1	Bcenol1	1	4.30323e-17	205.06	GVTK(1)AVANVNDIIGPALIK	3	-0.84398	4
A0A384J5V2	259	K	Bcenol1	Bcenol1	1	1.344e-06	119	K(1)YDLDFK	2	0.52221	12
A0A384J5V2	192	K	Bcenol1	Bcenol1	1	5.95863e-05	130.98	QGAEVYQK(1)LK	2	0.39779	2
A0A384J5V2	424	K	Bcenol1	Bcenol1	1	1.40512e-13	197.38	IEEELGDK(1)AVYAGDSFR	3	-0.43182	8
A0A384J5V2	273	K	Bcenol1	Bcenol1	1	5.62911e-14	182.82	NPESDPTK(1)WITYTELADQYK	3	-0.024894	3
A0A384J5V2	258	K	Bcenol1	Bcenol1	0.914581	0.0026795	64.522	MNIAMDVASSEFYK(0.085)EDAK(0.915)K	3	-1.974	1
A0A384J5V2	254	K	Bcenol1	Bcenol1	1	1.07606e-18	248.13	MNIAMDVASSEFYK(1)EDAK	2	-0.32126	7
A0A384J5V2	60	K	Bcenol1	Bcenol1	1	0.0020966	103.87	WAGK(1)GVTK	2	0.51927	5
A0A384J5V2	103	K	Bcenol1	Bcenol1	1	5.71778e-08	147.51	IDEFLISLDGTPNK(1)GK	3	-0.19664	3
A0A384J5V2	265	K	Bcenol1	Bcenol1	1	1.08239e-08	168.5	YDLDFK(1)NPESDPTK	2	-0.72454	6
A0A384J5V2	56	K	Bcenol1	Bcenol1	0.999831	0.000180672	104.22	DGDKDK(1)WAGK	2	-3.1546	9
A0A384J5V2	89	K	Bcenol1	Bcenol1	1	4.67244e-20	274.16	DQSK(1)IDEFLISLDGTPNK	3	-1.2172	2
A0A384J5V2	285	K	Bcenol1	Bcenol1	1	1.43334e-22	284.67	WITYTELADQYK(1)NLAK	2	0.54253	7
A0A384J5V2	5	K	Bcenol1	Bcenol1	1	0.00373551	84.083	AITK(1)IHAR	2	0.26734	1
A0A384J5V4	203	K	Bccpa2	Bccpa2	1	0.0231927	55.011	VLGTSIK(1)TLETSEDR	2	2.1362	1
A0A384J5V4	1034	K	Bccpa2	Bccpa2	1	3.18865e-05	81.574	MPEPGEGLLFGGDVTK(1)TSLTK	3	1.0149	2
A0A384J5V4	90	K	Bccpa2	Bccpa2	1	0.00284398	79.986	GAANPVNVK(1)K	2	-0.11988	2
A0A384J5V4	740	K	Bccpa2	Bccpa2	1	0.000862311	89.301	ILGTDPK(1)DIDK	2	-1.0738	1
A0A384J5V4	558	K	Bccpa2	Bccpa2	1	3.28498e-08	162.31	ELEDIGSLDGLK(1)K	2	-0.58287	3
A0A384J5V4	1059	K	Bccpa2	Bccpa2	1	0.00786947	72.2	LYAAEPEVK(1)K	2	-1.3638	1
A0A384J5V4	444	K	Bccpa2	Bccpa2	1	0.000131104	104.05	WDLSK(1)FQHVK	3	-0.10178	2
A0A384J5V4	532	K	Bccpa2	Bccpa2	1	0.013293	68.371	IDK(1)WFLYK	2	0.12938	2
A0A384J5V4	963	K	Bccpa2	Bccpa2	1	3.91848e-08	126.63	ALVGQNVPEPTDLMAIK(1)R	3	4.1793	2
A0A384J5W8	479	K	DH domain-containing protein	BCIN_01g06710	1	0.00384185	126.24	LPIALK(1)R	2	-0.74852	1
A0A384J5X2	229	K	Uncharacterized protein	BCIN_01g05720	1	0.00106512	79.744	AGLK(1)TGATMSTK	2	-0.5689	2
A0A384J5Z1	173	K	Bcdut1	Bcdut1	1	0.000308591	82.651	VLLFNHGEK(1)DFEVK	3	2.2746	1
A0A384J5Z1	83	K	Bcdut1	Bcdut1	1	0.0541506	45.433	SSTPPPLLIK(1)K	2	-0.65358	1
A0A384J5Z1	164	K	Bcdut1	Bcdut1	1	0.0228178	43.69	GQVK(1)VLLFNHGEK	3	-0.6136	1
A0A384J5Z1	178	K	Bcdut1	Bcdut1	1	0.0175803	65.278	DFEVK(1)EGDR	2	1.1434	1
A0A384J5Z1	108	K	Bcdut1	Bcdut1	1	3.8171e-05	77.27	GSAFAAGYDIYAAK(1)ETVVPAK	3	-0.52839	1
A0A384J5Z5	203	K	Eukaryotic translation initiation factor 3 subunit J	HCR1	1	3.21813e-05	122.51	QISK(1)ELPSDQIK	2	0.44106	1
A0A384J5Z5	172	K	Eukaryotic translation initiation factor 3 subunit J	HCR1	1	0.00253704	128.57	LQFEK(1)LR	2	0.52845	3
A0A384J5Z5	244	K	Eukaryotic translation initiation factor 3 subunit J	HCR1	1	0.0183416	64.73	TK(1)TTLNASR	2	-2.2918	1
A0A384J5Z5	186	K	Eukaryotic translation initiation factor 3 subunit J	HCR1	1	0.00133746	76.24	ETLVPLITNNAK(1)K	2	3.4982	2
A0A384J5Z5	73	K	Eukaryotic translation initiation factor 3 subunit J	HCR1	1	0.000971075	97.597	ADALAAANK(1)K	2	0.085742	2
A0A384J5Z5	224	K	Eukaryotic translation initiation factor 3 subunit J	HCR1	1	1.84313e-06	136.83	IASTLTALSNEK(1)MK	2	2.8986	1
A0A384J5Z5	167	K	Eukaryotic translation initiation factor 3 subunit J	HCR1	1	0.01003	88.37	TK(1)LQFEK	2	2.4548	2
A0A384J5Z5	211	K	Eukaryotic translation initiation factor 3 subunit J	HCR1	1	0.00215749	96.948	ELPSDQIK(1)K	2	0.83306	5
A0A384J602	387	K	Uncharacterized protein	BCIN_01g07490	1	0.00067979	90.412	ILSLPNVSVIGK(1)R	2	-0.019225	1
A0A384J602	394	K	Uncharacterized protein	BCIN_01g07490	1	0.0493751	48.091	VTPIDK(1)ER	2	-0.81386	1
A0A384J616	46	K	Uncharacterized protein	BCIN_01g06650	1	2.02977e-08	127.32	NVK(1)GPVREDDILCLLESER	3	1.28	4
A0A384J616	9	K	Uncharacterized protein	BCIN_01g06650	1	0.00789995	94.407	VPVK(1)LVK	2	0.15335	4
A0A384J616	5	K	Uncharacterized protein	BCIN_01g06650	1	0.00205146	80.231	MEASK(1)VPVK	2	-0.24865	3
A0A384J618	233	K	Phosphomannomutase	Bcsec53	1	0.0015106	71.592	RPGGIEYTTIHFFGDK(1)TYK	4	-0.71227	1
A0A384J618	172	K	Phosphomannomutase	Bcsec53	1	0.0144596	70.816	EK(1)FIEALK	2	0.50685	2
A0A384J618	165	K	Phosphomannomutase	Bcsec53	1	1.57509e-05	117.7	NEYEVYDK(1)EHHIR	4	0.19402	4
A0A384J618	178	K	Phosphomannomutase	Bcsec53	1	0.0088545	74.464	FIEALK(1)EK	2	0.69396	2
A0A384J618	236	K	Phosphomannomutase	Bcsec53	1	1.53001e-15	268.2	TYK(1)GGNDYEIYEDPR	2	-1.4976	2
A0A384J618	113	K	Phosphomannomutase	Bcsec53	1	0.00117127	77.185	WIGESQYK(1)ELVR	2	-2.8043	2
A0A384J651	373	K	Isocitrate dehydrogenase [NAD] subunit, mitochondrial	Bcidh1	1	0.0187433	61.78	AILDK(1)MELAA	2	-0.081005	2
A0A384J651	225	K	Isocitrate dehydrogenase [NAD] subunit, mitochondrial	Bcidh1	1	0.00615698	93.098	K(1)TFNDVAK	2	-1.2791	2
A0A384J651	217	K	Isocitrate dehydrogenase [NAD] subunit, mitochondrial	Bcidh1	1	0.0432782	49.243	ANIMK(1)LADGLFR	2	-2.7509	1
A0A384J651	309	K	Isocitrate dehydrogenase [NAD] subunit, mitochondrial	Bcidh1	1	0.000228221	132.01	HVGLDIK(1)GK	3	-0.4142	4
A0A384J651	107	K	Isocitrate dehydrogenase [NAD] subunit, mitochondrial	Bcidh1	1	1.82146e-06	137.84	LGLK(1)GILHTPVER	3	0.25058	2
A0A384J651	212	K	Isocitrate dehydrogenase [NAD] subunit, mitochondrial	Bcidh1	1	0.00868247	62.466	VTCIHK(1)ANIMK	3	-1.5994	4
A0A384J651	232	K	Isocitrate dehydrogenase [NAD] subunit, mitochondrial	Bcidh1	1	2.00025e-21	182.4	TFNDVAK(1)DYPTLETNDMIVDNASMQCVSR	3	-1.6704	1
A0A384J651	86	K	Isocitrate dehydrogenase [NAD] subunit, mitochondrial	Bcidh1	1	1.12156e-21	186.43	ADNVPVEWEQVDVSGVETGDK(1)HSEDLFR	3	-2.3315	2
A0A384J651	65	K	Isocitrate dehydrogenase [NAD] subunit, mitochondrial	Bcidh1	1	3.47859e-18	168.55	TIFK(1)ADNVPVEWEQVDVSGVETGDK	3	-0.068741	2
A0A384J651	100	K	Isocitrate dehydrogenase [NAD] subunit, mitochondrial	Bcidh1	1	0.00175125	124.08	ESIASLK(1)R	2	0.10374	3
A0A384J651	150	K	Isocitrate dehydrogenase [NAD] subunit, mitochondrial	Bcidh1	1	8.12374e-05	117.52	HK(1)DVDLCIIR	3	-0.08168	2
A0A384J658	156	K	Bcfrs2	Bcfrs2	1	0.0542866	60.682	VITELK(1)K	2	-0.24607	1
A0A384J658	310	K	Bcfrs2	Bcfrs2	1	1.98466e-08	144.17	NVQEVHQEGK(1)YGSIGYR	3	-0.21696	2
A0A384J658	142	K	Bcfrs2	Bcfrs2	1	0.0576136	43.604	EQLQIIQK(1)TR	2	0.9208	1
A0A384J658	279	K	Bcfrs2	Bcfrs2	0.932267	0.00486696	66.152	DLQDTFYISDPK(0.932)TADK(0.068)PR	3	0.069399	2
A0A384J658	107	K	Bcfrs2	Bcfrs2	1	0.00566669	87.323	VGQGK(1)AFK	2	-1.5346	2
A0A384J658	121	K	Bcfrs2	Bcfrs2	1	6.80577e-08	144.97	DGK(1)LVASTDSIQDTTR	2	1.1467	2
A0A384J658	209	K	Bcfrs2	Bcfrs2	1	1.02368e-08	124.08	PYNFK(1)SLGADQNSGALHPLNK	3	-0.94502	1
A0A384J658	34	K	Bcfrs2	Bcfrs2	1	0.000212868	109.16	STDIK(1)GALDR	2	0.36237	1
A0A384J667	13	K	Proliferating cell nuclear antigen	Bcpol30	1	0.00195544	98.048	LEQADLLK(1)K	2	-1.1811	3
A0A384J668	128	K	Glucose-6-phosphate 1-epimerase	BCIN_01g07070	1	5.57873e-08	147.83	STSESSTTK(1)GGDSSVK	2	0.31802	1
A0A384J668	74	K	Glucose-6-phosphate 1-epimerase	BCIN_01g07070	1	0.000443598	100.88	AALDGTK(1)AVR	2	-0.58067	2
A0A384J668	67	K	Glucose-6-phosphate 1-epimerase	BCIN_01g07070	1	4.97136e-05	106.58	LWLSEK(1)AALDGTK	2	1.5418	2
A0A384J668	61	K	Glucose-6-phosphate 1-epimerase	BCIN_01g07070	1	4.06532e-05	111.66	DAAGTEK(1)LWLSEK	2	-0.5384	2
A0A384J668	288	K	Glucose-6-phosphate 1-epimerase	BCIN_01g07070	1	0.000793735	86.288	DIGDFAPK(1)DGWR	2	1.036	3
A0A384J668	119	K	Glucose-6-phosphate 1-epimerase	BCIN_01g07070	1	2.72749e-06	111.78	WEFLGK(1)STSESSTTK	2	0.089169	1
A0A384J668	98	K	Glucose-6-phosphate 1-epimerase	BCIN_01g07070	1	0.00839816	61.657	AK(1)GVDTLPQHGFAR	3	-1.7337	1
A0A384J668	235	K	Glucose-6-phosphate 1-epimerase	BCIN_01g07070	1	2.00692e-13	146.76	LTEPISTNTAPTDPLTISAK(1)TDR	3	0.5986	1
A0A384J668	257	K	Glucose-6-phosphate 1-epimerase	BCIN_01g07070	1	7.74872e-09	128.38	VYTPAGGPSTEIIVSEGGK(1)K	3	-0.59099	2
A0A384J672	4	K	Pribosyltran domain-containing protein	BCIN_01g08010	1	2.76572e-05	105.03	VVK(1)EYVTYNQVHK	3	1.1877	3
A0A384J672	136	K	Pribosyltran domain-containing protein	BCIN_01g08010	1	0.00179442	83.438	ELEK(1)DVEAAR	2	-4.3403	1
A0A384J672	14	K	Pribosyltran domain-containing protein	BCIN_01g08010	1	0.00139131	73.057	EYVTYNQVHK(1)LCQEAAPR	3	0.35953	1
A0A384J687	543	K	FAD-binding FR-type domain-containing protein	BCIN_01g07090	1	3.65865e-09	135.91	SDLSLTEK(1)DIISK	2	-0.22976	1
A0A384J689	185	K	Proteasome subunit beta	Bcpre4	1	0.00197649	78.964	K(1)VAPDEEAAAK	2	0.64244	1
A0A384J689	210	K	Proteasome subunit beta	Bcpre4	1	0.00508769	74.267	ESMK(1)VLFYR	2	-0.44707	1
A0A384J689	206	K	Proteasome subunit beta	Bcpre4	1	0.00104157	80.312	EAALEAVK(1)ESMK	2	-2.8295	2
A0A384J689	198	K	Proteasome subunit beta	Bcpre4	1	0.000112158	104.59	LTK(1)EAALEAVK	2	2.4799	1
A0A384J689	76	K	Proteasome subunit beta	Bcpre4	1	1.23074e-06	100.39	K(1)FADTSVVGFGGDVSDMQYLDR	3	-0.084805	1
A0A384J689	126	K	Proteasome subunit beta	Bcpre4	1	0.00572922	91.069	YLSK(1)VLYK	2	-4.1679	2
A0A384J689	195	K	Proteasome subunit beta	Bcpre4	1	0.0481535	45.614	VAPDEEAAAK(1)LTK	2	0.6444	1
A0A384J691	172	K	Bcrpt4	Bcrpt4	0.831623	0.00129062	72.359	VGIK(0.168)PPK(0.832)GVLLYGPPGTGK	3	-0.6705	1
A0A384J691	360	K	Bcrpt4	Bcrpt4	1	0.000462195	81.606	NVVTEAGLFAIK(1)DYR	2	1.3798	1
A0A384J691	373	K	Bcrpt4	Bcrpt4	1	1.98186e-06	147.66	DAVNQDDFNK(1)AVR	2	-0.66256	2
A0A384J691	210	K	Bcrpt4	Bcrpt4	1	7.02692e-08	144.46	VVSSAIVDK(1)YIGESAR	2	-1.0916	2
A0A384J691	76	K	Bcrpt4	Bcrpt4	1	0.0522237	45.433	FIVK(1)ASSGPR	2	3.4935	1
A0A384J691	29	K	Bcrpt4	Bcrpt4	1	0.038578	60.76	EWEAK(1)LK	2	0.5957	2
A0A384J691	184	K	Bcrpt4	Bcrpt4	1	5.56295e-05	98.508	GVLLYGPPGTGK(1)TLLAR	3	2.0806	3
A0A384J6A4	311	K	PKS_ER domain-containing protein	BCIN_01g08220	1	0.0468171	45.368	GLLADGK(1)IK	2	1.4472	1
A0A384J6A6	154	K	Phospho-2-dehydro-3-deoxyheptonate aldolase	BCIN_01g06800	1	9.33945e-11	183.36	SSPTEMVDGK(1)ETPSFR	2	-1.039	1
A0A384J6A6	410	K	Phospho-2-dehydro-3-deoxyheptonate aldolase	BCIN_01g06800	1	0.00724094	68.657	STSTGIK(1)TR	2	1.1135	1
A0A384J6D7	229	K	Uncharacterized protein	BCIN_01g06900	1	0.0247579	65.224	DLAVGFAK(1)K	2	0.2476	1
A0A384J6D7	323	K	Uncharacterized protein	BCIN_01g06900	1	7.91375e-05	113.22	AALFK(1)IVDFSR	2	0.043915	1
A0A384J6F5	142	K	Bcade8	Bcade8	1	6.10431e-09	118.32	IPIINLHPALPGK(1)YDGANAIGR	3	0.93282	2
A0A384J6F8	1950	K	Rif1_N domain-containing protein	BCIN_01g07050	1	0.0149848	86.512	LYDAGK(1)R	2	0.057852	1
A0A384J6H4	172	K	Bcwhi2	Bcwhi2	1	0.000343258	94.688	ALLK(1)QDGIFSGLR	2	1.1133	2
A0A384J6I8	274	K	Bcass1	Bcass1	1	0.00466039	104.21	FIGLK(1)SR	2	0.036268	3
A0A384J6I8	353	K	Bcass1	Bcass1	1	7.28708e-05	114.86	VYK(1)GTFSVLGR	2	-2.0893	3
A0A384J6I8	120	K	Bcass1	Bcass1	1	4.11422e-17	194.51	EGCIAVSHGCTGK(1)GNDQVR	3	-0.43606	1
A0A384J6I8	165	K	Bcass1	Bcass1	1	8.05713e-08	120.4	NDLLEYAAK(1)AGIPVSSTK	3	1.3627	3
A0A384J6I8	64	K	Bcass1	Bcass1	1	6.70476e-05	107.65	IGAVACYVEDLK(1)R	2	1.4748	2
A0A384J6I8	341	K	Bcass1	Bcass1	1	3.92281e-17	195.6	EFIEESIVASQK(1)NVNGQVR	3	1.4228	1
A0A384J6I8	107	K	Bcass1	Bcass1	1	1.88689e-08	117.35	AQITVAQK(1)EGCIAVSHGCTGK	3	0.24651	2
A0A384J6J6	337	K	Bcerj5	Bcerj5	1	7.42306e-06	155.48	LPIFAFNK(1)TIGR	2	0.59681	1
A0A384J6J6	151	K	Bcerj5	Bcerj5	1	0.0583115	40.616	WK(1)GTGYYYAR	2	-0.14608	1
A0A384J6J6	111	K	Bcerj5	Bcerj5	1	1.48509e-08	148.36	GPSQAEIK(1)AHYQQASDR	3	-0.058335	1
A0A384J6J6	277	K	Bcerj5	Bcerj5	1	1.98084e-07	143.93	ASAPGTPTTITGPK(1)K	2	1.3881	2
A0A384J6L3	60	K	Proteasome subunit alpha type	Bcpre10	1	0.0102207	77.282	LLK(1)AGANK	2	-0.18171	1
A0A384J6L3	57	K	Proteasome subunit alpha type	Bcpre10	1	0.00416585	94.114	VITSK(1)LLK	2	0.48789	2
A0A384J6L3	220	K	Proteasome subunit alpha type	Bcpre10	1	0.000711423	72.968	LDLAAGNLSLLDGVK(1)EAAR	3	0.15771	1
A0A384J6L5	324	K	Tubulin beta chain	BctubA	1	6.60131e-06	132.56	VSMK(1)EVEDQMR	2	-2.1046	5
A0A384J6L5	379	K	Tubulin beta chain	BctubA	1	6.11856e-08	123.14	MSSTFVGNSTSIQELFK(1)R	3	-1.0739	3
A0A384J6L5	58	K	Tubulin beta chain	BctubA	1	9.95362e-15	225.7	MNVYFNEASGNK(1)YVPR	3	-1.7462	4
A0A384J6L5	297	K	Tubulin beta chain	BctubA	1	6.33752e-06	94.838	AVTVPELTQQMYDPK(1)NMMAASDFR	3	-2.8142	2
A0A384J6N2	542	K	Calcium-transporting ATPase	BCIN_01g09320	1	0.0274366	52.712	LLLK(1)EVVEYGNK	2	-1.1369	1
A0A384J6N2	476	K	Calcium-transporting ATPase	BCIN_01g09320	1	3.18237e-05	89.859	ASIAASDSLHHASSWYEK(1)R	4	0.18766	1
A0A384J6N2	528	K	Calcium-transporting ATPase	BCIN_01g09320	1	0.0396433	48.115	CTHTLVGSNGK(1)R	3	-1.7215	1
A0A384J6N2	508	K	Calcium-transporting ATPase	BCIN_01g09320	1	0.0113503	65.895	LLVK(1)GAPENIINR	2	-1.1289	1
A0A384J6N9	197	K	Bcprx4	Bcprx4	1	2.82115e-09	116.05	ITTPINWVPGDDVIVHPGVK(1)NEEAK	3	-0.12353	3
A0A384J6N9	67	K	Bcprx4	Bcprx4	1	0.00950981	82.279	LEPEFTK(1)R	2	-0.47674	3
A0A384J6N9	71	K	Bcprx4	Bcprx4	1	4.42997e-08	111.57	GVK(1)LIGLSANTIESHGGWIK	3	1.5174	2
A0A384J6N9	202	K	Bcprx4	Bcprx4	1	1.51756e-05	106.11	NEEAK(1)TLFPEFR	2	-0.16255	2
A0A384J6N9	143	K	Bcprx4	Bcprx4	1	0.00514242	80.688	SVFIIDPK(1)K	2	0.23411	4
A0A384J6N9	109	K	Bcprx4	Bcprx4	1	2.2365e-13	162.65	K(1)VAYAYDMLDHQDITNVDSK	3	-1.202	5
A0A384J6N9	212	K	Bcprx4	Bcprx4	1	0.0108355	86.086	IVK(1)PYLR	2	-0.40614	3
A0A384J6N9	106	K	Bcprx4	Bcprx4	1	0.000788399	90.697	LTFPIIGDK(1)ER	2	-0.57943	7
A0A384J6N9	222	K	Bcprx4	Bcprx4	1	0.0122875	72.23	FTPLPK(1)EK	2	0.65148	2
A0A384J6Q1	127	K	PHB domain-containing protein	BCIN_01g08740	1	0.00674285	82.452	IAYVK(1)SLK	2	0.071525	2
A0A384J6Q1	382	K	PHB domain-containing protein	BCIN_01g08740	1	0.028063	61.962	TMAAK(1)VLK	2	2.4859	1
A0A384J6Q1	340	K	PHB domain-containing protein	BCIN_01g08740	1	0.0296509	53.124	YVDAFGK(1)LAK	2	3.9791	2
A0A384J6Q1	377	K	PHB domain-containing protein	BCIN_01g08740	1	0.0182071	63.662	VGDAQAK(1)TMAAK	2	1.6104	1
A0A384J6Q1	300	K	PHB domain-containing protein	BCIN_01g08740	1	2.56415e-05	93.5	SEQINMASGEAEAILLK(1)AK	3	-1.1665	2
A0A384J6Q3	265	K	Uridylate kinase	BCIN_01g09550	1	3.65901e-08	127.2	VFVETSMPVVDYFDK(1)QGR	3	0.30675	1
A0A384J6Q3	276	K	Uridylate kinase	BCIN_01g09550	1	1.82387e-07	139	LDATK(1)TPEGVYEETR	2	0.11296	1
A0A384J6Q3	210	K	Uridylate kinase	BCIN_01g09550	1	0.00110674	100.25	FEDTVCK(1)GR	2	0.93802	3
A0A384J6Q3	188	K	Uridylate kinase	BCIN_01g09550	1	9.45332e-10	161.94	SPSGTGK(1)FLIDGFPR	2	-0.071354	1
A0A384J6Q3	247	K	Uridylate kinase	BCIN_01g09550	1	2.37269e-05	194.48	TDDNAESIQK(1)R	2	-0.21541	3
A0A384J6Q7	155	K	RRM domain-containing protein	BCIN_01g07880	1	0.00157727	116.25	YNATEK(1)AK	2	1.5125	1
A0A384J6Q7	18	K	RRM domain-containing protein	BCIN_01g07880	1	7.11077e-06	150.14	NISSQTSEK(1)EVK	2	-0.16778	2
A0A384J6Q7	132	K	RRM domain-containing protein	BCIN_01g07880	1	8.4383e-05	100.22	AIDLDQK(1)HGVSSR	2	-1.2222	3
A0A384J6Q7	9	K	RRM domain-containing protein	BCIN_01g07880	1	2.52421e-08	137.69	SADTVHVK(1)NISSQTSEK	3	-0.2729	2
A0A384J6Q7	157	K	RRM domain-containing protein	BCIN_01g07880	1	1.85906e-06	148.48	AK(1)GVDQSYGVSQK	2	0.79636	1
A0A384J6Q9	6	K	Mitochondrial pyruvate carrier	Bcmpc1	1	6.22867e-05	123.35	AALVK(1)AINAK	2	-0.74288	3
A0A384J6Q9	11	K	Mitochondrial pyruvate carrier	Bcmpc1	1	0.00681846	97.473	AINAK(1)IR	2	0.96986	2
A0A384J6Q9	138	K	Mitochondrial pyruvate carrier	Bcmpc1	1	0.0646207	45.7	VEK(1)AVGK	2	-0.46241	1
A0A384J6R8	74	K	Bcgcn20	Bcgcn20	1	0.000735635	91.694	INQIVEK(1)WVQK	2	0.011329	1
A0A384J6S5	1121	K	Clathrin heavy chain	Bcchc1	1	0.000391271	90.05	VAK(1)AQLDGLR	2	-1.338	2
A0A384J6S5	1633	K	Clathrin heavy chain	Bcchc1	1	2.46743e-05	96.391	EK(1)SQVQEEDNTPILGGNR	3	-0.51103	1
A0A384J6S5	771	K	Clathrin heavy chain	Bcchc1	1	0.0539126	51.736	NFLK(1)EAK	2	1.0242	1
A0A384J6S5	1163	K	Clathrin heavy chain	Bcchc1	1	0.00137021	98.233	DEDLIK(1)YLR	2	0.94285	3
A0A384J6S5	1271	K	Clathrin heavy chain	Bcchc1	1	0.0126437	78.116	QVNAACVEK(1)K	2	-0.27836	1
A0A384J6S5	453	K	Clathrin heavy chain	Bcchc1	1	0.0272935	62.463	HLLEK(1)WMK	2	2.3465	2
A0A384J6S5	98	K	Clathrin heavy chain	Bcchc1	1	0.00121738	76.073	TLQIFDLGAK(1)AK	2	0.82786	1
A0A384J6S5	1345	K	Clathrin heavy chain	Bcchc1	1	0.000226789	97.463	TMEHLK(1)LFWSR	3	-2.3816	1
A0A384J6S5	711	K	Clathrin heavy chain	Bcchc1	1	0.000923379	101.65	LIDLFEK(1)YK	2	-0.43053	3
A0A384J6S5	1531	K	Clathrin heavy chain	Bcchc1	1	0.0034407	82.417	WEK(1)SIALSK	2	-0.33375	2
A0A384J6S6	173	K	Bclgd1	Bclgd1	1	5.10689e-12	185.33	AVPAYTTSAGWLGYGK(1)DK	3	-1.1859	4
A0A384J6S6	194	K	Bclgd1	Bclgd1	1	0.00106232	85.522	LK(1)VGTSVEDDRER	3	0.14022	3
A0A384J6S6	177	K	Bclgd1	Bclgd1	1	0.00125296	81.92	MK(1)GLLEETLAK	2	1.4774	2
A0A384J6S6	186	K	Bclgd1	Bclgd1	1	3.74922e-05	120.57	GLLEETLAK(1)GYR	2	0.20281	3
A0A384J6S6	157	K	Bclgd1	Bclgd1	1	7.3717e-09	103.92	IEDALNNK(1)AVPAYTTSAGWLGYGK	3	1.5735	3
A0A384J6S6	262	K	Bclgd1	Bclgd1	1	7.62131e-06	95.624	EFKPWFIEEPTSPDDILGHK(1)AIR	4	0.56657	1
A0A384J6S6	422	K	Bclgd1	Bclgd1	0.999999	0.00553257	85.909	SEEAKPILEGIK(1)I	2	0.50719	2
A0A384J6U2	124	K	Phospho-2-dehydro-3-deoxyheptonate aldolase	BCIN_01g08780	1	0.000189104	91.657	GLINDPDIDESFK(1)INK	2	-0.017691	2
A0A384J6U2	328	K	Phospho-2-dehydro-3-deoxyheptonate aldolase	BCIN_01g08780	1	9.0235e-05	117.09	VPAEGPSGLK(1)K	2	-0.45791	3
A0A384J6U2	83	K	Phospho-2-dehydro-3-deoxyheptonate aldolase	BCIN_01g08780	1	0.0397439	60.074	LK(1)DLSDK	2	0.089263	1
A0A384J6U2	220	K	Phospho-2-dehydro-3-deoxyheptonate aldolase	BCIN_01g08780	1	0.000162364	84.195	HHFMGVTK(1)QGLAAITR	3	1.2932	2
A0A384J6U2	103	K	Phospho-2-dehydro-3-deoxyheptonate aldolase	BCIN_01g08780	1	0.00424931	108.92	AYLEK(1)PR	2	-0.10224	3
A0A384J6U2	254	K	Phospho-2-dehydro-3-deoxyheptonate aldolase	BCIN_01g08780	1	3.45399e-05	115.09	GTNFDAENVK(1)LTK	2	-1.0264	2
A0A384J6U2	244	K	Phospho-2-dehydro-3-deoxyheptonate aldolase	BCIN_01g08780	1	4.44534e-07	155.06	GGTK(1)GTNFDAENVK	2	0.45828	2
A0A384J6U2	257	K	Phospho-2-dehydro-3-deoxyheptonate aldolase	BCIN_01g08780	1	0.00290619	99.815	LTK(1)ETLTK	2	-0.86033	1
A0A384J6U3	50	K	Uncharacterized protein	BCIN_01g09660	1	0.00614186	107.43	K(1)VAFVYR	2	0.0042438	3
A0A384J6U3	72	K	Uncharacterized protein	BCIN_01g09660	1	0.00723416	80.229	VIWGK(1)IAR	2	-0.27576	3
A0A384J6U3	94	K	Uncharacterized protein	BCIN_01g09660	1	0.00056151	88.092	QNLPPK(1)SFGASVR	2	-0.089673	6
A0A384J6U5	104	K	CS domain-containing protein	BCIN_01g08410	1	0.000588203	84.507	ALEIHLDK(1)VNK	3	0.29188	1
A0A384J6U5	173	K	CS domain-containing protein	BCIN_01g08410	1	0.0563331	43.769	EILEK(1)FQK	2	1.2348	1
A0A384J6U9	45	K	Dolichyl-diphosphooligosaccharide--protein glycosyltransferase subunit 2	BCIN_01g08400	1	0.0168695	49.632	DK(1)LSDHVPLAK	3	0.22016	1
A0A384J6U9	54	K	Dolichyl-diphosphooligosaccharide--protein glycosyltransferase subunit 2	BCIN_01g08400	1	0.00871314	48.783	LSDHVPLAK(1)AVSLGAEDTLK	3	0.9534	1
A0A384J6V0	81	K	SHSP domain-containing protein	BCIN_01g09530	1	0.0109783	70.028	TFTPK(1)FDVK	2	0.086612	4
A0A384J6V0	155	K	SHSP domain-containing protein	BCIN_01g09530	1	2.56496e-28	216.53	DK(1)AHQPTVEDEDASTSASTEANTQITK	3	-0.17195	2
A0A384J6V0	180	K	SHSP domain-containing protein	BCIN_01g09530	1	4.26238e-50	326.51	AHQPTVEDEDASTSASTEANTQITK(1)ASEQK	3	0.42238	1
A0A384J6V0	85	K	SHSP domain-containing protein	BCIN_01g09530	1	4.7832e-06	98.3	FDVK(1)EAGEVYELHGELPGIEQK	3	1.6184	2
A0A384J6V0	140	K	SHSP domain-containing protein	BCIN_01g09530	1	8.26962e-28	206.03	SYTSGTPPAGFVEDAPK(1)SGAITEGGETDHK	3	0.23355	3
A0A384J6V6	169	K	Bccyt1	Bccyt1	1	1.55991e-06	111.34	LSDYLPSPYK(1)NDEAAR	2	-0.22554	1
A0A384J6V6	305	K	Bccyt1	Bccyt1	1	0.0345067	57.047	WSPIK(1)TR	2	-0.24327	1
A0A384J6V6	300	K	Bccyt1	Bccyt1	1	0.00253343	128.61	YK(1)WSPIK	2	-0.35456	3
A0A384J6V6	135	K	Bccyt1	Bccyt1	1	1.13859e-39	239.97	ALVGVTHTVDEAK(1)AMAEENEYDSEPNDEGEIEK	3	1.2294	2
A0A384J6V8	67	K	Bccdc33	Bccdc33	1	7.83864e-05	105.65	WTLWFTK(1)PPSGK	2	-1.6421	2
A0A384J6V8	60	K	Bccdc33	Bccdc33	1	0.000100268	82.755	HPLTNK(1)WTLWFTKPPSGK	3	1.7115	2
A0A384J6V8	206	K	Bccdc33	Bccdc33	1	2.00433e-06	104.94	SIPGGGDGNGAGGK(1)GR	2	-0.89786	2
A0A384J6V8	132	K	Bccdc33	Bccdc33	1	0.000650016	98.156	HGGK(1)WSYQFK	2	-2.4873	1
A0A384J6V8	229	K	Bccdc33	Bccdc33	1	0.00416021	55.417	EVLK(1)LPASEAVEFSGHTDSAHSGSTR	4	-0.56926	1
A0A384J6V8	115	K	Bccdc33	Bccdc33	1	0.0051294	62.589	SDYHLFK(1)EGVRPEWEDQQNK	4	-0.49038	1
A0A384J6V8	222	K	Bccdc33	Bccdc33	1	0.00568515	77.732	EVLMNIGK(1)K	2	0.99098	2
A0A384J6V8	54	K	Bccdc33	Bccdc33	1	0.0215681	44.511	DNFNVK(1)HPLTNK	3	-0.99376	1
A0A384J6W8	124	K	Bccne1	Bccne1	1	0.0119476	51.495	GLVVK(1)NPAAHHAISAK	4	-0.24002	1
A0A384J6W8	373	K	Bccne1	Bccne1	1	5.54113e-05	137.09	PLVK(1)NPAYK	2	4.4124	4
A0A384J6W8	492	K	Bccne1	Bccne1	1	6.5804e-12	179.46	SPSDLVFADDPVHYVK(1)EK	3	-0.10472	5
A0A384J6W8	80	K	Bccne1	Bccne1	1	0.0326227	64.265	WK(1)PSHAK	2	1.8848	1
A0A384J6W8	208	K	Bccne1	Bccne1	1	2.86929e-05	119.68	VHLIINHK(1)NPK	3	0.062738	4
A0A384J6W8	167	K	Bccne1	Bccne1	1	1.04984e-08	156.17	MQNGLECGGAYLK(1)LLR	2	-2.2272	3
A0A384J6W8	401	K	Bccne1	Bccne1	1	0.000564609	99.283	IK(1)NPDYYEDK	2	0.10895	6
A0A384J6W8	119	K	Bccne1	Bccne1	1	5.78506e-05	116.74	GMEGDK(1)GLVVK	2	-0.96017	11
A0A384J6W8	281	K	Bccne1	Bccne1	1	0.000824159	85.554	DSK(1)PDTWVDEAR	2	-1.1002	8
A0A384J6W8	474	K	Bccne1	Bccne1	0.998962	1.94402e-17	205.68	HPIEQLVEIESIPK(0.001)PEDK(0.999)PK	3	0.43684	4
A0A384J6W8	366	K	Bccne1	Bccne1	0.988722	0.00263997	71.601	CDDVSGCGK(0.989)WEK(0.011)PLVK	3	-0.78135	1
A0A384J6W8	380	K	Bccne1	Bccne1	1	3.91357e-06	130.2	GK(1)WTAPFIDNPAYK	3	-0.51324	3
A0A384J6W8	576	K	Bccne1	Bccne1	1	4.33567e-19	264.38	ASEAVASGTDAVK(1)AEVNK	3	-1.328	11
A0A384J6W8	563	K	Bccne1	Bccne1	1	7.46999e-10	169.37	DK(1)ASEAVASGTDAVK	2	-0.67103	3
A0A384J6W8	194	K	Bccne1	Bccne1	1	2.57745e-27	205.07	ALHQEEFSNASPYVIMFGPDK(1)CGTTNK	3	-0.20206	7
A0A384J6W8	369	K	Bccne1	Bccne1	1	0.00832746	93.195	WEK(1)PLVK	2	-0.47964	3
A0A384J6W8	218	K	Bccne1	Bccne1	1	1.58922e-10	169.92	TGEYEEK(1)HMTPAPAAR	3	-0.30072	4
A0A384J6W8	211	K	Bccne1	Bccne1	1	0.000130707	120.86	NPK(1)TGEYEEK	2	-2.1346	2
A0A384J6W8	135	K	Bccne1	Bccne1	1	8.08017e-09	186.29	NPAAHHAISAK(1)FPK	2	-0.00035275	4
A0A384J6W8	173	K	Bccne1	Bccne1	1	1.30987e-13	148.09	DNK(1)ALHQEEFSNASPYVIMFGPDK	3	-0.76703	6
A0A384J6W8	145	K	Bccne1	Bccne1	1	0.000396317	98.105	GK(1)TLVVQYEVK	2	1.7598	3
A0A384J6W8	278	K	Bccne1	Bccne1	0.999638	4.06964e-09	144.68	EIDDAK(1)DSKPDTWVDEAR	3	0.16317	6
A0A384J6W8	89	K	Bccne1	Bccne1	0.955371	1.68135e-06	98.491	DTK(0.955)GSDK(0.045)EEEEWAYVGEWAVEEPHVFK	4	-0.57309	2
A0A384J6Z0	207	K	Pyruvate kinase	Bcpic7	1	1.01028e-17	163.4	GVNLPNTDVDLPALSEK(1)DQADLR	3	0.55555	3
A0A384J6Z0	26	K	Pyruvate kinase	Bcpic7	1	9.33944e-10	162.37	IAWLANLNTEFK(1)PTK	2	0.65778	1
A0A384J6Z0	99	K	Pyruvate kinase	Bcpic7	1	0.00192184	73.758	QLAIALDTK(1)GPEIR	2	1.21	1
A0A384J6Z0	294	K	Pyruvate kinase	Bcpic7	1	3.26549e-07	113.88	GDLGIEIPAAEVFAAQK(1)K	2	0.56289	2
A0A384J6Z0	461	K	Pyruvate kinase	Bcpic7	1	1.01523e-21	194.97	GVYPFHFAEEK(1)PDFSNVNWQEDVDR	3	-1.2325	3
A0A384J6Z0	144	K	Pyruvate kinase	Bcpic7	1	0.000201476	101.79	NMYLDYK(1)NITK	2	1.2813	4
A0A384J6Z0	235	K	Pyruvate kinase	Bcpic7	1	0.0268634	51.445	RGEDIK(1)AIR	3	2.0912	2
A0A384J6Z0	29	K	Pyruvate kinase	Bcpic7	0.819646	9.10663e-05	84.653	IAWLANLNTEFK(0.18)PTK(0.82)NYR	3	-0.60213	1
A0A384J6Z0	246	K	Pyruvate kinase	Bcpic7	1	1.33679e-06	131.69	VLGEDGK(1)HIQIIAK	2	-4.4123	4
A0A384J6Z0	426	K	Pyruvate kinase	Bcpic7	1	0.00267288	68.41	LLSK(1)YRPVCPIFMVTR	3	0.63213	1
A0A384J6Z0	486	K	Pyruvate kinase	Bcpic7	1	0.00125726	90.149	WGIAEALK(1)LK	2	0.2973	2
A0A384J6Z0	253	K	Pyruvate kinase	Bcpic7	1	5.40318e-05	107.11	HIQIIAK(1)IENR	3	-0.25169	2
A0A384J6Z0	52	K	Pyruvate kinase	Bcpic7	1	7.97805e-05	93.345	TNSVEALNK(1)LR	2	0.31811	1
A0A384J6Z0	137	K	Pyruvate kinase	Bcpic7	1	1.00415e-26	312.49	YATACDEK(1)NMYLDYK	2	-0.43153	3
A0A384J6Z0	148	K	Pyruvate kinase	Bcpic7	1	0.00111982	91.961	NITK(1)VITPGR	2	0.041874	3
A0A384J6Z0	43	K	Pyruvate kinase	Bcpic7	1	6.10455e-08	112.28	TSIICTIGPK(1)TNSVEALNK	3	0.82464	1
A0A384J6Z0	478	K	Pyruvate kinase	Bcpic7	1	0.00068206	97.734	IK(1)WGIAEALK	2	-0.065945	3
A0A384J6Z4	71	K	Proteasome subunit beta	Bcpup3	1	0.011092	85.359	YK(1)VNMYR	2	-2.4131	2
A0A384J6Z5	237	K	Uncharacterized protein	BCIN_01g09170	1	1.52757e-07	135.47	SEIDEFSTSGFIGAK(1)K	2	-2.8359	1
A0A384J6Z5	335	K	Uncharacterized protein	BCIN_01g09170	1	0.000974889	81.92	LLTTLK(1)GIQAGK	2	-0.3617	1
A0A384J6Z5	341	K	Uncharacterized protein	BCIN_01g09170	1	0.040055	54.157	GIQAGK(1)LK	2	-1.2509	1
A0A384J715	90	K	Bcpio10	Bcpio10	1	1.00382e-06	106.38	TILEK(1)GEAQHGSSMEK	3	-0.78007	4
A0A384J715	9	K	Bcpio10	Bcpio10	1	0.000261203	96.229	ASGSQTK(1)IHYK	2	-0.20827	2
A0A384J724	370	K	Eukaryotic translation initiation factor 3 subunit M	BCIN_01g09560	1	0.000749416	140.16	LDQWK(1)ESLR	2	2.0728	4
A0A384J724	210	K	Eukaryotic translation initiation factor 3 subunit M	BCIN_01g09560	1	1.55745e-06	150.49	AIASESAQK(1)LAIK	2	0.65348	1
A0A384J724	198	K	Eukaryotic translation initiation factor 3 subunit M	BCIN_01g09560	1	0.0060306	85.676	TFDGK(1)DEK	2	1.1242	1
A0A384J724	282	K	Eukaryotic translation initiation factor 3 subunit M	BCIN_01g09560	1	0.000481063	94.692	ENLDNSK(1)LHR	3	-0.33074	3
A0A384J724	341	K	Eukaryotic translation initiation factor 3 subunit M	BCIN_01g09560	1	3.52032e-06	142.76	LSQQK(1)QVFLIHR	3	0.68371	1
A0A384J724	377	K	Eukaryotic translation initiation factor 3 subunit M	BCIN_01g09560	1	0.0132345	71.614	GVK(1)EVISR	2	-0.14247	1
A0A384J724	336	K	Eukaryotic translation initiation factor 3 subunit M	BCIN_01g09560	1	0.000170041	101.33	AGLVEGK(1)LSQQK	2	0.25127	1
A0A384J724	201	K	Eukaryotic translation initiation factor 3 subunit M	BCIN_01g09560	0.903011	8.10717e-07	105.9	TFDGK(0.097)DEK(0.903)AIASESAQK	3	0.98468	2
A0A384J724	393	K	Eukaryotic translation initiation factor 3 subunit M	BCIN_01g09560	1	0.00119543	99.568	EK(1)EIQEADK	2	1.1041	2
A0A384J724	214	K	Eukaryotic translation initiation factor 3 subunit M	BCIN_01g09560	1	0.00590344	100.07	LAIK(1)ALR	2	-1.4139	2
A0A384J724	148	K	Eukaryotic translation initiation factor 3 subunit M	BCIN_01g09560	1	0.000464701	80.746	NSGNYEMLRPQLK(1)K	3	0.69688	1
A0A384J724	275	K	Eukaryotic translation initiation factor 3 subunit M	BCIN_01g09560	1	5.59199e-31	260.32	ELEDYNDFQDEHDGFVEK(1)ENLDNSK	3	-0.9967	4
A0A384J735	194	K	Proteasome subunit beta	Bcpre3	1	9.71581e-05	75.682	GALQEAIK(1)WDGSSGGVIR	3	-0.43476	1
A0A384J735	62	K	Proteasome subunit beta	Bcpre3	1	7.44321e-07	113.47	VTDK(1)LTQVHDTIWCCR	3	0.12804	1
A0A384J735	211	K	Proteasome subunit beta	Bcpre3	1	8.43748e-05	111.86	MVVLTAK(1)GADR	2	0.38894	2
A0A384J753	92	K	Glycerol-3-phosphate dehydrogenase [NAD(+)]	BCIN_01g10320	1	6.55587e-05	96.089	DSK(1)HYDASNDSPQK	3	-0.72036	1
A0A384J754	91	K	Bcmms2	Bcmms2	1	1.23265e-06	116.06	INLPGVQDDGK(1)VDPSK	2	-0.50391	2
A0A384J754	80	K	Bcmms2	Bcmms2	1	1.09249e-07	147.75	FTNK(1)INLPGVQDDGK	2	1.9234	1
A0A384J759	90	K	60S ribosomal protein L36	BCIN_01g09350	1	1.53558e-05	117.8	AK(1)VDELQGVIAESR	2	-0.37618	1
A0A384J759	49	K	60S ribosomal protein L36	BCIN_01g09350	1	9.2349e-07	147.7	DIVK(1)EVSGLAPYER	3	-0.5861	8
A0A384J759	17	K	60S ribosomal protein L36	BCIN_01g09350	1	1.69169e-05	128.08	TGLAVGLNK(1)GHK	3	-0.15074	4
A0A384J765	503	K	Bcubx5	Bcubx5	1	0.00016635	95.662	SDPLEGK(1)ADVPFELR	2	3.0175	1
A0A384J767	234	K	Uncharacterized protein	BCIN_01g11230	1	0.0596688	41.824	SAFEAEK(1)ER	2	-4.335	1
A0A384J767	114	K	Uncharacterized protein	BCIN_01g11230	1	0.00195897	80.896	AEFYAEQK(1)FK	2	3.9077	1
A0A384J773	240	K	Bcgcd11	Bcgcd11	1	6.72347e-05	109.72	VIILQNK(1)VDLMR	2	0.13017	1
A0A384J773	233	K	Bcgcd11	Bcgcd11	1	0.000259057	103.31	LDK(1)VIILQNK	2	-0.16822	2
A0A384J773	359	K	Bcgcd11	Bcgcd11	1	0.0248207	54.023	GGVK(1)CQPIFSR	2	0.13083	1
A0A384J773	488	K	Bcgcd11	Bcgcd11	1	1.92001e-11	152.13	LLLTNPACTNIGEK(1)VALSR	3	1.407	1
A0A384J773	70	K	Bcgcd11	Bcgcd11	1	3.74153e-06	99.957	EPAPAIVRPTLPPQTEPK(1)DLDVK	3	0.52915	2
A0A384J773	108	K	Bcgcd11	Bcgcd11	1	7.85743e-05	101.53	STVVK(1)AISGVQTVR	3	-2.0633	3
A0A384J773	129	K	Bcgcd11	Bcgcd11	1	0.0265617	53.448	NITIK(1)LGYANAK	2	-0.34498	1
A0A384J773	469	K	Bcgcd11	Bcgcd11	1	0.00531727	72.434	VMAVK(1)QDAAK	2	2.5753	1
A0A384J773	258	K	Bcgcd11	Bcgcd11	1	0.000133358	87.647	EEGANQHYQSILK(1)FIR	3	-1.8523	2
A0A384J773	52	K	Bcgcd11	Bcgcd11	1	0.0230766	43.713	SSHK(1)EPAPAIVR	3	0.27323	1
A0A384J773	315	K	Bcgcd11	Bcgcd11	1	1.93913e-06	118.2	SFDVNK(1)PGAEIDELK	2	-0.00091334	3
A0A384J773	158	K	Bcgcd11	Bcgcd11	1	0.0192626	60.161	SEK(1)EVDPPCER	2	-0.44574	2
A0A384J773	119	K	Bcgcd11	Bcgcd11	1	0.0571454	49.833	FK(1)NELER	2	-0.19258	1
A0A384J773	103	K	Bcgcd11	Bcgcd11	1	0.00989583	45.423	QATINIGTIGHVAHGK(1)STVVK	4	-0.59785	1
A0A384J773	434	K	Bcgcd11	Bcgcd11	1	0.000405492	101.38	LLGVK(1)TADGK	2	1.3663	1
A0A384J776	578	K	Pyruvate carboxylase	BCIN_01g09950	1	5.4892e-05	103.67	ANK(1)GCLLMDTTWR	2	-1.7875	2
A0A384J776	685	K	Pyruvate carboxylase	BCIN_01g09950	1	0.0012835	101.65	K(1)HGVDIFR	3	-0.47347	1
A0A384J776	189	K	Pyruvate carboxylase	BCIN_01g09950	0.872006	0.0259016	42.123	AGVPVVPGTEGAVEK(0.128)FEDVK(0.872)K	3	-1.4583	1
A0A384J776	920	K	Pyruvate carboxylase	BCIN_01g09950	1	2.67457e-11	142.23	AYEQANDLLGDIVK(1)VTPTSK	3	2.6273	2
A0A384J776	289	K	Pyruvate carboxylase	BCIN_01g09950	1	0.000311449	88.768	VVEIAPAK(1)DLPQSVR	3	0.45829	2
A0A384J776	1190	K	Pyruvate carboxylase	BCIN_01g09950	1	0.0222319	53.168	EGDSVGGSDLICK(1)IVK	2	0.87908	1
A0A384J776	523	K	Pyruvate carboxylase	BCIN_01g09950	1	1.38095e-05	85.805	LLAYLGDVAVNGSSIK(1)GQMGEPK	3	-3.3484	1
A0A384J776	7	K	Pyruvate carboxylase	BCIN_01g09950	1	3.15095e-13	132.39	AHHDEK(1)GPHGDGAYSEVFEEGSDIK	4	-0.25932	4
A0A384J776	401	K	Pyruvate carboxylase	BCIN_01g09950	1	1.26443e-11	143.04	ITTEDPSQGFSPDTGK(1)IEVYR	3	-2.8086	4
A0A384J776	281	K	Pyruvate carboxylase	BCIN_01g09950	1	8.19142e-05	112.5	HQK(1)VVEIAPAK	2	-0.23244	2
A0A384J776	1039	K	Pyruvate carboxylase	BCIN_01g09950	1	8.86678e-07	149.3	FVQK(1)YGDLSVLPTR	3	0.13274	2
A0A384J776	572	K	Pyruvate carboxylase	BCIN_01g09950	1	3.85084e-10	164.53	NILLEEGPEGFAK(1)AVR	2	0.15167	3
A0A384J776	1005	K	Pyruvate carboxylase	BCIN_01g09950	1	4.87789e-07	124.2	RPGLTLAPLDLAQIK(1)K	3	-0.22277	3
A0A384J776	190	K	Pyruvate carboxylase	BCIN_01g09950	1	3.19428e-08	164.53	K(1)FTDEYGFPIIIK	2	0.66984	3
A0A384J776	1069	K	Pyruvate carboxylase	BCIN_01g09950	1	0.0111253	85.265	GK(1)VLILK	2	0.52306	2
A0A384J776	85	K	Pyruvate carboxylase	BCIN_01g09950	1	9.01898e-06	134.75	QK(1)ADEAYVIGK	2	-0.86492	2
A0A384J776	1107	K	Pyruvate carboxylase	BCIN_01g09950	1	1.27149e-17	249.86	QVTIDDNK(1)AAVENTSRPK	3	-0.35589	3
A0A384J776	94	K	Pyruvate carboxylase	BCIN_01g09950	1	8.91767e-05	130.41	ADEAYVIGK(1)R	2	-0.79482	3
A0A384J776	555	K	Pyruvate carboxylase	BCIN_01g09950	1	0.000456117	126.07	IDTSVPCK(1)K	2	-1.1307	2
A0A384J776	184	K	Pyruvate carboxylase	BCIN_01g09950	1	2.72299e-05	89.859	AGVPVVPGTEGAVEK(1)FEDVK	3	-0.31841	1
A0A384J776	308	K	Pyruvate carboxylase	BCIN_01g09950	1	0.0094652	79.474	LAK(1)SVNYR	2	-1.6016	1
A0A384J776	1177	K	Pyruvate carboxylase	BCIN_01g09950	1	2.13401e-08	122.19	VSSMQIK(1)EGDSVGGSDLICK	3	-1.0079	6
A0A384J776	1011	K	Pyruvate carboxylase	BCIN_01g09950	1	1.1719e-17	166.27	DIHAK(1)WGSVTECDVSSYAMYPK	3	-1.2632	3
A0A384J776	530	K	Pyruvate carboxylase	BCIN_01g09950	1	0.0390198	49.85	GQMGEPK(1)FK	2	-0.34725	2
A0A384J776	45	K	Pyruvate carboxylase	BCIN_01g09950	1	0.0583394	58.981	K(1)ILVANR	2	-1.5647	1
A0A384J776	169	K	Pyruvate carboxylase	BCIN_01g09950	1	0.0128166	44.781	EIAIK(1)AGVPVVPGTEGAVEK	3	-1.9523	1
A0A384J777	367	K	Bcgtb1	Bcgtb1	1	4.80572e-05	110.08	AWVHQK(1)VTDLR	3	1.2511	2
A0A384J777	294	K	Bcgtb1	Bcgtb1	1	2.06834e-05	143	NPNFNDEGVK(1)R	2	-0.93373	1
A0A384J777	411	K	Bcgtb1	Bcgtb1	1	0.000705156	72.564	NAYQAVSDDVGAK(1)QNTLSDIK	3	-0.36596	1
A0A384J777	494	K	Bcgtb1	Bcgtb1	1	0.0184808	81.381	GLGK(1)GIR	2	-0.1122	1
A0A384J777	262	K	Bcgtb1	Bcgtb1	1	0.00193897	88.495	DALTGVQAK(1)K	2	-0.87108	3
A0A384J779	206	K	6,7-dimethyl-8-ribityllumazine synthase	Bcrib4	1	0.0175776	68.787	EWAAGK(1)IA	2	-0.23889	1
A0A384J779	13	K	6,7-dimethyl-8-ribityllumazine synthase	Bcrib4	1	6.42073e-06	121.24	GPGEAQK(1)HDGSGLR	3	-0.24508	1
A0A384J779	41	K	6,7-dimethyl-8-ribityllumazine synthase	Bcrib4	1	1.32079e-08	159.69	WNTSIIEPLLAGTK(1)K	2	1.3464	2
A0A384J786	222	K	Transcription elongation factor SPT5	Bcspt5	1	0.00128798	88.24	GTGDSAVVPK(1)R	2	1.2112	1
A0A384J798	52	K	Uncharacterized protein	BCIN_01g09620	1	1.03057e-17	254.68	VLEQLSGQTPVYSK(1)AR	3	0.57262	3
A0A384J798	38	K	Uncharacterized protein	BCIN_01g09620	1	1.48237e-09	146.88	AAK(1)VLEQLSGQTPVYSK	2	-1.1018	4
A0A384J798	90	K	Uncharacterized protein	BCIN_01g09620	1	0.00424163	109.01	VK(1)EYELR	2	-0.24598	5
A0A384J798	156	K	Uncharacterized protein	BCIN_01g09620	1	0.000103125	111.61	TSIGANHK(1)IR	3	0.39417	3
A0A384J798	164	K	Uncharacterized protein	BCIN_01g09620	1	0.00310279	120.06	RDETVK(1)WFK	3	2.7236	9
A0A384J798	7	K	Uncharacterized protein	BCIN_01g09620	1	3.06584e-06	190.78	AATGEK(1)TANPMK	2	0.27069	12
A0A384J798	148	K	Uncharacterized protein	BCIN_01g09620	1	0.00252774	72.848	CK(1)TSIGANHK	3	-0.30405	1
A0A384J798	13	K	Uncharacterized protein	BCIN_01g09620	1	0.00306451	85.29	TANPMK(1)ELK	2	-0.49107	5
A0A384J798	78	K	Uncharacterized protein	BCIN_01g09620	1	5.22432e-05	132.03	GPK(1)AEEILER	2	0.064538	4
A0A384J7A0	304	K	Peroxidase	Bcccp1	1	0.00115805	126.24	QYEDK(1)TSK	2	0.59662	1
A0A384J7A0	330	K	Peroxidase	Bcccp1	1	8.05865e-12	218.28	SYVEK(1)YANDESLFMK	2	-1.1942	7
A0A384J7A0	289	K	Peroxidase	Bcccp1	1	0.000105011	135.86	LLLNEK(1)WSWK	2	0.2005	4
A0A384J7A0	95	K	Peroxidase	Bcccp1	1	1.63085e-10	196.33	ETSGLFTPK(1)FDDYQK	2	0.19921	7
A0A384J7A0	138	K	Peroxidase	Bcccp1	1	3.05628e-19	188.26	LAWHCSGTFDK(1)ETGTGGSNGATMR	3	-0.53499	1
A0A384J7A0	299	K	Peroxidase	Bcccp1	1	0.000204223	110.39	WNGPK(1)QYEDK	2	0.27053	4
A0A384J7A0	322	K	Peroxidase	Bcccp1	1	2.27874e-07	111.77	SLMMLPTDMALVSDK(1)SFR	2	0.33283	2
A0A384J7A0	231	K	Peroxidase	Bcccp1	1	3.03769e-05	113.22	LPDASQGNK(1)HLR	3	0.19119	2
A0A384J7A0	212	K	Peroxidase	Bcccp1	1	9.13889e-09	201.65	QDK(1)DAAACTPDGR	2	-0.46907	3
A0A384J7A0	101	K	Peroxidase	Bcccp1	1	4.55812e-09	201.3	FDDYQK(1)VYNEIAER	2	-0.103	7
A0A384J7A0	175	K	Peroxidase	Bcccp1	1	0.0156149	66.692	DFLAPIK(1)AK	2	0.54625	2
A0A384J7A0	113	K	Peroxidase	Bcccp1	1	4.29335e-30	305.98	LEEK(1)DDYDDGSYGPVLVR	2	-0.11225	4
A0A384J7A7	149	K	Bcpsd	Bcpsd	1	0.000721487	91.961	VFEAEDPK(1)NWK	2	-1.6438	3
A0A384J7A7	152	K	Bcpsd	Bcpsd	1	6.46079e-05	117.02	NWK(1)TFNQFFYR	2	-0.16777	2
A0A384J7A7	217	K	Bcpsd	Bcpsd	1	0.00145761	97.565	EK(1)VPNFDNK	2	0.58644	3
A0A384J7A7	114	K	Bcpsd	Bcpsd	1	2.24376e-18	183.49	FAK(1)EIGSIMDKPESWNETSLTSYR	3	-1.1938	2
A0A384J7A7	122	K	Bcpsd	Bcpsd	1	1.43111e-08	120.9	EIGSIMDK(1)PESWNETSLTSYR	3	-0.98048	1
A0A384J7A7	38	K	Bcpsd	Bcpsd	1	4.29732e-11	141.31	NALAHDIPDMK(1)TYGIISGK	3	0.079826	4
A0A384J7A7	205	K	Bcpsd	Bcpsd	1	0.000921645	83.204	NIPWK(1)VSDMLGK	2	-1.2523	1
A0A384J7A7	212	K	Bcpsd	Bcpsd	1	9.63564e-05	125.75	VSDMLGK(1)YGK	2	-1.3861	4
A0A384J7B7	74	K	Bcpre7	Bcpre7	1	0.0345207	63.148	YQPK(1)VFK	2	-0.086441	2
A0A384J7B7	139	K	Bcpre7	Bcpre7	1	0.00146609	144.77	LATILYSK(1)R	2	0.39252	3
A0A384J7B7	214	K	Bcpre7	Bcpre7	1	0.071881	43.214	EK(1)IPLPR	2	-0.16544	1
A0A384J7B7	126	K	Bcpre7	Bcpre7	1	2.63763e-05	121.61	PMSVK(1)ACAQR	2	1.9796	1
A0A384J7B7	113	K	Bcpre7	Bcpre7	1	0.0034577	82.287	LDAIVK(1)MYR	2	-0.53388	1
A0A384J7C4	124	K	14_3_3 domain-containing protein	BCIN_01g09310	1	0.0105604	86.866	VFYHK(1)MK	2	0.77774	11
A0A384J7C4	33	K	14_3_3 domain-containing protein	BCIN_01g09310	1	0.00060006	82.109	EVAK(1)LGGELTVDER	2	0.13383	1
A0A384J7C4	70	K	14_3_3 domain-containing protein	BCIN_01g09310	1	7.70035e-06	160.22	IISSIEQK(1)EESK	2	0.38223	3
A0A384J7C4	78	K	14_3_3 domain-containing protein	BCIN_01g09310	1	0.00460466	91.123	GTDK(1)HVSTIR	2	-2.7651	2
A0A384J7C4	143	K	14_3_3 domain-containing protein	BCIN_01g09310	1	0.000190709	96.464	K(1)VAATAAHEAYK	3	0.3965	2
A0A384J7C4	119	K	14_3_3 domain-containing protein	BCIN_01g09310	1	2.80107e-05	114.86	AESGESK(1)VFYHK	3	0.44696	3
A0A384J7C4	154	K	14_3_3 domain-containing protein	BCIN_01g09310	1	3.57893e-27	190.28	VAATAAHEAYK(1)NATDVAQTELTPTHPIR	4	0.9614	3
A0A384J7C4	141	K	14_3_3 domain-containing protein	BCIN_01g09310	1	1.47954e-05	136.96	YLAEFASGDK(1)R	2	0.44826	7
A0A384J7C4	29	K	14_3_3 domain-containing protein	BCIN_01g09310	1	0.000214044	98.592	YDEMVTYMK(1)EVAK	2	-1.0994	3
A0A384J7C4	126	K	14_3_3 domain-containing protein	BCIN_01g09310	1	0.00439137	107.29	MK(1)GDYHR	2	0.047572	3
A0A384J7C4	261	K	14_3_3 domain-containing protein	BCIN_01g09310	1	3.49716e-05	79.461	AVEPETK(1)ADEPATEAAPAPES	3	-1.0322	1
A0A384J7C4	250	K	14_3_3 domain-containing protein	BCIN_01g09310	1	3.09193e-15	154.1	DNLTLWTSSDNGDPEAAAAGDAPK(1)EAEK	3	-0.0896	2
A0A384J7C4	51	K	14_3_3 domain-containing protein	BCIN_01g09310	1	5.03393e-07	148.41	NLLSVAYK(1)NVVGTR	3	-0.32476	5
A0A384J7C4	8	K	14_3_3 domain-containing protein	BCIN_01g09310	1	0.00533605	88.819	ESK(1)TFLAR	2	-0.032563	4
A0A384J7C4	254	K	14_3_3 domain-containing protein	BCIN_01g09310	1	4.09584e-05	123.2	EAEK(1)AVEPETK	2	-0.17129	2
A0A384J7C4	89	K	14_3_3 domain-containing protein	BCIN_01g09310	1	0.00164381	96.143	QK(1)IETELEK	2	1.5547	2
A0A384J7C7	252	K	MGS domain-containing protein	BCIN_01g09580	1	9.41744e-11	205.98	ELK(1)AALGHPAAASFK	2	0.39313	3
A0A384J7C7	39	K	MGS domain-containing protein	BCIN_01g09580	1	6.72347e-05	109.72	LLASGGTSK(1)MIR	2	-1.1078	2
A0A384J7C7	192	K	MGS domain-containing protein	BCIN_01g09580	1	3.28269e-05	109.07	K(1)QYAGEGVQQLALR	2	0.61934	1
A0A384J7C7	26	K	MGS domain-containing protein	BCIN_01g09580	1	0.00389233	95.352	GLIK(1)QNVR	2	-0.2237	2
A0A384J7C7	107	K	MGS domain-containing protein	BCIN_01g09580	1	0.00439348	70.094	VDYVICNLYPFK(1)ETINK	2	3.0573	2
A0A384J7C7	14	K	MGS domain-containing protein	BCIN_01g09580	1	0.00079179	99.283	TAIISVYDK(1)K	2	0.15276	3
A0A384J7C7	22	K	MGS domain-containing protein	BCIN_01g09580	1	0.0415766	44.612	GLLDLAK(1)GLIK	2	-1.2999	1
A0A384J7C7	360	K	MGS domain-containing protein	BCIN_01g09580	1	0.0133101	44.278	GGK(1)YLVLQMDPDFTPPTQETR	3	3.7339	1
A0A384J7C7	66	K	MGS domain-containing protein	BCIN_01g09580	1	3.50277e-10	171.08	VK(1)TLHPSVHAGILAR	4	-0.21662	2
A0A384J7C7	462	K	MGS domain-containing protein	BCIN_01g09580	1	2.23488e-06	207.47	LAGDK(1)ADNWWLR	2	0.4747	3
A0A384J7C7	86	K	MGS domain-containing protein	BCIN_01g09580	1	1.52059e-13	206.81	DLASDEK(1)DLAEQNIDK	2	0.1612	1
A0A384J7C7	478	K	MGS domain-containing protein	BCIN_01g09580	1	0.0146372	75.311	VLGIK(1)FK	2	0.097028	2
A0A384J7C7	5	K	MGS domain-containing protein	BCIN_01g09580	1	6.02464e-05	101.75	SAQK(1)TAIISVYDK	2	2.0438	2
A0A384J7D3	1013	K	26S proteasome regulatory subunit RPN2	Bcrpn2	1	0.000380802	85.473	VLPSQLK(1)FVSFPAGR	2	0.90202	2
A0A384J7D3	1050	K	26S proteasome regulatory subunit RPN2	Bcrpn2	1	0.0162858	69.628	VLIEEK(1)VK	2	1.6314	1
A0A384J7D3	437	K	26S proteasome regulatory subunit RPN2	Bcrpn2	1	0.0268145	41.621	NNHTDLSILNK(1)VR	3	-0.12319	1
A0A384J7D3	996	K	26S proteasome regulatory subunit RPN2	Bcrpn2	1	0.00105969	79.875	EK(1)VGYEIENMSR	2	-0.13109	1
A0A384J7D3	357	K	26S proteasome regulatory subunit RPN2	Bcrpn2	1	0.00878446	91.9	VIK(1)SLPK	2	-0.83469	2
A0A384J7D3	504	K	26S proteasome regulatory subunit RPN2	Bcrpn2	1	0.00160758	126.52	GNLSQAK(1)R	2	3.1279	1
A0A384J7E5	135	K	Ribosome biogenesis regulatory protein	Bcrrs1	1	5.78926e-08	135.23	LVYDESTGEWVPK(1)WGYK	2	-0.50786	1
A0A384J7E9	254	K	Protein YOP1	BCIN_01g08870	1	0.000573572	157.78	EAQTLQNEK(1)R	2	2.9759	1
A0A384J7F4	5	K	Bcdug2	Bcdug2	1	0.000148438	193.83	ATDK(1)LDQVFR	2	-0.62958	1
A0A384J7F6	186	K	Bcpam17	Bcpam17	1	0.0105859	86.794	EK(1)EFYAR	2	-2.8501	2
A0A384J7G4	128	K	Uncharacterized protein	BCIN_01g10230	1	0.0538073	45.68	QIEVK(1)PEK	2	0.038797	1
A0A384J7J1	238	K	Uncharacterized protein	BCIN_01g09840	1	0.0107461	73.233	TIK(1)IYTNR	2	-0.50126	1
A0A384J7J1	98	K	Uncharacterized protein	BCIN_01g09840	1	0.0109188	77.732	VQGADPK(1)K	2	0.15028	1
A0A384J7J1	18	K	Uncharacterized protein	BCIN_01g09840	1	2.11084e-08	170.26	SPAEFSNLLK(1)TSK	2	3.094	1
A0A384J7J1	317	K	Uncharacterized protein	BCIN_01g09840	1	0.0274758	70.929	LIGETGEK(1)R	2	0.2685	2
A0A384J7J1	3	K	Uncharacterized protein	BCIN_01g09840	1	0.0229593	58.917	SK(1)TVVVK	2	-0.24773	1
A0A384J7J1	91	K	Uncharacterized protein	BCIN_01g09840	1	1.5643e-05	144.28	QVEK(1)VQGADPK	2	0.019774	1
A0A384J7J1	325	K	Uncharacterized protein	BCIN_01g09840	1	0.00829479	69.984	LEK(1)IDHDH	3	-0.95956	1
A0A384J7J6	445	K	Bcrsm23	Bcrsm23	1	0.000653291	105.98	VDEK(1)TVTEK	2	-1.8367	1
A0A384J7J6	174	K	Bcrsm23	Bcrsm23	1	0.00177362	90.05	VLEEAGAEK(1)K	2	-0.54989	1
A0A384J7L6	290	K	Uncharacterized protein	BCIN_01g10290	1	0.0118737	66.267	VFDFPTGK(1)LYR	2	-3.8528	1
A0A384J7M2	33	K	Uncharacterized protein	BCIN_01g10110	1	0.00021432	117.71	STGLTPSLK(1)K	2	1.9197	1
A0A384J7M3	287	K	Bcsec13	Bcsec13	1	0.00921497	61.593	VSLWK(1)ENLR	2	-0.16975	2
A0A384J7M3	235	K	Bcsec13	Bcsec13	1	4.29305e-10	225.97	SYIASASQDK(1)TVR	2	0.0048627	2
A0A384J7P6	163	K	Tubulin alpha chain	BCIN_02g00900	1	0.00286587	105.14	LSVDYGK(1)K	2	0.63966	3
A0A384J7P6	112	K	Tubulin alpha chain	BCIN_02g00900	1	3.81386e-08	143.97	GHYTVGK(1)ELIDQVLDK	3	-0.2372	3
A0A384J7P6	401	K	Tubulin alpha chain	BCIN_02g00900	1	0.00298891	144.12	FDLMYSK(1)R	2	-0.12792	6
A0A384J7P6	60	K	Tubulin alpha chain	BCIN_02g00900	1	2.89394e-21	189.84	AADPDQGFSTFFSETGQGK(1)YVPR	3	-0.74632	3
A0A384J7P6	96	K	Tubulin alpha chain	BCIN_02g00900	1	6.38422e-14	174.15	NLFHPEQMITGK(1)EDASNNYAR	3	-1.9268	10
A0A384J7P6	311	K	Tubulin alpha chain	BCIN_02g00900	1	4.93751e-05	116.24	NGK(1)YMATCLLYR	2	-0.23764	1
A0A384J7P6	121	K	Tubulin alpha chain	BCIN_02g00900	1	7.76658e-05	113.61	ELIDQVLDK(1)VR	2	1.004	2
A0A384J7P8	252	K	Phospho-2-dehydro-3-deoxyheptonate aldolase	BCIN_01g10330	1	0.000930056	88.021	GGTK(1)GTNYDAK	2	0.65787	1
A0A384J7P8	64	K	Phospho-2-dehydro-3-deoxyheptonate aldolase	BCIN_01g10330	1	5.57882e-20	281.54	NESVDVVTGADK(1)NGR	2	-1.1442	1
A0A384J7P8	259	K	Phospho-2-dehydro-3-deoxyheptonate aldolase	BCIN_01g10330	1	2.14264e-08	169.17	GTNYDAK(1)SIGEAK	2	-1.4708	2
A0A384J7P8	132	K	Phospho-2-dehydro-3-deoxyheptonate aldolase	BCIN_01g10330	1	2.49759e-07	130.23	GLINDPDIDNSFK(1)INK	2	-1.825	1
A0A384J7P9	40	K	EthD domain-containing protein	BCIN_02g00270	1	0.00570936	55.208	NHYETVHIPILQEIAGDK(1)FPK	4	-0.12514	1
A0A384J7P9	118	K	EthD domain-containing protein	BCIN_02g00270	1	0.00408265	68.972	INEDSVK(1)FIDHVK	3	0.59276	1
A0A384J7P9	62	K	EthD domain-containing protein	BCIN_02g00270	1	7.16166e-15	233.4	TAEGATSDDK(1)SNSNYK	2	-0.14928	1
A0A384J7Q3	309	K	Glucose-6-phosphate 1-dehydrogenase	Bczwf1	1	0.0376274	50.385	SLDGNK(1)PSYK	2	-4.0129	1
A0A384J7Q3	198	K	Glucose-6-phosphate 1-dehydrogenase	Bczwf1	1	9.6745e-06	148.18	IDHYLGK(1)EMVK	3	-0.59254	5
A0A384J7Q3	122	K	Glucose-6-phosphate 1-dehydrogenase	Bczwf1	1	0.00094081	89.731	KHCEEFEK(1)GR	3	0.03198	1
A0A384J7Q3	435	K	Glucose-6-phosphate 1-dehydrogenase	Bczwf1	1	1.23103e-17	165.1	IPEAYESLILDALK(1)GDHSNFVR	3	0.191	2
A0A384J7Q3	281	K	Glucose-6-phosphate 1-dehydrogenase	Bczwf1	1	2.48126e-06	106.3	PISFSAEDVRDEK(1)VR	3	1.136	1
A0A384J7Q3	294	K	Glucose-6-phosphate 1-dehydrogenase	Bczwf1	1	7.61607e-07	114.63	AIPAIEPK(1)NVIIGQYGK	2	3.913	3
A0A384J7Q3	320	K	Glucose-6-phosphate 1-dehydrogenase	Bczwf1	1	0.000703449	97.452	EDDTVPK(1)DSR	2	-3.1946	1
A0A384J7Q3	65	K	Glucose-6-phosphate 1-dehydrogenase	Bczwf1	1	0.000623716	91.123	TK(1)MDHEEYIK	3	-0.42599	2
A0A384J7Q3	350	K	Glucose-6-phosphate 1-dehydrogenase	Bczwf1	1	0.00391957	78.759	AGK(1)ALNEQK	2	2.0564	1
A0A384J7Q3	185	K	Glucose-6-phosphate 1-dehydrogenase	Bczwf1	1	1.68231e-05	125.03	ALEPNWK(1)EDEIFR	2	0.3699	3
A0A384J7Q3	303	K	Glucose-6-phosphate 1-dehydrogenase	Bczwf1	0.999956	6.37907e-11	139.9	NVIIGQYGK(1)SLDGNKPSYK	3	1.1326	3
A0A384J7Q3	202	K	Glucose-6-phosphate 1-dehydrogenase	Bczwf1	1	0.0308701	66.056	EMVK(1)NILILR	2	-0.34889	1
A0A384J7Q3	168	K	Glucose-6-phosphate 1-dehydrogenase	Bczwf1	1	7.10074e-05	98.943	PFGK(1)DLGSSR	2	0.34612	3
A0A384J7Q3	115	K	Glucose-6-phosphate 1-dehydrogenase	Bczwf1	1	0.00237136	92.051	K(1)HCEEFEK	3	-0.22722	1
A0A384J7Q3	313	K	Glucose-6-phosphate 1-dehydrogenase	Bczwf1	0.999994	3.64106e-08	138.77	SLDGNKPSYK(1)EDDTVPK	3	-0.045073	5
A0A384J7Q3	231	K	Glucose-6-phosphate 1-dehydrogenase	Bczwf1	1	1.48119e-05	97.69	NHIDNVQITFK(1)EPFGTEGR	3	-0.37315	2
A0A384J7Q3	38	K	Glucose-6-phosphate 1-dehydrogenase	Bczwf1	1	8.79346e-05	117.52	K(1)TFPALFGLYR	2	0.67532	3
A0A384J7Q3	510	K	Glucose-6-phosphate 1-dehydrogenase	Bczwf1	1	4.64963e-05	84.94	FSDAAGYQWPTTQTAPNK(1)L	3	-1.5881	2
A0A384J7Q3	164	K	Glucose-6-phosphate 1-dehydrogenase	Bczwf1	1	0.00295386	86.136	IIVEK(1)PFGK	2	0.28867	3
A0A384J7Q3	73	K	Glucose-6-phosphate 1-dehydrogenase	Bczwf1	1	0.000198196	122.33	MDHEEYIK(1)R	3	-0.63873	2
A0A384J7Q3	372	K	Glucose-6-phosphate 1-dehydrogenase	Bczwf1	1	6.30547e-06	136.38	DVTSGIFK(1)DIPR	2	0.39688	3
A0A384J7Q3	54	K	Glucose-6-phosphate 1-dehydrogenase	Bczwf1	1	0.00139495	98.044	NQFLPK(1)DVR	2	-0.89211	3
A0A384J7R5	191	K	Bcyar1	Bcyar1	1	2.58962e-05	106.38	VK(1)ELGIGGSGAGEK	2	-2.7759	1
A0A384J7S6	14	K	Bcsgt1	Bcsgt1	1	1.36693e-05	107.82	STQAALGAAAIDK(1)R	2	0.091358	2
A0A384J7V9	350	K	tRNA-synt_1e domain-containing protein	BCIN_02g00120	1	0.00233014	84.817	GAGDFALWK(1)K	2	0.029605	2
A0A384J7V9	443	K	tRNA-synt_1e domain-containing protein	BCIN_02g00120	1	0.0034407	82.417	SLK(1)NFQTIR	2	0.89956	1
A0A384J7V9	283	K	tRNA-synt_1e domain-containing protein	BCIN_02g00120	1	0.0494433	62.714	IAIFVK(1)K	2	-0.76871	2
A0A384J7V9	125	K	tRNA-synt_1e domain-containing protein	BCIN_02g00120	1	0.00815453	76.064	LLELEK(1)SK	2	2.1106	1
A0A384J7W5	46	K	Uncharacterized protein	BCIN_02g00160	0.999767	4.81573e-06	141.37	K(1)EGKPVSHAFAK	3	-0.29204	2
A0A384J7W5	75	K	Uncharacterized protein	BCIN_02g00160	1	2.24243e-05	180.97	LAETK(1)GEDWVR	2	-2.7439	14
A0A384J7W5	70	K	Uncharacterized protein	BCIN_02g00160	1	1.39553e-23	280.25	ELLAGFAAGEIDK(1)LAETK	2	-0.32292	1
A0A384J7W5	57	K	Uncharacterized protein	BCIN_02g00160	1	2.73294e-08	110.75	PVSHAFAK(1)ELLAGFAAGEIDK	3	-0.25353	7
A0A384J7W5	49	K	Uncharacterized protein	BCIN_02g00160	1	0.000182569	87.216	EGK(1)PVSHAFAK	3	0.093868	8
A0A384J7X5	163	K	Nucleoside diphosphate kinase	Bcynk1	1	2.92806e-10	226.09	NVCHGSDSVENAK(1)K	2	0.076702	1
A0A384J7X5	75	K	Nucleoside diphosphate kinase	Bcynk1	1	2.32589e-05	127.83	LAAIK(1)LTTPGK	2	0.45959	3
A0A384J7X5	70	K	Nucleoside diphosphate kinase	Bcynk1	1	0.00209824	103.83	GYK(1)LAAIK	2	-0.027093	6
A0A384J7X5	179	K	Nucleoside diphosphate kinase	Bcynk1	1	1.7372e-11	163.18	EGEVLSWK(1)SAQHDWVYEK	3	-0.077606	7
A0A384J7X5	164	K	Nucleoside diphosphate kinase	Bcynk1	1	0.0019214	136.57	K(1)EIALWFK	2	-0.093397	5
A0A384J7Y1	750	K	Bcgdb1	Bcgdb1	1	3.95345e-06	142.08	TGAGEGGIGGVK(1)K	2	3.2206	1
A0A384J7Y1	735	K	Bcgdb1	Bcgdb1	1	6.45277e-06	138.89	LYTSASSEK(1)EVK	2	0.23983	1
A0A384J7Y7	246	K	FAD_binding_3 domain-containing protein	BCIN_02g00013	1	0.0597711	41.796	EWEESWK(1)AR	2	-0.20123	1
A0A384J7Y7	131	K	FAD_binding_3 domain-containing protein	BCIN_02g00013	1	5.31244e-06	101.92	TIASCLPSDQIHLGK(1)SLK	3	0.26992	2
A0A384J7Y7	190	K	FAD_binding_3 domain-containing protein	BCIN_02g00013	1	9.18642e-11	178.14	SLVK(1)MAALPQDVQNYCK	2	1.0783	1
A0A384J7Y7	99	K	FAD_binding_3 domain-containing protein	BCIN_02g00013	1	0.0427023	42.58	HHDTGEVGYTGK(1)LNTAK	3	0.40388	1
A0A384J7Y7	213	K	FAD_binding_3 domain-containing protein	BCIN_02g00013	1	0.0135483	59.265	HGNVWVAPGK(1)K	2	-0.055777	3
A0A384J7Z2	104	K	Uncharacterized protein	BCIN_02g00460	1	0.0163753	51.998	TIYGHK(1)SNVK	3	-0.1169	1
A0A384J7Z2	131	K	Uncharacterized protein	BCIN_02g00460	1	0.00623896	62.813	DTFNTHSSIDK(1)ASHAR	4	-0.10685	1
A0A384J7Z9	159	K	Bcrot2	Bcrot2	1	0.0481042	41.695	K(1)YPGVSHITFGPDGK	3	-0.52873	1
A0A384J7Z9	890	K	Bcrot2	Bcrot2	1	0.00534712	101.64	LTDK(1)YLK	2	0.44225	2
A0A384J7Z9	492	K	Bcrot2	Bcrot2	1	0.000672084	104.82	SK(1)DLAVHNK	3	-0.075036	2
A0A384J7Z9	902	K	Bcrot2	Bcrot2	1	0.00014798	98.943	NVGVEK(1)ILVVGAPK	2	0.28535	2
A0A384J7Z9	484	K	Bcrot2	Bcrot2	1	0.000294009	98.337	NEANYK(1)VVDELK	2	-3.0945	1
A0A384J7Z9	896	K	Bcrot2	Bcrot2	1	0.063434	50.791	SMK(1)NVGVEK	2	0.23967	1
A0A384J7Z9	88	K	Bcrot2	Bcrot2	1	0.011569	69.261	DGQLQGTILK(1)K	2	1.7645	1
A0A384J7Z9	173	K	Bcrot2	Bcrot2	1	9.02777e-07	109.14	YPGVSHITFGPDGK(1)FK	3	-0.47513	5
A0A384J7Z9	46	K	Bcrot2	Bcrot2	1	0.00061987	162.36	TCDQSGFCK(1)R	2	-0.72717	2
A0A384J7Z9	490	K	Bcrot2	Bcrot2	1	0.00801866	76.679	VVDELK(1)SK	2	0.055782	2
A0A384J803	178	K	Abhydrolase_3 domain-containing protein	BCIN_02g00540	1	0.0301386	58.32	K(1)DWYSVASETK	2	1.0507	1
A0A384J806	710	K	C2H2-type domain-containing protein	BCIN_02g01800	1	0.0521775	52.579	LFK(1)EEHFWK	3	-0.017898	1
A0A384J806	497	K	C2H2-type domain-containing protein	BCIN_02g01800	1	0.0495462	46.069	LQPPVTAPTPK(1)K	2	1.5504	1
A0A384J811	161	K	Uncharacterized protein	BCIN_02g01370	1	0.0359013	63.565	FHEVGGK(1)R	2	-0.47692	1
A0A384J811	690	K	Uncharacterized protein	BCIN_02g01370	1	2.43851e-06	138.19	K(1)VIDNFYFTDVISR	2	-1.2029	1
A0A384J811	679	K	Uncharacterized protein	BCIN_02g01370	1	4.17113e-05	123.01	VQLVDQNK(1)GSK	2	0.070113	3
A0A384J811	594	K	Uncharacterized protein	BCIN_02g01370	1	1.2368e-20	163.67	GAQIADVVLPGAAYTEK(1)AGTYVNTEGR	3	0.1293	2
A0A384J811	167	K	Uncharacterized protein	BCIN_02g01370	1	8.66612e-06	111.31	ASEDK(1)NIGPLIK	2	0.20445	1
A0A384J811	469	K	Uncharacterized protein	BCIN_02g01370	1	0.00276216	80.755	ETLAGPFGK(1)K	2	-1.3938	3
A0A384J811	689	K	Uncharacterized protein	BCIN_02g01370	1	0.0423131	60.589	STGAPLK(1)K	2	1.0324	1
A0A384J811	302	K	Uncharacterized protein	BCIN_02g01370	1	8.96096e-05	148.32	FACDGLK(1)TQR	2	0.25693	4
A0A384J811	312	K	Uncharacterized protein	BCIN_02g01370	1	0.00584207	94.114	LTTPLIK(1)K	2	0.082675	3
A0A384J811	105	K	Uncharacterized protein	BCIN_02g01370	1	4.09219e-18	174.53	PVASCAWPVQPGMVVK(1)TNSPLTHK	3	-0.61587	1
A0A384J811	293	K	Uncharacterized protein	BCIN_02g01370	1	4.85296e-15	252.68	LNDDVNEEWINDK(1)TR	2	-4.3597	2
A0A384J811	113	K	Uncharacterized protein	BCIN_02g01370	1	0.0162102	52.247	TNSPLTHK(1)AR	3	-0.54988	1
A0A384J824	246	K	Aldo_ket_red domain-containing protein	BCIN_02g00230	1	3.44905e-05	115.12	GVPVVTTSLK(1)EER	2	1.6748	2
A0A384J824	280	K	Aldo_ket_red domain-containing protein	BCIN_02g00230	1	0.000521249	96.464	K(1)YFADNFAGEDK	2	-0.048534	5
A0A384J824	83	K	Aldo_ket_red domain-containing protein	BCIN_02g00230	1	0.00268057	100.84	EK(1)LFVTTK	2	0.46167	2
A0A384J851	157	K	Bcede1	Bcede1	1	1.24423e-09	127.3	SSQYAQLFEK(1)SGAQGGILPGEHAK	3	-3.0026	1
A0A384J852	32	K	Uncharacterized protein	BCIN_02g00470	1	0.00181224	82.831	VLPMFSLK(1)GR	2	1.5639	4
A0A384J852	172	K	Uncharacterized protein	BCIN_02g00470	1	0.0537397	50.353	EGTTLDGK(1)K	2	-0.74701	1
A0A384J852	24	K	Uncharacterized protein	BCIN_02g00470	1	2.72862e-05	89.831	HNLTEAPTYTSK(1)VLPMFSLK	3	0.59839	1
A0A384J852	253	K	Uncharacterized protein	BCIN_02g00470	1	0.0386651	60.709	DK(1)IPMGR	2	0.90644	4
A0A384J852	10	K	Uncharacterized protein	BCIN_02g00470	1	1.28031e-05	127.83	AGEAMNDGK(1)FK	2	-0.60657	4
A0A384J852	12	K	Uncharacterized protein	BCIN_02g00470	1	0.000172516	92.265	FK(1)HNLTEAPTYTSK	3	0.45331	3
A0A384J852	79	K	Uncharacterized protein	BCIN_02g00470	1	0.00158608	85.813	IEK(1)EYGVTCK	2	0.6539	1
A0A384J855	230	K	Uncharacterized protein	BCIN_02g00480	1	3.20161e-05	125.54	YFEK(1)NQAEAVK	2	-0.30522	1
A0A384J885	50	K	Bcrpt1	Bcrpt1	1	6.62458e-05	107.97	TYGAAPYGAALK(1)K	2	0.18144	2
A0A384J885	57	K	Bcrpt1	Bcrpt1	1	0.002278	130.01	KLEQQIK(1)EK	2	-0.94251	1
A0A384J885	122	K	Bcrpt1	Bcrpt1	1	0.0116435	67.414	YVINVK(1)QIAK	2	0.37494	2
A0A384J885	59	K	Bcrpt1	Bcrpt1	1	0.0024136	90.263	EK(1)QTSVNEK	2	-0.86647	1
A0A384J885	413	K	Bcrpt1	Bcrpt1	1	3.46178e-06	137.8	VATEK(1)DFLSAVDK	2	-2.7116	2
A0A384J885	366	K	Bcrpt1	Bcrpt1	1	0.0101973	63.415	IHAK(1)SMSVER	3	-0.077411	3
A0A384J885	66	K	Bcrpt1	Bcrpt1	1	0.0243237	55.98	QTSVNEK(1)IGVK	2	2.0133	2
A0A384J885	216	K	Bcrpt1	Bcrpt1	1	0.00107503	70.994	FVNLGIDPPK(1)GALLYGPPGTGK	3	0.52181	1
A0A384J885	5	K	Bcrpt1	Bcrpt1	1	9.94164e-19	214.61	VSAK(1)GQNWENYK	2	0.21923	2
A0A384J885	110	K	Bcrpt1	Bcrpt1	1	0.000396286	101.5	IIQDEK(1)DTEK	2	-1.1799	2
A0A384J888	418	K	Bcqcr2	Bcqcr2	1	0.00754092	56.036	AFQIDEVGK(1)SVESVSIEK	3	-1.384	1
A0A384J888	160	K	Bcqcr2	Bcqcr2	1	6.28799e-08	110.56	YTSHEYHEEVEHQIK(1)LGQK	4	-0.34944	2
A0A384J888	68	K	Bcqcr2	Bcqcr2	1	0.00205275	79.659	LAVVAK(1)AGTR	2	-0.42114	4
A0A384J888	377	K	Bcqcr2	Bcqcr2	1	2.03832e-13	165.66	AISEGSISQEDFTK(1)AVANAK	3	-0.44752	4
A0A384J888	427	K	Bcqcr2	Bcqcr2	1	8.43748e-05	111.86	SVESVSIEK(1)LK	2	2.1365	2
A0A384J888	363	K	Bcqcr2	Bcqcr2	1	1.66004e-10	169.06	ALK(1)AISEGSISQEDFTK	3	-1.0666	3
A0A384J888	360	K	Bcqcr2	Bcqcr2	1	0.0311324	50.354	SAAIEAVK(1)ALK	2	0.3217	1
A0A384J888	433	K	Bcqcr2	Bcqcr2	1	0.000240627	105.2	SAAK(1)AILEGK	2	-0.10646	2
A0A384J888	383	K	Bcqcr2	Bcqcr2	1	2.33907e-40	249.97	AVANAK(1)YNALEEGQNVEAGLVLTGSGLVHGGK	3	0.68403	1
A0A384J888	257	K	Bcqcr2	Bcqcr2	1	1.86606e-49	314.47	WVGEFFTGTHAGQALSGPGATK(1)YYGGEER	3	-0.62565	3
A0A384J888	62	K	Bcqcr2	Bcqcr2	1	0.000890086	74.649	DVAGATTK(1)LAVVAK	2	2.1004	1
A0A384J898	61	K	FAD-binding PCMH-type domain-containing protein	BCIN_02g00280	1	3.84149e-09	110.27	GK(1)LIATVPLASPCHIDGFETYDVDK	3	1.2128	1
A0A384J8A9	42	K	Uncharacterized protein	BCIN_02g02700	1	0.0059591	108.92	FEADQK(1)R	2	-1.9653	1
A0A384J8A9	105	K	Uncharacterized protein	BCIN_02g02700	1	0.0642948	41.338	SK(1)YEPSEPFR	2	1.2283	1
A0A384J8B2	103	K	Actin-related protein 2/3 complex subunit 3	Bcarc18	1	0.0401439	72.23	VRPK(1)MEFR	3	0.32201	1
A0A384J8B9	386	K	Bcfth1	Bcfth1	1	0.0117442	67.334	DPEK(1)ALDTVR	2	0.44308	2
A0A384J8C2	251	K	Uncharacterized protein	BCIN_02g01010	1	9.95977e-06	96.591	NK(1)VLATGTTQQLPFAEVQEVR	3	2.4619	1
A0A384J8C2	183	K	Uncharacterized protein	BCIN_02g01010	1	8.00597e-05	89.877	THGISPVDAESSK(1)FSQK	3	2.6537	1
A0A384J8C2	31	K	Uncharacterized protein	BCIN_02g01010	1	0.0117985	58.889	ASHQAFFK(1)QR	3	0.57706	1
A0A384J8C3	117	K	Uncharacterized protein	BCIN_02g01020	1	0.00143437	129.47	FVVSVIK(1)R	2	0.27683	2
A0A384J8E4	835	K	Carrier domain-containing protein	BCIN_02g00016	1	0.027724	79.659	LVELDLNEK(1)K	2	-1.1488	1
A0A384J8E6	66	K	Uncharacterized protein	BCIN_02g02490	1	0.0106815	67.252	TTSSTK(1)WISAK	2	1.4627	1
A0A384J8F6	324	K	Bccpd2	Bccpd2	1	0.000447517	95.417	AFLPSYLPIINK(1)R	2	-0.64767	1
A0A384J8F6	278	K	Bccpd2	Bccpd2	1	0.053758	42.843	WCDNYFSNK(1)HR	3	-0.64863	1
A0A384J8F6	125	K	Bccpd2	Bccpd2	1	3.1778e-08	164.93	EIVHELEQVDGK(1)K	2	1.5567	4
A0A384J8F6	400	K	Bccpd2	Bccpd2	1	0.00512513	76.228	LVDVLK(1)EPR	2	-0.14987	1
A0A384J8G7	280	K	Bcape1	Bcape1	1	0.00220324	77.674	DEK(1)TGYISQK	2	4.2067	1
A0A384J8G7	290	K	Bcape1	Bcape1	1	0.0100768	68.657	LVK(1)LGWPIAR	2	-0.63688	1
A0A384J8H5	216	K	Signal peptidase subunit 3	Bcspc3	1	0.00107604	92.538	VFGLPALK(1)EK	2	3.9706	1
A0A384J8K0	132	K	Glucosamine 6-phosphate N-acetyltransferase	BCIN_02g01630	1	0.0328476	51.726	LIK(1)ALDHIASER	3	1.7591	1
A0A384J8K0	153	K	Glucosamine 6-phosphate N-acetyltransferase	BCIN_02g01630	1	0.0581489	48.091	SILDCGAK(1)K	2	-2.1749	1
A0A384J8K6	83	K	Bchpm1	Bchpm1	1	1.78209e-05	112.73	LDDGK(1)EIGIPR	2	-2.04	1
A0A384J8L2	734	K	Bcstt3	Bcstt3	1	2.83266e-05	118.58	DHASAASFDK(1)GNK	2	2.8657	3
A0A384J8N2	323	K	Bcnrp1	Bcnrp1	1	3.097e-10	185.74	ALNEK(1)AIEVSPSSSR	2	-0.50441	1
A0A384J8Q2	170	K	Uncharacterized protein	BCIN_02g03450	1	0.00985507	61.815	LVAHYEK(1)INK	3	0.32406	1
A0A384J8Q2	103	K	Uncharacterized protein	BCIN_02g03450	1	0.000235169	97.163	LIDSYSHYK(1)EK	3	-0.025076	4
A0A384J8R8	466	K	Bcpmt4	Bcpmt4	1	0.069751	50.149	QDFK(1)SLQGQFK	2	0.91188	1
A0A384J8R8	759	K	Bcpmt4	Bcpmt4	1	0.000607404	83.226	K(1)WLGYDLHFAK	3	0.054802	1
A0A384J8R8	543	K	Bcpmt4	Bcpmt4	1	0.00642228	105.14	K(1)WFELQR	2	-1.8904	3
A0A384J8R8	473	K	Bcpmt4	Bcpmt4	1	7.7995e-05	98.943	SLQGQFK(1)LIHWPSK	3	0.1443	1
A0A384J8S2	104	K	Citrate synthase	BCIN_02g02750	1	0.000324171	95.264	GK(1)TIPECQELLPK	2	-0.57258	1
A0A384J8S2	241	K	Citrate synthase	BCIN_02g02750	1	6.43548e-05	85.054	DK(1)DYSFNFANQLGFGENK	3	-0.79385	2
A0A384J8S2	239	K	Citrate synthase	BCIN_02g02750	1	1.11626e-21	206.94	VAAVQK(1)DK	2	-0.061885	3
A0A384J8S2	42	K	Citrate synthase	BCIN_02g02750	1	0.00296307	138.26	TQTLK(1)ER	2	0.2267	2
A0A384J8S2	401	K	Citrate synthase	BCIN_02g02750	1	0.000457778	78.814	IAPGVLTEHGK(1)TK	3	0.6256	2
A0A384J8S2	464	K	Citrate synthase	BCIN_02g02750	1	5.23842e-06	128.76	SFSTEK(1)WAEIVGAK	2	-0.23663	1
A0A384J8S2	324	K	Citrate synthase	BCIN_02g02750	1	2.26781e-06	113.01	MK(1)AAIGDDLSDEAIK	2	-0.42579	8
A0A384J8S2	383	K	Citrate synthase	BCIN_02g02750	1	7.47166e-07	113.4	HLPSDPMYK(1)LVSQVYK	3	0.49554	7
A0A384J8S2	84	K	Citrate synthase	BCIN_02g02750	1	1.01114e-08	128.79	GIK(1)SLVWEGSVLDSEEGIR	3	-2.517	2
A0A384J8S2	233	K	Citrate synthase	BCIN_02g02750	1	0.000627178	107.57	GGK(1)VAAVQK	2	0.33692	2
A0A384J8S2	458	K	Citrate synthase	BCIN_02g02750	1	0.000138031	123.86	PK(1)SFSTEK	2	1.1023	4
A0A384J8S2	374	K	Citrate synthase	BCIN_02g02750	1	1.77262e-08	160.63	EFAEK(1)HLPSDPMYK	2	-0.20664	9
A0A384J8S2	390	K	Citrate synthase	BCIN_02g02750	1	9.71429e-08	117.84	LVSQVYK(1)IAPGVLTEHGK	3	0.046613	3
A0A384J8S2	230	K	Citrate synthase	BCIN_02g02750	1	0.000195658	111.61	IYQNVFK(1)GGK	2	0.33806	3
A0A384J8S2	199	K	Citrate synthase	BCIN_02g02750	1	2.05696e-16	237.31	K(1)NEYWGHTFEDSMDLIAK	3	0.70735	7
A0A384J8S2	472	K	Citrate synthase	BCIN_02g02750	1	0.02214	66.568	WAEIVGAK(1)L	2	-0.35209	4
A0A384J8S2	52	K	Citrate synthase	BCIN_02g02750	1	9.77325e-06	124.07	FAEQLPEK(1)IEQIK	3	0.15118	3
A0A384J8S2	66	K	Citrate synthase	BCIN_02g02750	1	6.71654e-21	221.13	GYGNK(1)VIGEVTLDQVYGGAR	3	1.5414	2
A0A384J8S2	195	K	Citrate synthase	BCIN_02g02750	1	0.02458	67.035	AYAK(1)GMK	2	1.0479	3
A0A384J8S5	548	K	Bcnic96	Bcnic96	1	0.00525627	57.248	QFAAAYLDDNTNSAQAADLK(1)K	3	-2.349	1
A0A384J8S5	755	K	Bcnic96	Bcnic96	1	0.0493751	48.091	TFK(1)DIGAR	2	-2.9428	1
A0A384J8T3	123	K	Tubulin alpha chain	BctubB	1	3.32246e-05	125.23	EILDGTLDK(1)IR	2	0.022008	3
A0A384J8T3	165	K	Tubulin alpha chain	BctubB	1	0.00654276	91.853	LSTDYGK(1)K	2	0.12746	3
A0A384J8T3	114	K	Tubulin alpha chain	BctubB	1	5.74121e-08	135.47	GHYTIGK(1)EILDGTLDK	3	-0.042554	7
A0A384J8T3	168	K	Tubulin alpha chain	BctubB	1	1.52882e-05	128.68	SK(1)LEFAVYPAPR	2	-0.59082	2
A0A384J8T3	408	K	Tubulin alpha chain	BctubB	1	0.00298891	144.12	FDLMYSK(1)R	2	-0.12792	6
A0A384J8T3	401	K	Tubulin alpha chain	BctubB	1	3.36942e-05	117.2	LDHK(1)FDLMYSK	3	0.47707	2
A0A384J8T3	98	K	Tubulin alpha chain	BctubB	1	8.44325e-18	202.81	SLFHPELLISGK(1)EDAANNYAR	3	0.26877	8
A0A384J8T3	338	K	Tubulin alpha chain	BctubB	1	3.74513e-05	120.59	DCNAAVASLK(1)AK	2	0.65858	2
A0A384J8T3	340	K	Tubulin alpha chain	BctubB	1	6.49982e-08	145.69	AK(1)TSFNLVEWCPTGFK	2	0.98346	2
A0A384J8T3	62	K	Tubulin alpha chain	BctubB	1	1.01212e-21	208.17	AVHESGELDTVFTETGNGK(1)YVPR	3	0.065422	2
A0A384J8U8	36	K	Uncharacterized protein	BCIN_02g02980	1	1.00665e-07	117.29	QDK(1)ETVDWIVMQDVHDPR	3	-0.20692	1
A0A384J8V0	14	K	WD_REPEATS_REGION domain-containing protein	BCIN_02g02260	1	0.0121176	82.452	AK(1)LAELK	2	0.46846	2
A0A384J8V3	119	K	Bcggc1	Bcggc1	1	3.28999e-09	142.26	DYLTTHHGSTFENTFGK(1)K	3	-0.45778	2
A0A384J8V3	53	K	Bcggc1	Bcggc1	1	2.69491e-05	161.19	LMSNQGSTK(1)GK	2	-0.72787	1
A0A384J8V3	43	K	Bcggc1	Bcggc1	1	4.8514e-18	171.29	LLGSGSAGIAELAVFHPVDTIAK(1)R	3	0.33349	4
A0A384J8V3	13	K	Bcggc1	Bcggc1	1	0.00929716	69.276	GYK(1)SESTLAR	2	1.0858	1
A0A384J8V3	62	K	Bcggc1	Bcggc1	1	0.00425088	76.228	LAEVIFK(1)DK	2	0.6032	2
A0A384J8V3	55	K	Bcggc1	Bcggc1	1	0.00406307	77.662	GK(1)LAEVIFK	2	0.3265	1
A0A384J8V8	53	K	Uncharacterized protein	BCIN_02g03080	1	1.11777e-05	122.33	LTPK(1)DSYNILVEQR	2	-2.9308	2
A0A384J8V8	160	K	Uncharacterized protein	BCIN_02g03080	1	0.000262824	96.171	HLAWDMGK(1)TFK	3	-0.55898	1
A0A384J8W0	538	K	Bcdnm1	Bcdnm1	1	0.00131438	122.52	LIQEEK(1)ER	2	1.3141	1
A0A384J8W0	314	K	Bcdnm1	Bcdnm1	1	0.00804136	94.006	LPDIK(1)AR	2	-0.096641	6
A0A384J8W0	171	K	Bcdnm1	Bcdnm1	1	7.39684e-10	169.64	VPIGDQPTDIEK(1)QTR	2	1.6502	1
A0A384J8W0	277	K	Bcdnm1	Bcdnm1	1	0.000137449	96.745	SEADFFK(1)HHPAYR	4	-0.3301	3
A0A384J8Y7	163	K	Bcatp4	Bcatp4	1	4.74885e-10	179.56	TLFEVSK(1)ETAQLEAK	2	0.98766	3
A0A384J8Y7	205	K	Bcatp4	Bcatp4	1	4.47308e-05	117.93	QQK(1)ELSESIISK	2	1.2546	2
A0A384J8Y7	124	K	Bcatp4	Bcatp4	1	0.00157506	96.668	IK(1)NILNAAR	2	-0.0090731	3
A0A384J8Y7	217	K	Bcatp4	Bcatp4	1	0.000749757	140.17	IQK(1)ELENPK	2	-1.0854	2
A0A384J8Y7	214	K	Bcatp4	Bcatp4	1	0.000356933	96.82	ELSESIISK(1)IQK	2	-1.2499	1
A0A384J8Y7	139	K	Bcatp4	Bcatp4	1	0.000120475	144.77	ADHTEAVK(1)TR	3	-0.1416	1
A0A384J8Y7	171	K	Bcatp4	Bcatp4	1	7.42926e-18	170.27	ETAQLEAK(1)AYALEQQTALAAEAK	3	-0.058276	1
A0A384J8Z2	131	K	Bccys3	Bccys3	1	0.0103978	59.198	YFTQVAK(1)AHGVK	3	2.9673	1
A0A384J8Z2	78	K	Bccys3	Bccys3	1	0.000288203	84.092	DNFEK(1)AVAALEHAK	3	-1.1564	1
A0A384J8Z9	75	K	Bccox6	Bccox6	1	4.96199e-08	138.91	YEK(1)EFEQVQDVFELQR	3	-0.24788	2
A0A384J8Z9	129	K	Bccox6	Bccox6	1	0.0159832	69.825	IFEGIK(1)AK	2	-0.77881	4
A0A384J8Z9	146	K	Bccox6	Bccox6	1	1.17168e-08	162.7	GQYDQYLEELK(1)PLR	2	-0.10044	1
A0A384J8Z9	157	K	Bccox6	Bccox6	1	2.99701e-06	120.63	EELGVSLK(1)EDLYPESK	2	-2.339	1
A0A384J908	52	K	Uncharacterized protein	BCIN_02g02510	1	6.58436e-05	130.09	WNNGK(1)QGEVK	2	-0.69207	2
A0A384J908	6	K	Uncharacterized protein	BCIN_02g02510	1	3.44905e-05	115.12	AFAWK(1)ASGLTYNK	2	-0.096998	3
A0A384J908	47	K	Uncharacterized protein	BCIN_02g02510	1	0.00109087	127.84	FAK(1)WNNGK	2	0.28468	3
A0A384J908	14	K	Uncharacterized protein	BCIN_02g02510	1	5.75256e-08	153.94	ASGLTYNK(1)YLSVAAR	2	1.6082	1
A0A384J909	248	K	Bcyhm2	Bcyhm2	1	0.02771	51.591	VEMQSK(1)TVDPNRPAK	3	1.5403	1
A0A384J909	177	K	Bcyhm2	Bcyhm2	1	0.00050104	93.345	GINK(1)GVNAVAIR	2	0.32734	1
A0A384J910	90	K	Uncharacterized protein	BCIN_02g03530	1	9.79838e-31	195.97	LASVPSGGAGAAPAAGGAAAAGGAAAEEK(1)VEEK	3	0.27522	3
A0A384J910	94	K	Uncharacterized protein	BCIN_02g03530	1	0.0187618	68.016	VEEK(1)AEEK	2	0.062112	1
A0A384J910	44	K	Uncharacterized protein	BCIN_02g03530	1	1.96857e-05	196.27	LDTLIK(1)ELDGK	2	0.45766	16
A0A384J916	1005	K	Bcade6	Bcade6	1	0.000451216	94.547	VPAASK(1)QQLAIR	2	-0.34682	2
A0A384J916	621	K	Bcade6	Bcade6	1	0.00132606	70.538	DSTEHPTPIDLPMSTLFPK(1)DR	3	-0.19797	3
A0A384J918	52	K	Bcrpn8	Bcrpn8	1	5.19524e-07	129.77	VVGVLLGQNEGK(1)NVR	2	0.40033	2
A0A384J918	119	K	Bcrpn8	Bcrpn8	1	9.70709e-05	109	ASDLEVNELFK(1)R	2	-2.2456	1
A0A384J918	106	K	Bcrpn8	Bcrpn8	1	0.000404733	86.911	LIGWYHSGPK(1)LR	3	-0.35436	3
A0A384J918	303	K	Bcrpn8	Bcrpn8	1	6.81879e-18	249.41	AITAFHDLIENK(1)IQNR	3	-0.23422	2
A0A384J918	96	K	Bcrpn8	Bcrpn8	1	0.0166331	49.243	EK(1)LIGWYHSGPK	3	1.234	1
A0A384J937	281	K	T-complex protein 1 subunit delta	Bccct4	1	0.00442163	84.615	TYLLNLVK(1)K	2	-0.27856	2
A0A384J937	367	K	T-complex protein 1 subunit delta	Bccct4	1	0.00563277	87.476	LVK(1)ITGTK	2	-0.17743	1
A0A384J937	18	K	T-complex protein 1 subunit delta	Bccct4	0.999114	0.00318311	75.387	DK(0.999)EK(0.001)PMAVR	3	-0.66821	1
A0A384J937	376	K	T-complex protein 1 subunit delta	Bccct4	1	6.93617e-05	96.604	SAGK(1)TVSIVCR	2	-2.6525	1
A0A384J937	488	K	T-complex protein 1 subunit delta	Bccct4	1	0.00804415	69.03	NAGVSIK(1)SGGVK	2	1.3389	2
A0A384J937	56	K	T-complex protein 1 subunit delta	Bccct4	1	2.27319e-05	92.098	MIQDGK(1)GGTLITNDGSTMMK	3	-0.81306	2
A0A384J941	202	K	Bcoxa1	Bcoxa1	1	1.40777e-06	111.64	EFTAPVQALMMEAK(1)K	3	-0.17344	1
A0A384J952	69	K	Nitroreductase domain-containing protein	BCIN_02g04510	1	0.00646369	71.524	LWDITK(1)EVLK	2	-1.8001	2
A0A384J952	63	K	Nitroreductase domain-containing protein	BCIN_02g04510	1	0.0031412	71.153	AEHEK(1)LWDITK	3	-0.091269	1
A0A384J952	73	K	Nitroreductase domain-containing protein	BCIN_02g04510	1	7.99087e-09	137.69	EVLK(1)GVVPADQFEGTAQK	2	-1.5562	1
A0A384J952	23	K	Nitroreductase domain-containing protein	BCIN_02g04510	1	1.58513e-10	196.97	TIYALSNK(1)STIPDSK	2	1.9568	1
A0A384J952	58	K	Nitroreductase domain-containing protein	BCIN_02g04510	1	0.0166765	49.934	VVLLLK(1)AEHEK	3	-0.15801	2
A0A384J952	12	K	Nitroreductase domain-containing protein	BCIN_02g04510	1	2.48739e-10	234.69	SPSTQFIDLLK(1)AR	2	1.8183	3
A0A384J954	194	K	RNase III domain-containing protein	BCIN_02g03160	1	0.0416309	47.971	VDDILSK(1)ER	2	-0.050038	1
A0A384J964	124	K	Ribulose-phosphate 3-epimerase	Bcrpe1	1	0.00801866	76.679	TNPK(1)ELIR	2	-0.24006	2
A0A384J964	240	K	Ribulose-phosphate 3-epimerase	Bcrpe1	1	0.0019574	80.916	DPSEVIAK(1)LR	2	1.8673	2
A0A384J964	87	K	Ribulose-phosphate 3-epimerase	Bcrpe1	1	0.0121696	82.305	WVK(1)EFQK	2	-0.49441	2
A0A384J964	187	K	Ribulose-phosphate 3-epimerase	Bcrpe1	1	0.000365245	94.023	FMASELPK(1)VAELR	2	1.3875	1
A0A384J979	6	K	Bcrna1	Bcrna1	1	3.77372e-06	174.05	TTATK(1)IFSLEGK	2	0.032616	2
A0A384J979	197	K	Bcrna1	Bcrna1	1	0.00357637	70.089	AYSLHTGVK(1)EVK	3	-0.68059	2
A0A384J979	61	K	Bcrna1	Bcrna1	1	4.1963e-06	132.9	VIGEVLGEK(1)TNLK	2	-0.13697	2
A0A384J979	13	K	Bcrna1	Bcrna1	1	0.000222479	107.79	IFSLEGK(1)GLK	2	-2.908	2
A0A384J9A1	6	K	Coiled-coil_56 domain-containing protein	BCIN_02g03600	1	0.0251931	55.261	PLVPK(1)SSYYDK	2	0.43411	1
A0A384J9B9	71	K	Coatomer subunit alpha	BCIN_02g05260	1	0.00473316	61.862	GIDFHK(1)TQPLFVSGGDDYK	3	0.98387	1
A0A384J9B9	374	K	Coatomer subunit alpha	BCIN_02g05260	1	0.000115339	104.24	NIESPTLLTLK(1)K	2	0.53289	2
A0A384J9B9	604	K	Coatomer subunit alpha	BCIN_02g05260	1	0.000268921	98.942	PK(1)ILNIDPTEYR	2	0.67012	1
A0A384J9B9	294	K	Coatomer subunit alpha	BCIN_02g05260	1	0.00376102	135.87	VWDLNK(1)R	2	0.25388	2
A0A384J9B9	688	K	Coatomer subunit alpha	BCIN_02g05260	1	0.0599799	41.317	QLDRPK(1)LWSR	3	1.9798	1
A0A384J9B9	18	K	Coatomer subunit alpha	BCIN_02g05260	1	0.022009	73.26	FESK(1)SSR	2	0.31507	1
A0A384J9B9	357	K	Coatomer subunit alpha	BCIN_02g05260	1	0.001856	170.68	HVK(1)SYDFQK	2	0.59182	2
A0A384J9B9	23	K	Coatomer subunit alpha	BCIN_02g05260	1	0.016456	55.461	AK(1)GIAFHPK	3	-0.25858	1
A0A384J9B9	616	K	Coatomer subunit alpha	BCIN_02g05260	1	0.0111253	85.265	FK(1)LALVK	2	0.070535	1
A0A384J9B9	647	K	Coatomer subunit alpha	BCIN_02g05260	1	0.000434526	92.439	NSSLVGQSIISYLQK(1)K	2	1.0406	1
A0A384J9C4	69	K	MFS domain-containing protein	BCIN_02g03560	1	0.000404536	101.39	LTDK(1)ISFITR	2	1.9229	3
A0A384J9C4	595	K	MFS domain-containing protein	BCIN_02g03560	1	0.000855445	89.43	LDAGDK(1)ILEMR	2	-0.14383	2
A0A384J9C4	349	K	MFS domain-containing protein	BCIN_02g03560	1	0.00904392	60.937	ESLSLTVK(1)HFSGR	3	0.43115	1
A0A384J9C4	589	K	MFS domain-containing protein	BCIN_02g03560	1	0.0005851	94.538	NYDPK(1)LDAGDK	2	0.33837	3
A0A384J9C4	325	K	MFS domain-containing protein	BCIN_02g03560	1	0.00113168	78.139	MPLISK(1)GLDIAK	2	-2.2217	2
A0A384J9C4	606	K	MFS domain-containing protein	BCIN_02g03560	1	0.000381844	175.49	QEWELK(1)QTEK	2	-1.7308	1
A0A384J9C5	708	K	Bcsfb3	Bcsfb3	1	6.65282e-10	172.43	GALSEK(1)NVDILAGYR	2	-0.53842	2
A0A384J9C5	889	K	Bcsfb3	Bcsfb3	1	0.0228773	57.175	GAK(1)ALTIQLAR	2	0.21874	2
A0A384J9E5	74	K	Bckre5	Bckre5	1	0.0018115	71.279	IADGYFAK(1)ASTDK	2	3.8097	2
A0A384J9E5	951	K	Bckre5	Bckre5	1	0.0706976	40.724	MFLNPK(1)ER	2	-2.0852	1
A0A384J9E5	1173	K	Bckre5	Bckre5	1	2.89399e-07	157.09	GLNFAQGILGSK(1)TK	2	0.82567	1
A0A384J9E5	960	K	Bckre5	Bckre5	1	0.00342173	147.19	LQELPVK(1)R	2	0.57109	1
A0A384J9F2	179	K	Bcrpt6	Bcrpt6	1	5.56295e-05	98.508	GVLLYGPPGTGK(1)TLLAR	3	2.0806	3
A0A384J9F2	273	K	Bcrpt6	Bcrpt6	1	0.0472032	43.68	GIK(1)VIMATNR	2	2.6106	1
A0A384J9F2	386	K	Bcrpt6	Bcrpt6	1	0.0126211	68.846	EVSLGK(1)LWK	2	-0.071686	1
A0A384J9F2	380	K	Bcrpt6	Bcrpt6	1	0.000186964	112.84	HDDK(1)EVSLGK	2	1.2149	1
A0A384J9H1	371	K	Ribos_L4_asso_C domain-containing protein	BCIN_02g04220	1	0.000227213	107.11	TQYAQVLK(1)ED	2	-0.17419	2
A0A384J9H1	330	K	Ribos_L4_asso_C domain-containing protein	BCIN_02g04220	1	3.7183e-07	222.3	NPLLNK(1)QVLLR	2	-0.65133	8
A0A384J9H1	119	K	Ribos_L4_asso_C domain-containing protein	BCIN_02g04220	1	0.00328307	132.96	INLGQK(1)R	2	-0.48917	3
A0A384J9H1	324	K	Ribos_L4_asso_C domain-containing protein	BCIN_02g04220	1	0.00465927	119.56	K(1)NPLLNK	2	-0.41836	3
A0A384J9H1	363	K	Ribos_L4_asso_C domain-containing protein	BCIN_02g04220	1	2.55719e-05	158.56	INK(1)TQYAQVLK	2	0.39016	1
A0A384J9H1	174	K	Ribos_L4_asso_C domain-containing protein	BCIN_02g04220	1	3.1363e-13	165.66	TSAAAGLLK(1)TVGALADVEK	3	0.22978	1
A0A384J9H1	162	K	Ribos_L4_asso_C domain-containing protein	BCIN_02g04220	1	2.76996e-14	150.94	GHQISEVAEVPLVINSEVFEGAK(1)IAR	3	-0.5669	3
A0A384J9H1	351	K	Ribos_L4_asso_C domain-containing protein	BCIN_02g04220	1	0.000236618	95.264	IGTK(1)GLDAGKPER	3	-1.1755	3
A0A384J9H1	105	K	Ribos_L4_asso_C domain-containing protein	BCIN_02g04220	1	0.000248835	130.75	MFAPTK(1)VWR	2	-1.2175	11
A0A384J9H1	25	K	Ribos_L4_asso_C domain-containing protein	BCIN_02g04220	1	5.99082e-06	81.532	ATGTTIPLPK(1)VFTSPIRPDIVQTVHTGMAK	4	0.42205	2
A0A384J9H1	280	K	Ribos_L4_asso_C domain-containing protein	BCIN_02g04220	1	3.85497e-07	126.8	K(1)DFLLPSNVVSQADIGR	2	0.082734	3
A0A384J9H1	279	K	Ribos_L4_asso_C domain-containing protein	BCIN_02g04220	1	1.16953e-06	112.82	ALDNIYGTTTAPSALK(1)K	2	0.32747	5
A0A384J9H1	220	K	Ribos_L4_asso_C domain-containing protein	BCIN_02g04220	1	4.88918e-11	178.03	GPLVVYDGNADGK(1)ELVR	2	-0.15452	8
A0A384J9H1	184	K	Ribos_L4_asso_C domain-containing protein	BCIN_02g04220	1	6.3243e-06	136.7	TVGALADVEK(1)VK	2	0.040697	17
A0A384J9H1	15	K	Ribos_L4_asso_C domain-containing protein	BCIN_02g04220	1	3.73422e-18	174.99	PTVSVLSADGK(1)ATGTTIPLPK	3	-0.2581	8
A0A384J9H1	345	K	Ribos_L4_asso_C domain-containing protein	BCIN_02g04220	1	0.00079479	86.262	LNPYAAGYSK(1)EK	2	0.43628	4
A0A384J9H1	317	K	Ribos_L4_asso_C domain-containing protein	BCIN_02g04220	1	0.00485767	117.93	GSALTK(1)R	2	0.54381	2
A0A384J9H1	56	K	Ribos_L4_asso_C domain-containing protein	BCIN_02g04220	1	2.81604e-13	145.55	QPYAVSEK(1)AGHQTSAESWGTGR	3	-1.6803	5
A0A384J9H1	357	K	Ribos_L4_asso_C domain-containing protein	BCIN_02g04220	1	0.000303586	133.23	GLDAGK(1)PER	2	0.072107	6
A0A384J9H1	45	K	Ribos_L4_asso_C domain-containing protein	BCIN_02g04220	1	2.02861e-13	151.96	VFTSPIRPDIVQTVHTGMAK(1)NK	4	-0.37083	3
A0A384J9H1	113	K	Ribos_L4_asso_C domain-containing protein	BCIN_02g04220	1	4.67676e-10	185.81	WHQK(1)INLGQK	2	0.21099	10
A0A384J9H9	564	K	Amine oxidase	BCIN_02g05100	1	8.54163e-05	123.67	MLADK(1)ESFHHK	2	0.0050736	4
A0A384J9H9	95	K	Amine oxidase	BCIN_02g05100	1	1.06418e-17	168.39	NTDK(1)LHEAIVNLSAGQVESNVR	3	1.2067	2
A0A384J9H9	546	K	Amine oxidase	BCIN_02g05100	1	0.0155711	63.212	NPINGK(1)PVAYK	2	0.034777	2
A0A384J9H9	594	K	Amine oxidase	BCIN_02g05100	1	1.71209e-10	195.2	DGELYAGGK(1)YTNQSR	2	-2.3643	3
A0A384J9H9	17	K	Amine oxidase	BCIN_02g05100	1	7.15552e-18	162.71	K(1)TTLEHPLGPLTAAEISQSSQIIK	3	-0.47791	1
A0A384J9H9	231	K	Amine oxidase	BCIN_02g05100	1	0.00162434	72.568	IDIMPTGADNTIK(1)ELSPYK	2	1.8343	2
A0A384J9H9	677	K	Amine oxidase	BCIN_02g05100	1	6.73575e-06	175.88	SVLAK(1)DSAAQHK	3	0.39461	2
A0A384J9H9	60	K	Amine oxidase	BCIN_02g05100	1	0.00478322	82.645	SITLEEPK(1)K	2	1.5791	1
A0A384J9H9	256	K	Amine oxidase	BCIN_02g05100	1	0.000593468	73.294	DLK(1)PLNVIQPEGASFEVTK	3	-1.3596	1
A0A384J9H9	284	K	Amine oxidase	BCIN_02g05100	1	1.30673e-13	198.95	FSEQGHTIEWQK(1)WSFK	3	-0.29357	1
A0A384J9H9	16	K	Amine oxidase	BCIN_02g05100	1	5.41181e-08	138.19	STAEVQTSLPFVGGK(1)K	2	1.8756	2
A0A384J9I2	72	K	Bcemg1	Bcemg1	1	5.40565e-08	114.55	AAEEK(1)YSLLNSDEHIGIMR	3	0.5411	1
A0A384J9I5	83	K	Spindle pole body component	BCIN_02g03190	1	0.0682292	41.448	LQK(1)LPELK	2	0.070905	1
A0A384J9J1	323	K	Aamy domain-containing protein	BCIN_02g05690	1	0.000118537	134.38	PSWNLTEIK(1)K	2	-0.026151	2
A0A384J9J5	219	K	PKS_ER domain-containing protein	BCIN_02g05870	1	0.0205326	71.379	DK(1)EFPSK	2	1.5389	1
A0A384J9L2	124	K	Bchnt1	Bchnt1	1	0.0664265	45.081	TDMDK(1)LK	2	-0.087742	1
A0A384J9L2	133	K	Bchnt1	Bchnt1	1	0.00652431	73.233	ALFAEIK(1)AK	2	-0.25975	2
A0A384J9L2	126	K	Bchnt1	Bchnt1	1	0.0470384	45.307	LK(1)ALFAEIK	2	2.6451	1
A0A384J9L2	14	K	Bchnt1	Bchnt1	1	0.00879814	69.672	IIK(1)GDIPSFK	2	-0.66099	1
A0A384J9L6	27	K	Bcrps31	Bcrps31	1	1.15703e-15	219.58	TITLEVESSDTIDNVK(1)AK	3	0.48912	3
A0A384J9L6	6	K	Bcrps31	Bcrps31	1	2.53221e-05	168.3	MQIFVK(1)TLTGK	2	-0.34197	9
A0A384J9L6	104	K	Bcrps31	Bcrps31	1	0.00517453	89.55	LAVLK(1)YYK	2	0.14015	6
A0A384J9L6	11	K	Bcrps31	Bcrps31	1	8.98877e-06	97.256	TLTGK(1)TITLEVESSDTIDNVK	3	-0.27442	1
A0A384J9L6	33	K	Bcrps31	Bcrps31	1	4.99714e-09	138.21	IQDK(1)EGIPPDQQR	2	-0.34108	15
A0A384J9L6	63	K	Bcrps31	Bcrps31	1	1.67215e-08	130.27	TLSDYNIQK(1)ESTLHLVLR	3	0.92752	3
A0A384J9L6	83	K	Bcrps31	Bcrps31	1	0.0159468	84.568	K(1)VYTTPK	2	-0.39955	2
A0A384J9L6	48	K	Bcrps31	Bcrps31	1	6.04335e-06	186.46	LIFAGK(1)QLEDGR	2	-0.14418	8
A0A384J9L6	107	K	Bcrps31	Bcrps31	1	0.000923379	101.65	YYK(1)VDGDGK	2	-0.19226	7
A0A384J9L6	99	K	Bcrps31	Bcrps31	1	0.00439137	107.29	TK(1)LAVLK	2	0.43929	4
A0A384J9L6	89	K	Bcrps31	Bcrps31	1	0.0143702	87.754	VYTTPK(1)K	2	0.17689	3
A0A384J9L6	113	K	Bcrps31	Bcrps31	1	0.00026347	140.45	VDGDGK(1)IER	2	-0.38275	8
A0A384J9M4	60	K	Bcrps15	Bcrps15	1	0.0124545	91.626	K(1)PMGLIK	2	-1.0169	3
A0A384J9M4	85	K	Bcrps15	Bcrps15	0.999993	5.31706e-07	113.47	QEAQPNEKPDLVK(1)THLR	4	1.367	8
A0A384J9M4	72	K	Bcrps15	Bcrps15	1	0.000323179	82.529	AK(1)QEAQPNEKPDLVK	3	0.091419	2
A0A384J9M4	66	K	Bcrps15	Bcrps15	0.999984	0.0574053	60.436	KPMGLIK(1)K	2	-0.35246	1
A0A384J9M4	10	K	Bcrps15	Bcrps15	1	6.3228e-09	164.2	ADEEYDAQK(1)AAEIK	2	-2.8819	5
A0A384J9M4	15	K	Bcrps15	Bcrps15	1	0.0566469	50.127	AAEIK(1)AK	2	0.60754	1
A0A384J9Q1	240	K	Uncharacterized protein	BCIN_02g06270	1	1.32719e-15	217.91	YENGENDEFLK(1)PIILGGK	2	1.0079	2
A0A384J9Q1	440	K	Uncharacterized protein	BCIN_02g06270	1	2.44592e-11	149.44	K(1)EGYVLFITSDHGNAEEMK	3	-0.23942	2
A0A384J9Q1	289	K	Uncharacterized protein	BCIN_02g06270	0.999912	2.30547e-05	92.01	SPKPDFAYPK(1)NITLTTMTQYK	3	1.4412	3
A0A384J9Q1	463	K	Uncharacterized protein	BCIN_02g06270	1	0.0523819	52.636	FADGK(1)PK	2	2.0869	1
A0A384J9Q1	369	K	Uncharacterized protein	BCIN_02g06270	1	1.00917e-07	124.63	DESQDLVPSNK(1)SVATYDK	2	0.73832	2
A0A384J9Q1	111	K	Uncharacterized protein	BCIN_02g06270	1	1.12569e-05	202.57	AFNAAK(1)DGNGR	2	-0.66957	4
A0A384J9Q1	439	K	Uncharacterized protein	BCIN_02g06270	1	1.38848e-05	136.02	AIGEIYETCK(1)K	2	0.67928	3
A0A384J9Q1	93	K	Uncharacterized protein	BCIN_02g06270	1	0.00594834	109.01	IDQTIK(1)K	2	-0.30921	2
A0A384J9Q1	376	K	Uncharacterized protein	BCIN_02g06270	1	2.5002e-09	152.59	SVATYDK(1)APEMSAAGVAK	2	0.11603	1
A0A384J9Q1	178	K	Uncharacterized protein	BCIN_02g06270	1	3.65624e-06	104.21	IK(1)EIGIGEVATVVGR	2	2.0065	2
A0A384J9Q1	164	K	Uncharacterized protein	BCIN_02g06270	1	5.64844e-11	182.47	DTDPK(1)SGAGYMEALLEK	3	-1.119	5
A0A384J9Q1	224	K	Uncharacterized protein	BCIN_02g06270	1	4.9904e-10	130.14	VEVALSGLCNGEGEESSDPVK(1)TIK	3	-1.1451	2
A0A384J9Q1	140	K	Uncharacterized protein	BCIN_02g06270	1	3.85024e-06	167.18	QDHLYALLK(1)VAK	3	0.2141	2
A0A384J9Q1	105	K	Uncharacterized protein	BCIN_02g06270	1	0.016294	62.088	NEVVMK(1)AFNAAK	2	1.3051	2
A0A384J9Q1	247	K	Uncharacterized protein	BCIN_02g06270	0.999966	1.43555e-11	146.25	YENGENDEFLKPIILGGK(1)EAR	3	-0.12058	4
A0A384J9Q2	104	K	H15 domain-containing protein	BCIN_02g04870	1	0.00305634	99.136	APAEK(1)APK	2	-0.59341	1
A0A384J9Q2	85	K	H15 domain-containing protein	BCIN_02g04870	1	0.000181645	97.69	EVFIMPK(1)GSSGTVK	2	1.7968	2
A0A384J9Q2	139	K	H15 domain-containing protein	BCIN_02g04870	1	0.000520808	92.112	KPVDAAATK(1)EK	3	-0.1639	1
A0A384J9Q2	78	K	H15 domain-containing protein	BCIN_02g04870	1	0.00804415	69.03	NGVAK(1)EVFIMPK	2	1.0163	3
A0A384J9Q2	176	K	H15 domain-containing protein	BCIN_02g04870	0.995257	0.000469382	80.507	K(0.005)PATPK(0.995)DAPAVVEK	3	-0.19181	2
A0A384J9Q2	184	K	H15 domain-containing protein	BCIN_02g04870	1	0.000284475	96.464	DAPAVVEK(1)DTVLK	2	-0.47934	3
A0A384J9Q2	14	K	H15 domain-containing protein	BCIN_02g04870	1	0.000668783	89.301	AATTTAAAPK(1)AK	2	0.76051	1
A0A384J9Q2	92	K	H15 domain-containing protein	BCIN_02g04870	1	0.00469239	72.2	GSSGTVK(1)LAPK	2	-0.31625	2
A0A384J9Q2	52	K	H15 domain-containing protein	BCIN_02g04870	1	0.0674786	44.721	YLK(1)ANNK	2	-1.0116	1
A0A384J9Q2	56	K	H15 domain-containing protein	BCIN_02g04870	1	3.95799e-09	139.08	ANNK(1)INAGDSMFDSLFNR	3	-0.52034	3
A0A384J9Q4	464	K	FKS1_dom1 domain-containing protein	BCIN_02g06930	1	0.00815453	76.064	IVMEDK(1)SR	2	0.051122	2
A0A384J9Q5	217	K	Bcfol2	Bcfol2	1	0.00719793	70.942	NVIGISK(1)LPR	2	0.30087	1
A0A384J9Q6	392	K	Uncharacterized protein	BCIN_02g06440	1	1.36593e-17	162.44	FDSAENADTAIEK(1)FSGYQYGGR	3	-1.8925	2
A0A384J9Q6	57	K	Uncharacterized protein	BCIN_02g06440	1	1.25733e-07	130.2	VYVGNLSYDVK(1)WHHLK	4	0.36431	2
A0A384J9Q6	62	K	Uncharacterized protein	BCIN_02g06440	1	0.0304709	42.336	WHHLK(1)DFMR	3	-0.78985	1
A0A384J9S5	240	K	Bcths1	Bcths1	1	0.0566469	50.127	YK(1)QHIIK	2	1.0232	1
A0A384J9S5	310	K	Bcths1	Bcths1	1	0.000115251	127.76	IYGVSFPDK(1)K	2	0.19757	4
A0A384J9S5	70	K	Bcths1	Bcths1	1	0.0319663	51.286	AK(1)YDAEIAAK	2	2.3282	2
A0A384J9S5	620	K	Bcths1	Bcths1	1	4.05615e-07	155.57	TTEPEDPNAPPK(1)ER	2	-0.34321	2
A0A384J9S5	245	K	Bcths1	Bcths1	1	0.00399726	111.82	QHIIK(1)DK	2	0.9441	1
A0A384J9S5	78	K	Bcths1	Bcths1	1	0.029092	53.567	YDAEIAAK(1)PR	2	-0.8728	1
A0A384J9S5	121	K	Bcths1	Bcths1	1	2.99529e-10	131.56	TVVAK(1)LNGDSEQLWDLERPLEK	3	0.049356	1
A0A384J9S5	294	K	Bcths1	Bcths1	1	8.02471e-15	218.36	NSASYFLGNK(1)ENDSLQR	3	-1.7182	3
A0A384J9S5	66	K	Bcths1	Bcths1	1	0.0207964	66.692	IAVFDK(1)LK	2	0.80772	2
A0A384J9S5	10	K	Bcths1	Bcths1	1	0.0306092	50.786	EAVEK(1)VAEGVK	2	-2.495	1
A0A384J9S5	325	K	Bcths1	Bcths1	1	0.0509737	71.379	FLEEAAK(1)R	2	-2.1619	1
A0A384J9S5	513	K	Bcths1	Bcths1	1	1.14924e-05	121.99	YLGK(1)LETWDMAEEK	2	-1.6057	1
A0A384J9S5	247	K	Bcths1	Bcths1	1	1.93647e-08	176.25	DK(1)IADGTNTTVYR	2	-1.8593	5
A0A384J9T2	103	K	Bcrpn9	Bcrpn9	1	0.00265413	81.771	LSFLEAVAK(1)K	2	-0.19581	2
A0A384J9U0	63	K	Bcrpl28	Bcrpl28	1	5.12973e-05	108.47	YFHK(1)QGNHFWK	3	0.4999	3
A0A384J9U0	70	K	Bcrpl28	Bcrpl28	1	0.010988	57.414	QGNHFWK(1)PVVNLDK	3	-0.54948	2
A0A384J9U0	95	K	Bcrpl28	Bcrpl28	1	0.00129492	110.8	RDEYLSGEK(1)K	3	0.35491	14
A0A384J9U0	7	K	Bcrpl28	Bcrpl28	1	0.00132224	122.33	PTHLSK(1)TR	2	0.54524	1
A0A384J9U0	111	K	Bcrpl28	Bcrpl28	1	0.00618936	65.924	DTVPVLDLLPLGYSK(1)VLGK	2	-1.5056	1
A0A384J9U0	47	K	Bcrpl28	Bcrpl28	1	1.59192e-08	188.09	TNMDK(1)YHPGYFGK	3	-0.48342	6
A0A384J9U0	132	K	Bcrpl28	Bcrpl28	1	0.00132819	122.19	WFSK(1)EAER	2	0.065626	6
A0A384J9U0	86	K	Bcrpl28	Bcrpl28	1	0.000304837	143.96	LWSLVPLEK(1)R	2	0.33425	9
A0A384J9U0	55	K	Bcrpl28	Bcrpl28	1	1.55144e-05	123.51	YHPGYFGK(1)VGMR	3	-0.30913	8
A0A384J9V2	9	K	Bcnoc4	Bcnoc4	1	0.00518836	80.438	PGAILESK(1)R	2	0.16062	1
A0A384J9W3	123	K	Bckgd2	Bckgd2	1	0.0408964	44.252	LELGGAPEGGDK(1)EK	2	-3.9372	1
A0A384J9W3	131	K	Bckgd2	Bckgd2	1	0.00150358	77.185	ASSEPK(1)EAASK	2	-0.40872	1
A0A384J9W3	332	K	Bckgd2	Bckgd2	1	0.00748312	88.819	TIADLGK(1)K	2	-0.75995	3
A0A384J9W3	245	K	Bckgd2	Bckgd2	1	0.00353979	96.948	LYK(1)DEVLK	2	2.5404	1
A0A384J9W3	166	K	Bckgd2	Bckgd2	1	8.54399e-05	112.02	EDSSSPPPTEK(1)K	2	0.17299	1
A0A384J9W3	56	K	Bckgd2	Bckgd2	1	5.15512e-09	132.51	VPEMAESISEGTLK(1)QWSK	3	2.2356	2
A0A384J9W3	125	K	Bckgd2	Bckgd2	0.958696	2.04683e-08	125.23	LELGGAPEGGDK(0.041)EK(0.959)ASSEPK	3	-0.21606	5
A0A384J9W3	148	K	Bckgd2	Bckgd2	1	1.90971e-08	193.06	DQSTSSDPEPSK(1)K	2	0.045668	2
A0A384J9W3	242	K	Bckgd2	Bckgd2	0.9632	0.0227423	52.482	K(0.963)LYK(0.037)DEVLK	3	-0.34368	1
A0A384J9W4	36	K	Elongation of fatty acids protein	BCIN_02g04240	1	1.13811e-07	115.26	VFTAVK(1)GYHPQDFDFQPR	3	-1.0388	1
A0A384J9W4	318	K	Elongation of fatty acids protein	BCIN_02g04240	1	5.47221e-08	106.75	VPDVATLTHGK(1)INAGPANAR	3	0.47748	1
A0A384J9Y2	308	K	Uncharacterized protein	BCIN_02g06580	1	1.80798e-13	143.29	SDFNTAGFSYK(1)TSQLNTIDFHSTK	3	-0.93559	1
A0A384J9Y2	281	K	Uncharacterized protein	BCIN_02g06580	1	2.88199e-14	149.99	GAVDETSENYGGVYAGSGSHPDVK(1)HR	4	-0.612	1
A0A384J9Y2	512	K	Uncharacterized protein	BCIN_02g06580	1	0.000936287	82.85	DLVPAFGAK(1)EGK	2	-0.10648	2
A0A384J9Y2	340	K	Uncharacterized protein	BCIN_02g06580	1	0.00308704	98.997	GVLQK(1)IIK	2	0.92279	2
A0A384J9Y3	693	K	Aconitate hydratase, mitochondrial	Bcaco1	1	4.04743e-06	126.12	HLGGLAIITK(1)SFAR	3	0.15061	4
A0A384J9Y3	373	K	Aconitate hydratase, mitochondrial	Bcaco1	1	6.69698e-10	172.26	FSEAVK(1)ANNWPEELK	2	-2.2843	2
A0A384J9Y3	524	K	Aconitate hydratase, mitochondrial	Bcaco1	1	1.40146e-07	121.44	DGK(1)EFMLAPPTGDGLPSR	2	0.45611	7
A0A384J9Y3	315	K	Aconitate hydratase, mitochondrial	Bcaco1	1	0.000590561	104.82	MYDYLAATK(1)R	2	1.4387	11
A0A384J9Y3	413	K	Aconitate hydratase, mitochondrial	Bcaco1	1	1.534e-14	218.2	AASIAEDAMAHGVK(1)AK	3	-0.60755	3
A0A384J9Y3	521	K	Aconitate hydratase, mitochondrial	Bcaco1	0.822837	0.00140799	71.853	GK(0.823)DGK(0.177)EFMLAPPTGDGLPSR	3	0.24255	2
A0A384J9Y3	72	K	Aconitate hydratase, mitochondrial	Bcaco1	1	0.000257391	73.865	LNRPLAYAEK(1)ILYSHLDDPHGQEIER	4	-1.3194	1
A0A384J9Y3	637	K	Aconitate hydratase, mitochondrial	Bcaco1	1	8.6651e-14	205.78	VK(1)NFTTGEFDAVPATAR	2	1.5344	2
A0A384J9Y3	609	K	Aconitate hydratase, mitochondrial	Bcaco1	1	3.05688e-07	125.47	TTTDHISMAGPWLK(1)YR	3	0.59012	4
A0A384J9Y3	595	K	Aconitate hydratase, mitochondrial	Bcaco1	1	9.02943e-05	92.773	GK(1)TTTDHISMAGPWLK	3	0.091602	1
A0A384J9Y3	50	K	Aconitate hydratase, mitochondrial	Bcaco1	1	0.00170686	124.83	NNFINYK(1)K	2	0.1794	4
A0A384J9Y3	704	K	Aconitate hydratase, mitochondrial	Bcaco1	1	0.00422089	75.738	IHETNLK(1)K	3	-0.071672	1
A0A384J9Y3	94	K	Aconitate hydratase, mitochondrial	Bcaco1	1	0.000865785	83.182	GVSYLK(1)LRPDR	3	0.24701	3
A0A384J9Y3	249	K	Aconitate hydratase, mitochondrial	Bcaco1	1	9.62784e-11	177.6	LTGQLSGWATPK(1)DIILK	2	0.86536	4
A0A384J9Y3	748	K	Aconitate hydratase, mitochondrial	Bcaco1	1	0.0004318	85.672	VHPK(1)SGESFDIK	3	-0.026014	1
A0A384J9Y3	591	K	Aconitate hydratase, mitochondrial	Bcaco1	1	0.000186431	100.93	DALDMPILIK(1)AK	2	0.5985	2
A0A384J9Y3	232	K	Aconitate hydratase, mitochondrial	Bcaco1	1	0.0131141	71.692	APK(1)VIGVK	2	0.14836	2
A0A384J9Y3	43	K	Aconitate hydratase, mitochondrial	Bcaco1	1	1.74264e-05	115.92	QNIHEK(1)NNFINYK	3	-0.33663	3
A0A384J9Y3	415	K	Aconitate hydratase, mitochondrial	Bcaco1	1	2.67112e-06	112.24	AK(1)ALFTVTPGSEQIR	2	2.0191	2
A0A384JA00	494	K	Bcdal1	Bcdal1	1	0.0662912	54.486	VSPYTGK(1)TMK	2	-0.15918	1
A0A384JA07	340	K	Uncharacterized protein	BCIN_02g06130	1	0.0493751	48.091	VSGNWK(1)DK	2	0.94283	1
A0A384JA07	54	K	Uncharacterized protein	BCIN_02g06130	1	0.0081837	70.889	K(1)FIGVADIASVR	2	-2.0319	1
A0A384JA10	112	K	Bcpse1	Bcpse1	1	9.6382e-08	159.6	LIEALGLEK(1)SNSVR	2	-1.3983	2
A0A384JA10	173	K	Bcpse1	Bcpse1	1	3.90439e-13	139.69	IFSTTPGIIEK(1)QHEDTVLTAFK	3	0.64426	2
A0A384JA10	550	K	Bcpse1	Bcpse1	1	0.0153207	70.256	AESTK(1)ELR	2	1.3508	1
A0A384JA13	27	K	Histone H2B	BCIN_02g06790	1	0.00879814	69.672	APASK(1)QDAGK	2	0.43978	1
A0A384JA13	130	K	Histone H2B	BCIN_02g06790	1	5.91154e-06	188.48	HAVSEGTK(1)AVTK	2	-0.019171	3
A0A384JA13	40	K	Histone H2B	BCIN_02g06790	1	0.000868267	102.07	TTTSEGK(1)PR	2	-0.38541	1
A0A384JA13	57	K	Histone H2B	BCIN_02g06790	1	8.50453e-05	129.01	KETYSSYIYK(1)VLK	2	2.747	7
A0A384JA13	134	K	Histone H2B	BCIN_02g06790	1	0.00145298	87.568	AVTK(1)YSSSTK	2	0.11651	2
A0A384JA13	122	K	Histone H2B	BCIN_02g06790	1	1.86034e-10	166.6	LILPGELAK(1)HAVSEGTK	2	-0.11743	3
A0A384JA13	9	K	Histone H2B	BCIN_02g06790	1	0.000535082	95.483	GVASK(1)APAAAK	2	0.13237	2
A0A384JA13	48	K	Histone H2B	BCIN_02g06790	1	0.000191118	120.06	K(1)ETYSSYIYK	2	0.11993	6
A0A384JA13	15	K	Histone H2B	BCIN_02g06790	1	4.2e-05	110.91	APAAAK(1)APASASK	2	-0.11189	1
A0A384JA13	22	K	Histone H2B	BCIN_02g06790	1	4.25018e-06	197.38	APASASK(1)APASK	2	-0.04546	2
A0A384JA13	99	K	Histone H2B	BCIN_02g06790	1	0.00668685	103.28	LAAYNK(1)K	2	0.28572	2
A0A384JA13	60	K	Histone H2B	BCIN_02g06790	1	1.07965e-08	168.67	VLK(1)QVHPDTGISNR	3	-0.58073	5
A0A384JA13	93	K	Histone H2B	BCIN_02g06790	1	1.6651e-08	185.57	VATEASK(1)LAAYNK	2	0.50579	4
A0A384JA13	100	K	Histone H2B	BCIN_02g06790	1	0.00642228	105.14	K(1)STISSR	2	-0.11868	1
A0A384JA21	186	K	1,3-beta-glucanosyltransferase	Bcgas1	1	0.0356819	62.464	DTK(1)AYIK	2	0.18461	1
A0A384JA37	280	K	Dihydrolipoyl dehydrogenase	BCIN_02g06400	1	1.11604e-05	120.7	LNTK(1)VMGGDVTGEK	2	0.10091	1
A0A384JA37	146	K	Dihydrolipoyl dehydrogenase	BCIN_02g06400	1	0.0343942	64.265	GVEFLFK(1)K	2	-0.029499	4
A0A384JA37	299	K	Dihydrolipoyl dehydrogenase	BCIN_02g06400	1	0.0149119	64.82	LSLEAAK(1)GGK	2	-1.1825	1
A0A384JA37	336	K	Dihydrolipoyl dehydrogenase	BCIN_02g06400	1	1.66997e-05	95.153	RPYTAGLGLENIGLETDDK(1)GR	3	-0.088106	1
A0A384JA37	154	K	Dihydrolipoyl dehydrogenase	BCIN_02g06400	1	2.43695e-08	157.91	YVK(1)GTATFTGEHEVK	2	0.5222	1
A0A384JA37	506	K	Dihydrolipoyl dehydrogenase	BCIN_02g06400	1	2.07072e-08	161.99	EAAMATYGK(1)AVHY	2	-1.2455	5
A0A384JA37	201	K	Dihydrolipoyl dehydrogenase	BCIN_02g06400	1	3.43722e-13	141.7	NILIATGSEATPFPGLEVDEK(1)R	3	-0.43235	3
A0A384JA37	292	K	Dihydrolipoyl dehydrogenase	BCIN_02g06400	1	0.00424379	76.282	VK(1)LSLEAAK	2	0.53053	1
A0A384JA37	151	K	Dihydrolipoyl dehydrogenase	BCIN_02g06400	1	0.00858459	92.467	NNVK(1)YVK	2	1.4828	1
A0A384JA37	432	K	Dihydrolipoyl dehydrogenase	BCIN_02g06400	1	6.65195e-06	177.16	AK(1)TNLDTEGMVK	2	-1.3382	3
A0A384JA37	76	K	Dihydrolipoyl dehydrogenase	BCIN_02g06400	1	0.00396299	125.25	VTCIEK(1)R	2	-0.58553	2
A0A384JA37	110	K	Dihydrolipoyl dehydrogenase	BCIN_02g06400	1	4.69562e-05	84.249	ALLNNSHLYHQILHDTK(1)AR	4	0.22539	2
A0A384JA37	290	K	Dihydrolipoyl dehydrogenase	BCIN_02g06400	1	5.24996e-05	112.5	VMGGDVTGEK(1)VK	2	-3.8508	6
A0A384JA40	289	K	MFS domain-containing protein	BCIN_02g04840	1	3.04947e-18	269.23	DVEQASEDVQAYK(1)QGK	2	-0.68894	2
A0A384JA40	292	K	MFS domain-containing protein	BCIN_02g04840	1	0.00732128	63.727	QGK(1)SHGEPDEITR	3	-0.58827	1
A0A384JA49	151	K	Uncharacterized protein	BCIN_02g07210	1	0.0295949	56.632	QQVDGK(1)EVR	2	-3.2879	1
A0A384JA49	332	K	Uncharacterized protein	BCIN_02g07210	1	0.054034	60.788	GQVLLK(1)K	2	1.2398	1
A0A384JA49	26	K	Uncharacterized protein	BCIN_02g07210	1	4.33181e-05	91.065	DK(1)SVNIVQSFPTAELYQK	3	-0.59574	1
A0A384JA51	385	K	CRAL-TRIO domain-containing protein	BCIN_02g05890	1	0.0082838	63.091	SFLHGLDK(1)AGR	3	0.29185	1
A0A384JA73	104	K	Eukaryotic translation initiation factor 2A	BCIN_02g07710	1	0.000527938	95.618	DENGDAVK(1)NLK	2	-1.6635	2
A0A384JA73	468	K	Eukaryotic translation initiation factor 2A	BCIN_02g07710	1	0.00610796	67.207	GQATPSHFK(1)R	3	-0.4852	1
A0A384JA73	216	K	Eukaryotic translation initiation factor 2A	BCIN_02g07710	1	7.55565e-05	81.854	VFNVPQFNAPVSQK(1)TFFK	3	-1.6668	1
A0A384JA73	168	K	Eukaryotic translation initiation factor 2A	BCIN_02g07710	1	0.0228267	71.141	TVWNK(1)LR	2	-0.033561	1
A0A384JA73	220	K	Eukaryotic translation initiation factor 2A	BCIN_02g07710	1	0.0522466	52.716	TFFK(1)GDK	2	0.76939	1
A0A384JA73	698	K	Eukaryotic translation initiation factor 2A	BCIN_02g07710	1	0.00981426	81.296	LEDTQVK(1)K	2	0.10715	1
A0A384JA83	423	K	Condensin complex subunit 1	Bcycs4	1	0.000605956	98.737	SLEDK(1)SSNVR	2	-0.90147	1
A0A384JA87	83	K	Uncharacterized protein	BCIN_02g07550	1	0.0224143	69.825	IETDLSK(1)K	2	1.6632	1
A0A384JA87	150	K	Uncharacterized protein	BCIN_02g07550	1	2.9477e-05	117.93	IAGIFTAK(1)DLAFR	2	-0.054283	2
A0A384JA89	403	K	Bcjem1	Bcjem1	1	0.0289938	71.296	AQVELK(1)R	2	-0.051798	2
A0A384JA89	426	K	Bcjem1	Bcjem1	1	5.87515e-05	112.82	DADELQIK(1)SAYR	2	-2.3159	1
A0A384JA89	412	K	Bcjem1	Bcjem1	1	0.00561155	72.2	DYYK(1)VLGVPK	2	-1.0202	1
A0A384JA89	101	K	Bcjem1	Bcjem1	1	0.0212913	44.299	VLTIK(1)PGHEPALSQR	3	1.377	1
A0A384JA89	275	K	Bcjem1	Bcjem1	1	0.0165625	49.356	YYEK(1)HQYASGVK	3	-0.039413	1
A0A384JA90	50	K	Uncharacterized protein	BCIN_02g07890	1	0.010257	58.972	ETVHQVDK(1)AVASK	3	0.055913	1
A0A384JA99	728	K	Uncharacterized protein	BCIN_02g08330	1	0.000147264	135.86	LIELLQTFK(1)K	2	-0.76236	2
A0A384JA99	765	K	Uncharacterized protein	BCIN_02g08330	1	0.00202705	87.667	K(1)SAQIPSDLR	2	-0.30051	1
A0A384JA99	893	K	Uncharacterized protein	BCIN_02g08330	1	0.0213261	70.912	NVFQK(1)AR	2	0.44634	2
A0A384JAB6	252	K	T-complex protein 1 subunit eta	BCIN_02g07150	1	0.00145966	151.22	SEK(1)DNAEVR	2	-0.64004	1
A0A384JAB6	127	K	T-complex protein 1 subunit eta	BCIN_02g07150	1	0.000544393	73.918	DHVEQGVSSQTIIK(1)GLR	3	-0.14406	1
A0A384JAB6	443	K	T-complex protein 1 subunit eta	BCIN_02g07150	1	7.90786e-05	113.24	SFAK(1)ALEVIPR	2	-0.51601	1
A0A384JAB6	399	K	T-complex protein 1 subunit eta	BCIN_02g07150	1	5.82753e-05	104.22	SLHDAIMIVK(1)R	2	-0.31465	3
A0A384JAB6	433	K	T-complex protein 1 subunit eta	BCIN_02g07150	1	0.0170889	69.105	NK(1)QQAIIK	2	-1.7952	1
A0A384JAB6	220	K	T-complex protein 1 subunit eta	BCIN_02g07150	1	2.24073e-06	150.22	K(1)TFSYAGFEQQPK	2	-0.52524	1
A0A384JAB6	113	K	T-complex protein 1 subunit eta	BCIN_02g07150	1	0.00670465	60.618	EIK(1)DHVEQGVSSQTIIK	3	3.0872	2
A0A384JAC8	166	K	Bcap2	Bcap2	1	0.0629323	42.425	DVMTIGDLK(1)IK	2	-1.2411	1
A0A384JAC8	395	K	Bcap2	Bcap2	1	0.00394604	78.556	NTVGLAK(1)AK	2	0.85776	3
A0A384JAC8	310	K	Bcap2	Bcap2	1	3.80793e-10	233.59	K(1)GWNGQYTVDCAK	2	-1.2608	1
A0A384JAC8	250	K	Bcap2	Bcap2	1	1.52519e-06	141.58	DHYDGK(1)ITEIPLR	3	-0.11825	2
A0A384JAC8	388	K	Bcap2	Bcap2	1	8.59235e-14	212.24	YYSIYDLGK(1)NTVGLAK	3	-1.1055	4
A0A384JAC8	322	K	Bcap2	Bcap2	1	2.68071e-05	123.75	GWNGQYTVDCAK(1)R	2	0.017749	1
A0A384JAD7	198	K	Bcvps74	Bcvps74	1	0.00386857	79.148	GLVDK(1)GILR	2	-0.5832	1
A0A384JAD7	193	K	Bcvps74	Bcvps74	1	0.0316975	59.597	LAK(1)GLVDK	2	2.462	1
A0A384JAD8	10	K	Trehalose-6-phosphate synthase	Bctps1	1	0.00115313	90.884	PSVAGEEPK(1)ASSR	2	1.014	1
A0A384JAD8	293	K	Trehalose-6-phosphate synthase	Bctps1	1	0.033342	50.194	LDYIK(1)GVPQK	2	2.9521	1
A0A384JAF5	202	K	Bcspt10	Bcspt10	1	0.0659635	72.607	IWDALGFK(1)R	2	1.0011	1
A0A384JAF6	337	K	Mitogen-activated protein kinase	Bmp1	1	0.00467364	104.06	NK(1)DNLTK	2	-0.22241	1
A0A384JAF6	298	K	Mitogen-activated protein kinase	Bmp1	1	0.000680891	116.25	LLAFNPVK(1)R	2	0.020687	3
A0A384JAF6	342	K	Mitogen-activated protein kinase	Bmp1	1	0.00126662	93.325	DNLTK(1)EQLK	2	-0.92487	1
A0A384JAF8	356	K	Bcvps4	Bcvps4	1	0.0228424	46.001	IQTATHYK(1)K	3	0.74665	1
A0A384JAF8	174	K	Bcvps4	Bcvps4	1	0.00437264	70.117	GILLYGPPGTGK(1)SYLAK	2	-0.16004	1
A0A384JAF8	71	K	Bcvps4	Bcvps4	1	0.0143652	53.557	LK(1)THLADAEGK	3	-0.21564	1
A0A384JAF8	122	K	Bcvps4	Bcvps4	1	0.000318749	88.421	SALQGAILQDK(1)PNIK	2	-0.64055	1
A0A384JAG3	116	K	Aminotran_1_2 domain-containing protein	BCIN_02g06920	1	0.000377623	93.649	TPIIVGPSGPK(1)SK	2	-0.45514	1
A0A384JAG9	152	K	Serine hydroxymethyltransferase	Bcshm2	1	1.0268e-09	169.92	K(1)ISAVSTYFETFPYR	2	0.19154	3
A0A384JAG9	189	K	Serine hydroxymethyltransferase	Bcshm2	1	0.000455145	91.307	PK(1)VLVAGTSAYCR	2	1.6618	2
A0A384JAG9	412	K	Serine hydroxymethyltransferase	Bcshm2	1	0.00140466	144.09	GFGTEDFK(1)R	2	0.099359	3
A0A384JAG9	443	K	Serine hydroxymethyltransferase	Bcshm2	1	0.0390502	106.36	LKDFK(1)AK	2	0.25542	1
A0A384JAG9	386	K	Serine hydroxymethyltransferase	Bcshm2	1	9.92832e-05	97.291	NSIPGDK(1)SALTPCGIR	2	0.54504	2
A0A384JAG9	336	K	Serine hydroxymethyltransferase	Bcshm2	1	4.26743e-06	197.3	ALENEFK(1)QLGYK	2	0.57279	3
A0A384JAG9	445	K	Serine hydroxymethyltransferase	Bcshm2	1	0.00202579	80.014	AK(1)VAGGEVEK	2	0.62341	1
A0A384JAG9	453	K	Serine hydroxymethyltransferase	Bcshm2	1	1.74333e-08	182.89	VAGGEVEK(1)INELR	2	0.14695	4
A0A384JAG9	434	K	Serine hydroxymethyltransferase	Bcshm2	1	6.48607e-06	156.36	EVQAALPK(1)SDNK	2	-1.2641	3
A0A384JAG9	318	K	Serine hydroxymethyltransferase	Bcshm2	1	0.000712763	142.55	QATTDDFK(1)K	2	-0.47293	5
A0A384JAG9	329	K	Serine hydroxymethyltransferase	Bcshm2	1	2.06909e-18	267.46	YQQQVVDNAK(1)ALENEFK	3	-1.1231	5
A0A384JAG9	65	K	Serine hydroxymethyltransferase	Bcshm2	1	0.00438774	61.345	AVFDALGSPMSNK(1)YSEGYPGAR	3	0.41674	2
A0A384JAG9	426	K	Serine hydroxymethyltransferase	Bcshm2	1	0.0410014	48.513	ICK(1)EVQAALPK	2	-1.9748	1
A0A384JAG9	95	K	Serine hydroxymethyltransferase	Bcshm2	1	0.000792815	90.614	ALK(1)AFNLDSEK	2	-0.97592	2
A0A384JAG9	9	K	Serine hydroxymethyltransferase	Bcshm2	1	5.48096e-14	211.12	SSTYALPK(1)SHQEMLEK	2	-0.53516	2
A0A384JAG9	319	K	Serine hydroxymethyltransferase	Bcshm2	1	2.88348e-06	215.71	K(1)YQQQVVDNAK	2	-0.023672	3
A0A384JAG9	423	K	Serine hydroxymethyltransferase	Bcshm2	1	2.61715e-06	143.42	VASYIDQSIK(1)ICK	2	3.1408	1
A0A384JAH6	84	K	Peroxiredoxin	Bcprx7	1	0.00794662	45.941	ALIIGVPAAFSPSCSNSHIPGYINHPK(1)LK	4	-1.5968	1
A0A384JAH7	375	K	NmrA domain-containing protein	BCIN_02g05960	1	0.00410407	86.344	K(1)YLHVLDDQ	2	-1.3357	1
A0A384JAH7	139	K	NmrA domain-containing protein	BCIN_02g05960	1	0.00253644	67.928	NYPTK(1)NFDLEDVHVEGAER	3	-0.40665	1
A0A384JAH7	97	K	NmrA domain-containing protein	BCIN_02g05960	1	0.000396286	101.5	HLK(1)VSGDLGR	2	-0.017686	1
A0A384JAH7	160	K	NmrA domain-containing protein	BCIN_02g05960	1	8.3569e-05	103.76	IADAVAK(1)YDVDR	2	-3.1008	3
A0A384JAH7	293	K	NmrA domain-containing protein	BCIN_02g05960	1	0.00614186	107.43	HINLPK(1)K	2	-0.25091	2
A0A384JAH7	325	K	NmrA domain-containing protein	BCIN_02g05960	1	7.42264e-06	155.47	EFIDQK(1)IDPSAK	2	0.033234	2
A0A384JAI7	118	K	40S ribosomal protein S26	BCIN_02g06060	1	0.00299596	86.344	VNPNQAAAK(1)A	2	0.2049	4
A0A384JAI7	19	K	40S ribosomal protein S26	BCIN_02g06060	1	0.0117914	83.377	GHVK(1)PIR	2	0.19665	2
A0A384JAI7	82	K	40S ribosomal protein S26	BCIN_02g06060	1	0.0407183	45.614	LQYCVSCAIHGK(1)IVR	3	-0.99867	1
A0A384JAJ6	1019	K	Structural maintenance of chromosomes protein	Bcsmc4	1	0.0376243	46.796	IMQVGGEK(1)LR	2	2.1593	1
A0A384JAJ7	466	K	Uncharacterized protein	BCIN_03g00010	1	0.00305565	99.139	LDTK(1)QYLR	2	1.4699	2
A0A384JAJ7	473	K	Uncharacterized protein	BCIN_03g00010	1	0.00016997	99.5	ITK(1)EAHQPDVR	3	-0.074712	1
A0A384JAJ7	297	K	Uncharacterized protein	BCIN_03g00010	1	0.000222265	101.39	FIK(1)DIPANQYK	2	0.60274	2
A0A384JAK9	74	K	Acyl carrier protein	Bcacp1	1	1.42486e-11	188.47	ILSLLSNFDK(1)VSDPTK	2	0.90176	3
A0A384JAL0	180	K	PP28 domain-containing protein	BCIN_02g09320	1	0.000108877	90.561	LHLAGK(1)TDEAQADLAR	3	-1.1393	2
A0A384JAL0	174	K	PP28 domain-containing protein	BCIN_02g09320	1	0.00718102	64.82	EAYQK(1)LHLAGK	3	0.026491	1
A0A384JAL0	167	K	PP28 domain-containing protein	BCIN_02g09320	1	0.00874614	84.743	EAIEAQK(1)K	2	0.34824	1
A0A384JAM1	104	K	CRAL-TRIO domain-containing protein	BCIN_02g08570	1	0.0173369	73.26	EK(1)EEVFK	2	0.64799	3
A0A384JAM1	190	K	CRAL-TRIO domain-containing protein	BCIN_02g08570	1	0.0462202	42.818	GVGIGK(1)VPSVYAYVK	2	0.52085	2
A0A384JAM1	261	K	CRAL-TRIO domain-containing protein	BCIN_02g08570	1	2.63449e-06	143.31	ELLAQVPK(1)ENLPK	2	2.1665	2
A0A384JAM1	70	K	CRAL-TRIO domain-containing protein	BCIN_02g08570	1	0.00139308	143.96	K(1)FDVTLAEK	2	0.75318	2
A0A384JAM1	102	K	CRAL-TRIO domain-containing protein	BCIN_02g08570	1	0.0276865	67.169	TFDYK(1)EK	2	0.80977	2
A0A384JAM1	253	K	CRAL-TRIO domain-containing protein	BCIN_02g08570	1	4.74718e-06	102.08	IHVLGSGYQK(1)ELLAQVPK	3	-0.012295	2
A0A384JAM1	12	K	CRAL-TRIO domain-containing protein	BCIN_02g08570	1	3.08371e-17	147.49	LDPK(1)YDQYDFPTTSPTAQSGHPGHTTPEQDAQVQQLR	4	0.057037	1
A0A384JAM1	47	K	CRAL-TRIO domain-containing protein	BCIN_02g08570	1	0.000862311	89.301	LK(1)LEAAGFTER	2	1.3805	2
A0A384JAM1	8	K	CRAL-TRIO domain-containing protein	BCIN_02g08570	1	0.000255595	96.82	AATSDVK(1)LDPK	2	-1.617	3
A0A384JAM1	109	K	CRAL-TRIO domain-containing protein	BCIN_02g08570	0.999194	0.000322431	82.578	EK(0.001)EEVFK(0.999)YYPQYYHK	3	1.1248	2
A0A384JAM1	88	K	CRAL-TRIO domain-containing protein	BCIN_02g08570	1	0.000423392	150.06	K(1)DFGLDQLVR	2	-0.2354	5
A0A384JAM1	117	K	CRAL-TRIO domain-containing protein	BCIN_02g08570	1	0.000713541	80.014	YYPQYYHK(1)TDK	3	0.40711	3
A0A384JAM8	69	K	AP complex subunit beta	BCIN_02g08180	1	0.0013305	87.667	NIATADLDQK(1)K	2	0.071404	2
A0A384JAM8	208	K	AP complex subunit beta	BCIN_02g08180	1	0.0224422	69.812	ITSATLK(1)K	2	-0.036726	1
A0A384JAP1	17	K	Uncharacterized protein	BCIN_02g07930	1	0.0231976	43.432	VHEGK(1)VAIVTGSAR	3	-0.97315	1
A0A384JAQ1	67	K	Uncharacterized protein	BCIN_02g08020	1	7.52545e-05	114.24	WNESK(1)ESTMDK	2	1.2756	2
A0A384JAQ3	941	K	Bcpom152	Bcpom152	1	0.0331657	49.621	FSELSDNLYDHDSK(1)K	3	0.55966	1
A0A384JAQ3	783	K	Bcpom152	Bcpom152	1	0.000968707	82.069	LTGQPPWSIK(1)YR	2	0.26419	1
A0A384JAS2	74	K	Bcrps20	Bcrps20	1	4.20831e-29	311.93	TPCGEGSK(1)TWDCFEMR	2	0.010097	5
A0A384JAS2	33	K	Bcrps20	Bcrps20	1	0.000528441	113.62	VESLEK(1)VCR	2	-0.29535	4
A0A384JAS2	61	K	Bcrps20	Bcrps20	1	2.61848e-05	159.44	LPTQTLK(1)VTTR	2	-0.19393	4
A0A384JAS2	7	K	Bcrps20	Bcrps20	1	0.000154132	117.52	DK(1)DFAGEGPK	2	-0.33329	4
A0A384JAS2	26	K	Bcrps20	Bcrps20	1	0.00396299	125.25	ITLTSK(1)K	2	0.84599	3
A0A384JAS2	5	K	Bcrps20	Bcrps20	0.998861	7.36408e-07	147.64	SYNK(0.999)DK(0.001)DFAGEGPK	2	-0.32177	2
A0A384JAS2	15	K	Bcrps20	Bcrps20	1	9.93983e-09	193.06	DKDFAGEGPK(1)THK	3	0.50369	3
A0A384JAT2	1097	K	Bcifm1	Bcifm1	1	0.0206643	60.255	VFDGK(1)LESLK	2	2.2929	1
A0A384JAV3	221	K	Protein SDA1	Bcsda1	1	1.03658e-10	182.7	EASLSDNEK(1)VIGGGVR	2	0.55486	1
A0A384JAW9	74	K	40S ribosomal protein S25	BCIN_03g00790	1	0.000682264	104.2	ELEEK(1)GQIK	2	0.16	4
A0A384JAW9	69	K	40S ribosomal protein S25	BCIN_03g00790	1	0.00293363	178.94	CLK(1)ELEEK	2	-1.0051	3
A0A384JAW9	32	K	40S ribosomal protein S25	BCIN_03g00790	1	0.00716221	63.682	AQHAVILDK(1)STSDR	2	0.34325	3
A0A384JAW9	40	K	40S ribosomal protein S25	BCIN_03g00790	1	0.000452804	135.55	LAK(1)DVQSYR	2	-0.089465	5
A0A384JAW9	23	K	40S ribosomal protein S25	BCIN_03g00790	1	1.92821e-05	119.65	DK(1)AQHAVILDK	3	0.45724	5
A0A384JAW9	78	K	40S ribosomal protein S25	BCIN_03g00790	1	0.00203883	105.25	GQIK(1)IVVK	2	0.035423	3
A0A384JAW9	82	K	40S ribosomal protein S25	BCIN_03g00790	1	2.38794e-05	107.65	IVVK(1)HHAGDIYTR	4	-0.13369	3
A0A384JAY7	384	K	Bcnop56	Bcnop56	1	7.1095e-05	115.33	FLANK(1)CSIASR	2	-2.1821	1
A0A384JAY7	342	K	Bcnop56	Bcnop56	1	1.82487e-07	129.11	YPASTVQILGAEK(1)ALFR	3	-0.62345	2
A0A384JAY7	142	K	Bcnop56	Bcnop56	1	6.82817e-06	145.31	LLK(1)GLQEGDVER	2	-0.081763	2
A0A384JAY7	228	K	Bcnop56	Bcnop56	1	0.000670009	116.73	LALAIGNK(1)K	2	-0.5825	2
A0A384JAY7	282	K	Bcnop56	Bcnop56	1	0.0214443	66.27	VVK(1)LAEYR	2	2.4327	2
A0A384JAY7	102	K	Bcnop56	Bcnop56	1	1.89233e-07	138.19	TILGVSDK(1)TLAGSIK	2	0.26512	1
A0A384JAY7	139	K	Bcnop56	Bcnop56	1	0.0500414	47.657	LHAPK(1)LLK	2	-0.81193	1
A0A384JAY7	401	K	Bcnop56	Bcnop56	1	6.0843e-08	133.93	IDNFSEAPTNK(1)FGEALR	3	1.0562	3
A0A384JAY7	166	K	Bcnop56	Bcnop56	1	0.00332243	119.56	VK(1)FSVQK	2	0.95493	2
A0A384JAY7	49	K	Bcnop56	Bcnop56	1	1.05517e-05	136.96	MVK(1)LVNFAPYR	2	-0.31899	3
A0A384JAY7	43	K	Bcnop56	Bcnop56	1	2.86174e-10	218.45	EVQDAGQDLAK(1)FGK	2	-1.1653	3
A0A384JAY7	329	K	Bcnop56	Bcnop56	1	5.19239e-06	89.08	LISHAGSLTNLSK(1)YPASTVQILGAEK	3	-1.324	1
A0A384JB03	437	K	Glutamate decarboxylase	BCIN_03g01040	1	0.0209873	66.568	TDNLK(1)MLR	2	0.25335	2
A0A384JB03	286	K	Glutamate decarboxylase	BCIN_03g01040	1	0.000323762	86.498	LEK(1)VVSINTSGHK	3	-0.92983	1
A0A384JB03	61	K	Glutamate decarboxylase	BCIN_03g01040	1	1.06652e-18	186.63	FAAEDLPEHEMPDGEMPK(1)EVAYR	3	-0.67676	2
A0A384JB03	502	K	Glutamate decarboxylase	BCIN_03g01040	1	0.00397174	74.464	DEK(1)HSLQGK	3	0.0055988	1
A0A384JB03	253	K	Glutamate decarboxylase	BCIN_03g01040	1	0.00569792	77.662	AVNDLLIK(1)K	2	1.3655	2
A0A384JB03	406	K	Glutamate decarboxylase	BCIN_03g01040	1	0.0387903	42.633	IDPNSNK(1)HYDEFALAHQLR	4	-0.58076	1
A0A384JB03	22	K	Glutamate decarboxylase	BCIN_03g01040	1	0.00262689	74.53	VAAPLVDGLK(1)K	2	0.026766	4
A0A384JB03	432	K	Glutamate decarboxylase	BCIN_03g01040	1	9.599e-07	109.67	SWVVPAYTMAPK(1)TDNLK	2	0.72484	1
A0A384JB03	449	K	Glutamate decarboxylase	BCIN_03g01040	1	0.00670365	97.798	EDFSK(1)SR	2	-0.70942	2
A0A384JB13	257	K	Uncharacterized protein	BCIN_02g07690	1	0.0116589	83.753	AK(1)EAVLR	2	-1.3226	1
A0A384JB16	238	K	Bcrpt3	Bcrpt3	1	5.52771e-07	125.86	VVGSEFVQK(1)YLGEGPR	2	-0.782	1
A0A384JB16	212	K	Bcrpt3	Bcrpt3	1	0.000220232	83.751	GVLLYGPPGTGK(1)TMLVK	2	-0.16067	3
A0A384JB16	416	K	Bcrpt3	Bcrpt3	1	0.0359708	45.891	GAQEADK(1)FDFYK	2	-1.8976	2
A0A384JB21	143	K	Histone chaperone	Bcasf1	1	0.0347813	57.59	NVLAEK(1)PR	2	-1.1021	1
A0A384JB21	82	K	Histone chaperone	Bcasf1	1	0.000109899	105.66	FLFQADAPDTK(1)R	2	0.46918	1
A0A384JB54	204	K	Adenine deaminase	Bcaah1	1	0.00867623	61.532	EIYESAEGK(1)GIHR	3	0.090502	1
A0A384JB54	229	K	Adenine deaminase	Bcaah1	1	0.00139495	98.044	ALDICK(1)VER	2	-3.6689	1
A0A384JB54	279	K	Adenine deaminase	Bcaah1	1	0.0323262	65.224	K(1)FLDAGIK	2	0.75841	1
A0A384JB76	215	K	Bcmir1	Bcmir1	1	0.00144328	78.324	VVEAIYTK(1)VDK	2	1.73	2
A0A384JB76	201	K	Bcmir1	Bcmir1	1	0.01454	62.861	QVPYTMAK(1)FVVFEK	2	0.17692	1
A0A384JB76	259	K	Bcmir1	Bcmir1	1	0.00105969	79.875	TK(1)GLPGEGTTSR	2	-1.6758	3
A0A384JB76	9	K	Bcmir1	Bcmir1	1	0.002029	67.194	VGSTGSTK(1)VDAVVQQVAANTPEK	3	0.80739	1
A0A384JB83	119	K	Bcmam33	Bcmam33	1	0.051886	46.457	SFGDEK(1)IR	2	0.23965	2
A0A384JB83	283	K	Bcmam33	Bcmam33	1	0.00834266	75.213	NVK(1)GFVEA	2	0.29212	1
A0A384JB83	273	K	Bcmam33	Bcmam33	1	0.0103994	87.323	EQK(1)EYLR	2	-1.296	2
A0A384JB83	184	K	Bcmam33	Bcmam33	1	0.00192961	121.05	VNIIVEK(1)K	2	0.74459	3
A0A384JB84	34	K	Uncharacterized protein	BCIN_03g00005	1	0.0507642	47.187	SAYLK(1)HGK	2	2.4942	1
A0A384JB84	37	K	Uncharacterized protein	BCIN_03g00005	1	0.000230303	159.79	HGK(1)FHQMGNK	3	0.69937	1
A0A384JBA2	212	K	Glutathione peroxidase	Bcgpx3	1	0.00385813	113.41	VK(1)WNFEK	2	-3.9493	3
A0A384JBA2	235	K	Glutathione peroxidase	Bcgpx3	1	2.30429e-07	118.37	WASTTK(1)PENLEK	2	-0.54215	2
A0A384JBA2	202	K	Glutathione peroxidase	Bcgpx3	1	0.00143458	78.488	SEK(1)PGLLGLQR	2	-0.24025	2
A0A384JBA2	110	K	Glutathione peroxidase	Bcgpx3	1	0.00345568	72.891	GK(1)VLLIVNTASK	2	1.9924	1
A0A384JBB1	205	K	Bcmas2	Bcmas2	1	9.1191e-09	179.55	GNTLGNPLLCPK(1)ER	2	0.35078	2
A0A384JBC5	49	K	Bcspl1	Bcspl1	1	0.00111781	69.845	SLAVVSCSDGSNGLLTK(1)GYTTQGSLK	3	3.4679	1
A0A384JBC5	132	K	Bcspl1	Bcspl1	1	1.75981e-07	139.77	IDASYTQVDK(1)SACGL	2	-0.70042	1
A0A384JBD4	200	K	Bcrps5	Bcrps5	1	0.00056865	101.38	GSSNSYAIK(1)K	2	0.038572	5
A0A384JBD4	33	K	Bcrps5	Bcrps5	1	1.93647e-08	176.25	LFNK(1)WSYEDVEIR	3	-0.16322	4
A0A384JBD4	72	K	Bcrps5	Bcrps5	1	0.0111623	72.2	K(1)ANCPIIER	2	-1.2048	3
A0A384JBD4	202	K	Bcrps5	Bcrps5	0.99812	0.0344425	112.41	K(0.002)K(0.998)DELER	2	-0.65595	1
A0A384JBD4	29	K	Bcrps5	Bcrps5	1	5.40796e-07	153.81	EVTEEIGSIK(1)LFNK	2	2.6035	2
A0A384JBE2	67	K	Bccse1	Bccse1	1	0.0416094	56.569	NFIK(1)YNYVDEER	2	-1.0516	1
A0A384JBE2	492	K	Bccse1	Bccse1	1	0.0169662	65.719	SQLTK(1)DQWK	2	-0.8728	1
A0A384JBE2	736	K	Bccse1	Bccse1	1	0.0137157	77.923	LMAGK(1)SR	2	-0.87275	1
A0A384JBE2	783	K	Bccse1	Bccse1	1	0.0360743	54.823	LNSNPPEAFK(1)R	2	3.5826	1
A0A384JBE2	496	K	Bccse1	Bccse1	1	0.0149899	63.185	DQWK(1)AAFEPLVK	2	-2.5358	1
A0A384JBE2	866	K	Bccse1	Bccse1	1	0.00964592	68.107	GWSK(1)TCEALLK	2	4.2451	2
A0A384JBE3	152	K	Ribosomal protein	BCIN_03g01820	1	0.000537032	113.1	INEVK(1)STIK	2	0.20649	2
A0A384JBE3	147	K	Ribosomal protein	BCIN_03g01820	1	3.57775e-13	162.32	FPTPVSHNEDLSGK(1)INEVK	3	2.4283	3
A0A384JBE3	130	K	Ribosomal protein	BCIN_03g01820	1	0.000974317	87.184	LLGPGLSK(1)AGK	2	0.19297	3
A0A384JBE3	3	K	Ribosomal protein	BCIN_03g01820	1	0.00032646	109.66	SK(1)ITVAGVR	2	-0.7951	2
A0A384JBE3	118	K	Ribosomal protein	BCIN_03g01820	1	2.39838e-12	189.09	YDAFVASDTLIK(1)QIPR	3	0.24864	14
A0A384JBE3	156	K	Ribosomal protein	BCIN_03g01820	1	0.00319166	98.523	STIK(1)FQLK	2	-0.13548	2
A0A384JBE3	91	K	Ribosomal protein	BCIN_03g01820	1	6.86053e-07	143.42	HGGVDAMSADDLK(1)K	3	0.060783	7
A0A384JBE3	78	K	Ribosomal protein	BCIN_03g01820	1	1.74788e-10	179.14	AK(1)HGGVDAMSADDLKK	3	0.099281	7
A0A384JBE3	106	K	Ribosomal protein	BCIN_03g01820	1	4.77276e-06	138.19	K(1)YDAFVASDTLIK	2	0.42553	7
A0A384JBE3	24	K	Ribosomal protein	BCIN_03g01820	1	5.8245e-11	203.27	TNVQSLLEYSLETK(1)K	2	-0.16322	5
A0A384JBE3	214	K	Ribosomal protein	BCIN_03g01820	1	0.00306786	123.72	ASMSPPK(1)R	2	-0.43667	3
A0A384JBE3	196	K	Ribosomal protein	BCIN_03g01820	1	8.14232e-05	113.07	K(1)GWQNVGSLTIK	2	0.40448	2
A0A384JBE3	133	K	Ribosomal protein	BCIN_03g01820	1	9.46947e-05	87.388	AGK(1)FPTPVSHNEDLSGK	3	-0.077112	3
A0A384JBF3	152	K	Catalase	Bccat5	1	1.11476e-06	146.77	DPTK(1)FPLFIHTQK	3	-0.021335	1
A0A384JBF3	161	K	Catalase	Bccat5	1	0.000127	104.22	FPLFIHTQK(1)R	3	-1.9202	2
A0A384JBG8	43	K	Uncharacterized protein	BCIN_02g09210	1	0.0300616	67.08	LEPFLEK(1)LSK	2	-4.0661	1
A0A384JBI0	69	K	Bcskp1	Bcskp1	1	2.00076e-09	126.04	VIEWADHHK(1)HDPAPTADDDSDSR	4	-0.30249	5
A0A384JBI0	85	K	Bcskp1	Bcskp1	1	2.98311e-05	152.38	K(1)TTDIEEWDQK	2	-4.0754	1
A0A384JBI0	134	K	Bcskp1	Bcskp1	1	0.00298868	99.442	GK(1)SPEEIR	2	-0.87727	1
A0A384JBI0	141	K	Bcskp1	Bcskp1	1	0.00930907	50.957	K(1)TFNITNDFTPEEEEQIR	3	-3.0488	1
A0A384JBI6	155	K	Uncharacterized protein	BCIN_03g01010	1	0.000304081	133.23	LANDNK(1)NAK	2	0.3901	1
A0A384JBI6	261	K	Uncharacterized protein	BCIN_03g01010	1	0.000250337	130.66	YK(1)SSLDAGR	2	-0.10507	8
A0A384JBI6	53	K	Uncharacterized protein	BCIN_03g01010	1	4.52396e-09	199.03	LLIQNQDEMLK(1)TGR	2	-0.25695	11
A0A384JBI6	259	K	Uncharacterized protein	BCIN_03g01010	1	5.5521e-06	169.89	MMMTSGEAVK(1)YK	2	-1.0229	29
A0A384JBI6	7	K	Uncharacterized protein	BCIN_03g01010	1	0.00687552	81.784	SNLPPK(1)K	2	-0.156	18
A0A384JBI6	273	K	Uncharacterized protein	BCIN_03g01010	1	0.00217945	92.051	QIVAK(1)EGVK	2	0.042394	5
A0A384JBI6	277	K	Uncharacterized protein	BCIN_03g01010	1	0.00374178	96.034	EGVK(1)SLFK	2	0.14675	8
A0A384JBI6	42	K	Uncharacterized protein	BCIN_03g01010	1	7.6375e-07	155.08	VK(1)LLIQNQDEMLK	2	-0.34356	5
A0A384JBI6	112	K	Uncharacterized protein	BCIN_03g01010	1	0.00654754	104.11	SMFNFK(1)K	2	0.21712	17
A0A384JBI6	281	K	Uncharacterized protein	BCIN_03g01010	1	5.65798e-05	113.61	SLFK(1)GAGANILR	2	1.2191	4
A0A384JBI6	69	K	Uncharacterized protein	BCIN_03g01010	1	2.21723e-05	134.84	YDGIVECFK(1)R	2	-1.5044	9
A0A384JBI6	60	K	Uncharacterized protein	BCIN_03g01010	1	9.26302e-05	133.05	K(1)YDGIVECFK	2	-0.22308	9
A0A384JBI6	173	K	Uncharacterized protein	BCIN_03g01010	1	2.79578e-05	150.46	QFNGLVDVYK(1)K	3	-1.182	13
A0A384JBI6	174	K	Uncharacterized protein	BCIN_03g01010	1	1.57241e-06	153.39	K(1)TLASDGIAGLYR	2	0.5074	6
A0A384JBI6	106	K	Uncharacterized protein	BCIN_03g01010	1	0.000228608	144.77	DTYK(1)SMFNFK	2	-0.26694	21
A0A384JBL3	192	K	Aldedh domain-containing protein	BCIN_03g01130	1	3.56542e-08	115.57	YYGGYADK(1)IHGQVIDTGIAK	3	-0.27404	2
A0A384JBL3	305	K	Aldedh domain-containing protein	BCIN_03g01130	1	1.69326e-06	120.21	VAFTGSTSTGK(1)EIMK	2	-0.65093	2
A0A384JBL3	401	K	Aldedh domain-containing protein	BCIN_03g01130	1	1.203e-14	156.47	EVSVVGDPFAEDTFQGPQVTK(1)AQYDR	3	-0.6744	1
A0A384JBL3	294	K	Aldedh domain-containing protein	BCIN_03g01130	1	3.6251e-18	167.67	EAGAAIATHQDIDK(1)VAFTGSTSTGK	3	0.53785	2
A0A384JBL3	376	K	Aldedh domain-containing protein	BCIN_03g01130	1	0.00976076	97.071	FIDAFK(1)K	2	-0.27907	6
A0A384JBL3	528	K	Aldedh domain-containing protein	BCIN_03g01130	1	0.042605	43.878	IPFGGVK(1)QSGIGR	2	0.85011	2
A0A384JBL3	86	K	Aldedh domain-containing protein	BCIN_03g01130	1	8.54642e-14	168.99	YTQPTGLFINNEWVK(1)SSTGQK	3	0.18145	1
A0A384JBL3	415	K	Aldedh domain-containing protein	BCIN_03g01130	1	1.9467e-09	124.62	IGK(1)DEGATLLSGGEAFTTAHPSGK	3	2.3136	1
A0A384JBL3	557	K	Aldedh domain-containing protein	BCIN_03g01130	1	0.00293303	79.148	AVHINLGTK(1)L	2	-0.18823	2
A0A384JBN5	124	K	Bclhs1	Bclhs1	1	1.35678e-07	130.1	TENDLIK(1)EYGIR	2	-1.8778	2
A0A384JBN5	139	K	Bclhs1	Bclhs1	1	0.000189774	96.745	HPALQLEADK(1)TR	3	0.88917	2
A0A384JBN5	916	K	Bclhs1	Bclhs1	1	0.0251313	66.073	DLAEK(1)TK	2	0.0016022	3
A0A384JBN5	336	K	Bclhs1	Bclhs1	1	0.0593068	48.561	LWK(1)EAER	2	-0.24252	1
A0A384JBN5	715	K	Bclhs1	Bclhs1	1	1.642e-10	196.18	LREEALNQLEGFTYK(1)AR	3	-0.9378	5
A0A384JBN5	672	K	Bclhs1	Bclhs1	1	7.90391e-05	80.859	YETEHK(1)GLPQVPASEIAR	3	0.42749	1
A0A384JBN5	474	K	Bclhs1	Bclhs1	1	2.55435e-05	96.143	SYDGASYAAGIK(1)YIDIHK	3	-0.04724	2
A0A384JBN5	419	K	Bclhs1	Bclhs1	1	4.37736e-11	176.62	TPFVQK(1)ELEK	2	1.2668	2
A0A384JBN5	742	K	Bclhs1	Bclhs1	1	3.6871e-09	159.18	SK(1)AASEWIYSGGADASR	2	0.83697	1
A0A384JBN5	333	K	Bclhs1	Bclhs1	1	0.0605178	47.849	AAAK(1)LWK	2	-0.095441	1
A0A384JBN5	261	K	Bclhs1	Bclhs1	1	0.000528441	113.62	ASILK(1)FQGR	2	0.55435	3
A0A384JBN5	323	K	Bclhs1	Bclhs1	1	3.23656e-10	231.07	VSATAEK(1)VQAHGR	2	-0.40922	2
A0A384JBN5	740	K	Bclhs1	Bclhs1	1	0.00592898	86.136	SDLETK(1)SK	2	-0.52888	1
A0A384JBN5	933	K	Bclhs1	Bclhs1	1	0.0114856	84.244	SMK(1)QPYK	2	0.41531	1
A0A384JBN5	555	K	Bclhs1	Bclhs1	1	0.0295165	42.835	HNCDNK(1)DIR	3	-0.54442	1
A0A384JBN5	316	K	Bclhs1	Bclhs1	1	0.00223257	77.288	AQK(1)VSATAEK	2	0.41176	1
A0A384JBN5	430	K	Bclhs1	Bclhs1	1	0.00366695	80.688	IVGGSDK(1)IR	2	-0.2172	2
A0A384JBN5	596	K	Bclhs1	Bclhs1	1	2.87388e-07	131.66	ESMVDSVK(1)GLFGFGK	2	0.59672	2
A0A384JBN5	776	K	Bclhs1	Bclhs1	1	0.000643356	117.89	DIVTPIQK(1)R	2	-0.42555	4
A0A384JBN5	529	K	Bclhs1	Bclhs1	1	0.00101251	86.463	VSPGSAEK(1)QLK	2	-1.1937	2
A0A384JBN5	666	K	Bclhs1	Bclhs1	1	1.2538e-05	108.66	TLIVIPLK(1)YETEHK	3	0.75199	1
A0A384JBN5	603	K	Bclhs1	Bclhs1	1	0.0284313	67.032	GLFGFGK(1)K	2	-0.11544	3
A0A384JBP0	338	K	NAD(P)-bd_dom domain-containing protein	BCIN_03g03060	1	0.00350173	81.95	YAVDGTK(1)LR	2	-0.30637	1
A0A384JBP8	81	K	Uncharacterized protein	BCIN_03g03150	1	0.0368271	56.258	LLAK(1)DVTK	2	0.37589	1
A0A384JBP8	161	K	Uncharacterized protein	BCIN_03g03150	1	0.0206643	60.255	IAASTTK(1)DPK	2	1.2247	1
A0A384JBP8	77	K	Uncharacterized protein	BCIN_03g03150	1	0.00158926	75.566	GLAFADK(1)LLAK	2	0.16108	2
A0A384JBP8	291	K	Uncharacterized protein	BCIN_03g03150	1	1.0403e-07	107.72	VLYEETGDSK(1)YRPSVLLGK	3	2.1747	1
A0A384JBP8	309	K	Uncharacterized protein	BCIN_03g03150	1	0.0032436	76.228	MVDAGWLGK(1)K	2	-0.41461	2
A0A384JBP8	70	K	Uncharacterized protein	BCIN_03g03150	1	1.88599e-06	100.44	AGVPVTLVDTNQASLDK(1)GLAFADK	3	0.42505	1
A0A384JBQ4	149	K	Ribosomal_L2_C domain-containing protein	BCIN_03g02530	1	0.00353979	96.948	VK(1)LPSGAK	2	-1.2939	3
A0A384JBQ4	159	K	Ribosomal_L2_C domain-containing protein	BCIN_03g02530	1	0.00234532	130.77	VIK(1)SSAR	2	0.87248	2
A0A384JBQ4	155	K	Ribosomal_L2_C domain-containing protein	BCIN_03g02530	1	0.0234639	73.616	LPSGAK(1)K	2	1.1221	2
A0A384JBQ4	221	K	Ribosomal_L2_C domain-containing protein	BCIN_03g02530	1	3.79255e-06	87.881	GVAMNPVDHPHGGGNHQHIGK(1)ASTISR	5	-0.18591	6
A0A384JBQ4	181	K	Ribosomal_L2_C domain-containing protein	BCIN_03g02530	1	8.24442e-05	123.38	TDKPLLK(1)ASR	3	-0.025318	6
A0A384JBQ4	234	K	Ribosomal_L2_C domain-containing protein	BCIN_03g02530	1	5.32022e-09	198.32	YAAQGQK(1)AGLIAAR	3	0.40994	5
A0A384JBQ4	198	K	Ribosomal_L2_C domain-containing protein	BCIN_03g02530	1	0.00356924	116.73	NSWPK(1)TR	2	-0.42781	8
A0A384JBQ4	60	K	Ribosomal_L2_C domain-containing protein	BCIN_03g02530	1	0.00035344	102.07	GAPLAK(1)VVFR	2	0.86261	5
A0A384JBQ4	145	K	Ribosomal_L2_C domain-containing protein	BCIN_03g02530	1	3.89289e-17	195.77	TSGNYVTVIGHNPDEGK(1)TR	3	0.20755	7
A0A384JBQ4	46	K	Ribosomal_L2_C domain-containing protein	BCIN_03g02530	1	0.000493483	82.85	GVVK(1)DIIHDPGR	3	0.1969	4
A0A384JBQ4	24	K	Ribosomal_L2_C domain-containing protein	BCIN_03g02530	1	0.00199406	93.467	LNK(1)APAQFR	2	0.39515	2
A0A384JBQ4	177	K	Ribosomal_L2_C domain-containing protein	BCIN_03g02530	1	0.0038505	113.5	TDK(1)PLLK	2	0.88003	3
A0A384JBR1	276	K	Bclga1	Bclga1	1	0.000480854	86.548	GDWVLTK(1)AAIAGTK	2	0.31792	1
A0A384JBR1	307	K	Bclga1	Bclga1	1	0.00012319	142.08	LDEVK(1)TSAIK	2	-1.1481	3
A0A384JBS6	306	K	Uncharacterized protein	BCIN_03g03380	1	0.000415123	96.342	FGLFK(1)DHVVK	3	-0.11465	2
A0A384JBS6	443	K	Uncharacterized protein	BCIN_03g03380	1	1.43365e-07	143.67	APNYDDLLAAQEK(1)AK	2	0.37179	3
A0A384JBS6	7	K	Uncharacterized protein	BCIN_03g03380	1	0.00370712	96.19	VLNQAK(1)VK	2	-1.5685	1
A0A384JBS6	455	K	Uncharacterized protein	BCIN_03g03380	1	0.0152501	65.465	GMWSGK(1)AAK	2	1.0815	5
A0A384JBS6	460	K	Uncharacterized protein	BCIN_03g03380	1	8.67384e-07	155.08	AK(1)QYADASETVQK	2	-2.479	1
A0A384JBS6	851	K	Uncharacterized protein	BCIN_03g03380	1	0.0132091	60.062	GFADVIK(1)SLTQSQTEAR	2	2.3529	1
A0A384JBS6	696	K	Uncharacterized protein	BCIN_03g03380	1	9.5935e-06	84.125	SFHLNPSNSTALPGPPK(1)AGDYVAAK	3	0.85608	1
A0A384JBS6	473	K	Uncharacterized protein	BCIN_03g03380	1	0.00121492	76.332	AK(1)LHVGSLQR	2	-0.56326	3
A0A384JBS6	301	K	Uncharacterized protein	BCIN_03g03380	1	0.0014082	74.533	AQHAK(1)FGLFK	3	-0.12314	3
A0A384JBS6	471	K	Uncharacterized protein	BCIN_03g03380	1	2.02567e-08	173.19	QYADASETVQK(1)AK	2	-0.85104	1
A0A384JBS6	111	K	Uncharacterized protein	BCIN_03g03380	1	2.27909e-20	297.45	K(1)EDSESALQQLDALR	2	-0.39589	2
A0A384JBS6	604	K	Uncharacterized protein	BCIN_03g03380	1	0.0133455	104.44	ELLAAEK(1)R	2	-1.1538	1
A0A384JBS6	163	K	Uncharacterized protein	BCIN_03g03380	1	2.20233e-11	145.52	IEVQHDMGNPESFLDTWK(1)GK	3	-1.4275	10
A0A384JBS6	103	K	Uncharacterized protein	BCIN_03g03380	1	0.00332243	119.56	EGWLK(1)LR	2	-0.31046	3
A0A384JBS6	98	K	Uncharacterized protein	BCIN_03g03380	1	6.10597e-06	132.97	LPEEMIK(1)EGWLK	2	0.28197	1
A0A384JBS6	528	K	Uncharacterized protein	BCIN_03g03380	1	2.50133e-05	169.65	NPSDK(1)SEPFGK	2	-1.4277	2
A0A384JBS6	337	K	Uncharacterized protein	BCIN_03g03380	1	8.83872e-07	111.57	IFSADQIFVQNK(1)AGVEK	2	0.42763	1
A0A384JBS6	493	K	Uncharacterized protein	BCIN_03g03380	1	4.1334e-06	133.32	IPAIVDFVK(1)GGGR	3	-1.4208	7
A0A384JBS6	658	K	Uncharacterized protein	BCIN_03g03380	1	1.01951e-08	172.57	DVIVTQINEDGK(1)LK	2	0.17995	2
A0A384JBU1	321	K	Bcsis1	Bcsis1	1	1.9181e-05	113.65	TVTTIDGK(1)NISLDK	2	1.7185	1
A0A384JBU1	256	K	Bcsis1	Bcsis1	0.971095	0.00205065	73.435	ILEMDIK(0.029)PGLK(0.971)K	3	-0.45283	1
A0A384JBU1	23	K	Bcsis1	Bcsis1	1	0.0447477	64.918	PSANQQEIK(1)K	2	1.2647	1
A0A384JBU1	284	K	Bcsis1	Bcsis1	1	6.96813e-14	172.3	GVGDQEEGGQQDLHFVIEEK(1)K	3	-0.41058	1
A0A384JBU2	189	K	Transaldolase	BCIN_03g03360	1	0.00032216	99.506	ILDWYK(1)ASTGK	2	-1.3328	7
A0A384JBU2	127	K	Transaldolase	BCIN_03g03360	1	0.00592898	86.136	EQGIDK(1)SR	2	0.0085493	2
A0A384JBU2	306	K	Transaldolase	BCIN_03g03360	1	1.17168e-08	162.7	EGISK(1)FAADAVTLK	2	-0.015864	4
A0A384JBU2	70	K	Transaldolase	BCIN_03g03360	1	0.00462437	98.044	K(1)TDATLDR	2	0.22157	2
A0A384JBU2	121	K	Transaldolase	BCIN_03g03360	1	7.50585e-06	164.11	IIDLYK(1)EQGIDK	2	0.60607	7
A0A384JBU2	107	K	Transaldolase	BCIN_03g03360	1	2.704e-05	160.67	FSFDTK(1)ATINK	2	0.093537	5
A0A384JBU2	315	K	Transaldolase	BCIN_03g03360	1	2.64351e-06	143.25	FAADAVTLK(1)DILK	2	1.1321	8
A0A384JBU2	93	K	Transaldolase	BCIN_03g03360	1	0.000324171	95.264	VVPGK(1)VSTEVDAR	2	0.052903	7
A0A384JBU2	88	K	Transaldolase	BCIN_03g03360	1	0.00197031	93.649	EILK(1)VVPGK	2	-0.095062	5
A0A384JBU2	84	K	Transaldolase	BCIN_03g03360	1	0.000393595	98.156	LLVEFGK(1)EILK	2	-0.42417	3
A0A384JBU2	27	K	Transaldolase	BCIN_03g03360	1	4.47911e-31	196.85	ASGTTVVSDSGDFASIAK(1)YQPQDATTNPSLILAASK	3	-0.17565	1
A0A384JBU2	194	K	Transaldolase	BCIN_03g03360	1	4.83192e-21	240.42	ASTGK(1)TYSAQEDPGVESVK	2	0.37334	3
A0A384JBU2	61	K	Transaldolase	BCIN_03g03360	1	1.43377e-09	152.94	LIDTAVAYGK(1)EVEGDLEK	3	0.038107	7
A0A384JBU2	9	K	Transaldolase	BCIN_03g03360	1	1.50259e-22	208.88	PSSLDQLK(1)ASGTTVVSDSGDFASIAK	3	-0.38777	7
A0A384JBU2	51	K	Transaldolase	BCIN_03g03360	1	7.09217e-08	152.34	AEYAK(1)LIDTAVAYGK	2	-0.18478	8
A0A384JBU2	299	K	Transaldolase	BCIN_03g03360	1	7.39104e-07	151.22	FAFNEDAMAVEK(1)LR	3	-0.18811	9
A0A384JBU2	220	K	Transaldolase	BCIN_03g03360	1	0.0117378	65.565	FGYK(1)TIVMGASFR	2	0.94763	3
A0A384JBU2	112	K	Transaldolase	BCIN_03g03360	1	0.00163026	114.99	ATINK(1)ALR	2	-0.23385	3
A0A384JBU2	69	K	Transaldolase	BCIN_03g03360	1	0.00050666	123.86	EVEGDLEK(1)K	2	0.50926	6
A0A384JBU2	215	K	Transaldolase	BCIN_03g03360	1	0.00981426	81.296	AIFDYYK(1)K	2	0.17005	7
A0A384JBU2	45	K	Transaldolase	BCIN_03g03360	1	2.17812e-11	150.69	YQPQDATTNPSLILAASK(1)K	3	0.21982	5
A0A384JBU5	202	K	Pre-mRNA-splicing factor	BCIN_03g03130	1	0.0152754	53.028	ILDHTVQLK(1)K	3	3.519	1
A0A384JBV7	3	K	Superoxide dismutase [Cu-Zn]	Bcsod1	1	0.00769382	78.149	VK(1)AVATVR	2	-0.015461	1
A0A384JBV7	106	K	Superoxide dismutase [Cu-Zn]	Bcsod1	1	1.08858e-32	239.47	TDAQGNATGSVQDSHIK(1)LIGPLSVIGR	3	-0.66224	7
A0A384JBV7	89	K	Superoxide dismutase [Cu-Zn]	Bcsod1	1	3.81417e-31	247.89	HVGDLGNFK(1)TDAQGNATGSVQDSHIK	3	-0.17346	1
A0A384JBV7	129	K	Superoxide dismutase [Cu-Zn]	Bcsod1	1	1.52361e-17	204.63	TVVVHSGTDDLGK(1)GENEESK	3	0.052829	9
A0A384JBW9	225	K	Aspartokinase	Bchom3	1	0.019781	63.694	EK(1)IDACQDR	2	-0.19493	1
A0A384JBX5	833	K	AAA domain-containing protein	BCIN_03g02170	1	0.0206264	75.109	NLLVEK(1)K	2	0.47475	2
A0A384JBX5	467	K	AAA domain-containing protein	BCIN_03g02170	1	0.000191057	86.367	GAILSGPPGTGK(1)TLLAK	2	-0.52185	1
A0A384JBX5	672	K	AAA domain-containing protein	BCIN_03g02170	1	0.0702942	47.603	VIGGLEK(1)K	2	0.14509	1
A0A384JBX5	825	K	AAA domain-containing protein	BCIN_03g02170	1	0.000246032	104.43	IVDEAYEK(1)CR	2	-0.053745	2
A0A384JBX7	22	K	Uncharacterized protein	BCIN_03g02440	1	8.7734e-05	110.98	QSVNWTDAK(1)SR	2	-0.12066	1
A0A384JBX9	27	K	Uncharacterized protein	BCIN_03g03620	1	0.000682565	79.036	QGK(1)LPIPGWVDTVK	2	4.0824	2
A0A384JBX9	119	K	Uncharacterized protein	BCIN_03g03620	1	6.62517e-09	206.46	IGVLEQDEEK(1)GGRR	3	-4.1019	6
A0A384JBX9	109	K	Uncharacterized protein	BCIN_03g03620	1	2.55111e-09	146.81	HVLQSLEK(1)IGVLEQDEEK	3	-0.33693	7
A0A384JBX9	77	K	Uncharacterized protein	BCIN_03g03620	1	0.00792162	67.113	LTK(1)VHGSTK	3	1.4564	1
A0A384JBX9	68	K	Uncharacterized protein	BCIN_03g03620	1	0.00761307	101.41	K(1)TVGVGR	2	0.42523	2
A0A384JBX9	23	K	Uncharacterized protein	BCIN_03g03620	1	9.31578e-05	116.55	FIDAYAAFLK(1)R	3	-0.76017	6
A0A384JBX9	13	K	Uncharacterized protein	BCIN_03g03620	1	8.85002e-08	140.22	DVDAQK(1)FIDAYAAFLK	2	-1.0767	1
A0A384JBY4	139	K	Uncharacterized protein	BCIN_03g03440	1	0.000183214	113.38	TDQAK(1)YFGDR	2	1.259	1
A0A384JBY5	250	K	Uncharacterized protein	BCIN_03g03940	1	2.63333e-08	117.23	DITVAK(1)DDGVRPGITAESLGK	3	0.48713	1
A0A384JC06	238	K	Non-specific serine/threonine protein kinase	Bccla4	1	2.04901e-05	112.24	LLNSSAITK(1)EDYER	2	-4.3333	1
A0A384JC06	108	K	Non-specific serine/threonine protein kinase	Bccla4	1	0.00290521	124.34	NK(1)WLILR	2	-0.57787	1
A0A384JC13	243	K	Bcado1	Bcado1	1	1.38556e-05	141.71	EIAK(1)ALAALPK	2	-0.10661	2
A0A384JC13	34	K	Bcado1	Bcado1	1	0.0047915	71.279	YGLK(1)PNDAILAEEK	2	0.37616	1
A0A384JC13	278	K	Bcado1	Bcado1	1	1.69879e-21	180.65	VAIITQGTLPTVVAVNGQDVK(1)EYPVHAIDK	3	0.63967	2
A0A384JC13	102	K	Bcado1	Bcado1	1	5.66694e-11	157.68	YAAILHDAVK(1)TAGLR	2	-0.72762	6
A0A384JC13	239	K	Bcado1	Bcado1	1	0.00644787	98.523	DIK(1)EIAK	2	-0.26109	2
A0A384JC13	250	K	Bcado1	Bcado1	1	0.00173351	83.869	ALAALPK(1)ENK	2	-0.068024	2
A0A384JC13	114	K	Bcado1	Bcado1	1	0.000472925	117.02	VDK(1)TQPTGR	2	-1.3255	1
A0A384JC13	340	K	Bcado1	Bcado1	0.999238	1.07119e-05	95.153	LSIQELGPSFPFPK(0.999)QTYK(0.001)PTSQ	3	1.8823	1
A0A384JC33	64	K	Bcsup45	Bcsup45	1	6.08517e-10	171.46	MLAEEYGTASNIK(1)SR	3	0.40018	3
A0A384JC33	250	K	Bcsup45	Bcsup45	1	0.0417092	58.917	LATK(1)VIK	2	0.015662	1
A0A384JC33	17	K	Bcsup45	Bcsup45	1	0.0304075	60.436	NIEIWK(1)VK	2	0.26516	2
A0A384JC33	290	K	Bcsup45	Bcsup45	1	1.92563e-07	137.79	LIGK(1)YFEEISQDTGR	2	-2.9221	1
A0A384JC45	177	K	Bcplp1	Bcplp1	1	0.00454406	83.948	LLASGVIK(1)R	2	-1.824	1
A0A384JC48	118	K	Bcrfc4	Bcrfc4	1	0.0085049	92.692	IK(1)GFAQK	2	-0.051965	3
A0A384JC51	37	K	NADH dehydrogenase [ubiquinone] 1 alpha subcomplex subunit	BCIN_03g02730	1	0.000679098	104.39	AGTFIAK(1)DR	2	0.016044	1
A0A384JC59	18	K	Uncharacterized protein	BCIN_03g01900	1	3.82976e-05	105.03	AQK(1)QNRPIPQWIR	3	0.73388	2
A0A384JC59	5	K	Uncharacterized protein	BCIN_03g01900	1	0.00520175	157.34	PSQK(1)SFR	2	0.55702	3
A0A384JC64	559	K	AA_TRNA_LIGASE_II domain-containing protein	BCIN_03g02940	1	0.0187012	43.794	VLLVPLSSHESFK(1)PFLK	3	-1.7812	1
A0A384JC64	147	K	AA_TRNA_LIGASE_II domain-containing protein	BCIN_03g02940	1	0.0565263	44.882	TK(1)GIEAVK	2	0.79914	1
A0A384JC64	643	K	AA_TRNA_LIGASE_II domain-containing protein	BCIN_03g02940	1	6.07647e-06	97.797	ELVDGTK(1)VWADIEK	2	-3.4686	1
A0A384JC64	426	K	AA_TRNA_LIGASE_II domain-containing protein	BCIN_03g02940	1	0.00135931	86.726	LDTPISVEEWQVDLDK(1)K	2	1.0353	1
A0A384JC64	636	K	AA_TRNA_LIGASE_II domain-containing protein	BCIN_03g02940	1	0.00126713	76.759	ILAAIK(1)ELVDGTK	2	-2.4675	2
A0A384JC64	309	K	AA_TRNA_LIGASE_II domain-containing protein	BCIN_03g02940	1	0.000601816	77.894	HTQLAGK(1)TDVEK	3	-0.30824	1
A0A384JC64	630	K	AA_TRNA_LIGASE_II domain-containing protein	BCIN_03g02940	1	2.38866e-05	156.14	ASQEK(1)ILAAIK	2	-0.27832	2
A0A384JC64	139	K	AA_TRNA_LIGASE_II domain-containing protein	BCIN_03g02940	1	3.86359e-05	126.71	VVEEEEDPSK(1)K	2	0.35942	1
A0A384JC64	314	K	AA_TRNA_LIGASE_II domain-containing protein	BCIN_03g02940	1	5.4956e-05	132.25	TDVEK(1)MAIGK	2	-0.30676	3
A0A384JC64	8	K	AA_TRNA_LIGASE_II domain-containing protein	BCIN_03g02940	1	7.59984e-07	151.66	STTTTLK(1)GQPLDR	2	0.71153	2
A0A384JC64	399	K	AA_TRNA_LIGASE_II domain-containing protein	BCIN_03g02940	1	0.00539779	67.385	SAYDLSVHAK(1)K	3	0.19826	2
A0A384JC64	100	K	AA_TRNA_LIGASE_II domain-containing protein	BCIN_03g02940	1	0.0019449	93.843	DPK(1)NGDIMR	2	-0.64457	2
A0A384JC64	587	K	AA_TRNA_LIGASE_II domain-containing protein	BCIN_03g02940	1	1.55281e-05	131.02	IDDSSASIGK(1)R	2	0.66607	4
A0A384JCA9	6	K	Protein YOP1	Bcyop1	1	1.46326e-06	122.08	SFQDK(1)VQGTIAQIDK	2	1.209	1
A0A384JCA9	16	K	Protein YOP1	Bcyop1	1	2.04901e-05	112.24	VQGTIAQIDK(1)ELSK	2	3.2544	1
A0A384JCA9	153	K	Protein YOP1	Bcyop1	1	2.09998e-06	133.48	YFSGASK(1)VSAATDK	2	1.1445	4
A0A384JCA9	20	K	Protein YOP1	Bcyop1	1	0.000799341	80.905	ELSK(1)YPTLNNLEK	2	2.0399	1
A0A384JCC0	244	K	NMO domain-containing protein	BCIN_03g04860	1	0.0301925	56.202	NK(1)VTAQAVK	2	1.8633	1
A0A384JCC0	329	K	NMO domain-containing protein	BCIN_03g04860	1	0.0303896	58.172	ASALFQPTSK(1)L	2	-0.064188	1
A0A384JCC9	532	K	Uncharacterized protein	BCIN_03g03490	1	0.0478299	49.097	TPTK(1)EAGR	2	-1.2914	1
A0A384JCD0	149	K	Bcade5	Bcade5	1	0.00547836	58.479	YIDSVSHNVVIK(1)ASGLAAGK	3	0.43787	1
A0A384JCD0	165	K	Bcade5	Bcade5	1	6.11005e-05	96.247	GVIIPTSK(1)EEAHQGLK	3	1.2374	2
A0A384JCD0	744	K	Bcade5	Bcade5	1	2.64738e-06	136.24	AFNTGIGMVAVVK(1)K	2	0.4865	2
A0A384JCD0	137	K	Bcade5	Bcade5	1	0.0281471	53.038	K(1)YIDSVSHNVVIK	3	3.362	1
A0A384JCD0	745	K	Bcade5	Bcade5	1	0.00623244	74.751	K(1)ENVEQVVR	2	1.491	1
A0A384JCD0	767	K	Bcade5	Bcade5	1	0.00147525	97.431	VYTIGK(1)LIK	2	0.11245	2
A0A384JCD0	414	K	Bcade5	Bcade5	1	0.0140208	77.058	FDK(1)MFYR	2	-0.69377	3
A0A384JCD0	157	K	Bcade5	Bcade5	1	3.75922e-11	186.96	ASGLAAGK(1)GVIIPTSK	2	0.051223	2
A0A384JCD0	719	K	Bcade5	Bcade5	1	7.01308e-10	171.08	WLK(1)NAGNVEASEMAR	2	-1.6784	1
A0A384JCD0	113	K	Bcade5	Bcade5	1	0.00478379	91.318	AFSK(1)DFMK	2	0.33613	2
A0A384JCE1	182	K	Bcdoa1	Bcdoa1	1	0.000405492	101.38	VFNTGGK(1)LLR	2	0.93248	2
A0A384JCE1	581	K	Bcdoa1	Bcdoa1	1	0.015818	52.837	LSTHWPYK(1)DR	3	0.67477	1
A0A384JCH1	395	K	Bcsec61	Bcsec61	1	0.000123892	97.957	QLK(1)DQGLVMAGHR	3	0.13639	2
A0A384JCH1	411	K	Bcsec61	Bcsec61	1	0.00365824	80.755	EQSMYK(1)ELK	2	-0.11895	2
A0A384JCH7	191	K	Uncharacterized protein	BCIN_03g04120	1	0.0333898	64.64	TK(1)ELIAFFEK	2	1.4762	1
A0A384JCI7	221	K	Bcthr1	Bcthr1	1	0.000928569	85.493	AIAIIPQFEVATAK(1)AR	3	0.44982	3
A0A384JCI7	266	K	Bcthr1	Bcthr1	1	1.88246e-08	117.38	SPPDAEQIYLAMQDK(1)VHQPYR	3	-1.1303	1
A0A384JCK7	737	K	Uncharacterized protein	BCIN_03g05700	1	0.0383478	60.895	DIK(1)NALR	2	-0.53353	1
A0A384JCL4	152	K	Bcfur1	Bcfur1	1	0.00974844	59.796	LFYDK(1)LPEDIAQR	3	1.0169	1
A0A384JCL4	147	K	Bcfur1	Bcfur1	1	5.47328e-05	103.76	DEETSLPK(1)LFYDK	2	-1.2676	1
A0A384JCM1	185	K	Bcsec65	Bcsec65	1	0.000350171	153.54	HLK(1)ENPTTER	2	-0.11202	1
A0A384JCM1	218	K	Bcsec65	Bcsec65	1	0.028063	61.962	PAVPK(1)GWK	2	0.99529	1
A0A384JCN3	239	K	Uncharacterized protein	BCIN_03g05840	1	5.97907e-05	112.44	VAVQAAK(1)EVVNK	2	0.82424	2
A0A384JCN3	198	K	Uncharacterized protein	BCIN_03g05840	1	6.25538e-05	100.59	NFSGK(1)EAGEWGVAAR	2	-0.76122	1
A0A384JCP6	232	K	Uncharacterized protein	BCIN_03g06510	1	0.0655498	45.382	LEK(1)EYIR	2	-0.94609	1
A0A384JCP8	274	K	Lactamase_B domain-containing protein	BCIN_03g05490	1	4.86849e-11	212.35	ALEAFADQNK(1)ETQGK	2	-0.178	1
A0A384JCP8	286	K	Lactamase_B domain-containing protein	BCIN_03g05490	1	0.0107896	78.149	FTIGDEK(1)K	2	-1.2942	2
A0A384JCR4	75	K	Bcrkm4	Bcrkm4	1	0.0150045	86.472	PLAISK(1)R	2	-1.1076	1
A0A384JCT4	203	K	Uncharacterized protein	BCIN_03g06200	1	2.58743e-09	110.03	ADHKPDFTNTEPAANIGPFPQWADK(1)K	4	-0.98665	2
A0A384JCT4	226	K	Uncharacterized protein	BCIN_03g06200	1	1.98157e-07	110.74	DTIEK(1)ENVDIRPTIAITR	3	1.609	3
A0A384JCT4	47	K	Uncharacterized protein	BCIN_03g06200	1	0.0045365	63.966	VNVLAGMK(1)EVR	2	-0.57786	1
A0A384JCU6	109	K	PlsC domain-containing protein	BCIN_03g05100	1	0.0567785	48.794	K(1)VGAVPVGR	2	0.36902	1
A0A384JCV3	185	K	Bcpsa1	Bcpsa1	1	2.86371e-07	136.39	INAGIYILNPSVLK(1)R	3	-0.81469	2
A0A384JCV3	163	K	Bcpsa1	Bcpsa1	1	0.000881615	84.169	FVEK(1)PVEFVGNR	2	2.4088	2
A0A384JCV3	243	K	Bcpsa1	Bcpsa1	1	5.59995e-06	92.147	GSK(1)LLTPPNTPYVHGGNVLIDPSAK	3	0.19682	1
A0A384JCV3	265	K	Bcpsa1	Bcpsa1	1	5.96368e-06	91.416	LLTPPNTPYVHGGNVLIDPSAK(1)IGK	3	0.35385	3
A0A384JCV3	302	K	Bcpsa1	Bcpsa1	1	0.00306269	86.67	VK(1)DHAWVK	3	0.089413	2
A0A384JCV3	320	K	Bcpsa1	Bcpsa1	1	1.45147e-07	143.46	STIVGWNSTIGK(1)WAR	2	2.7646	3
A0A384JCV3	31	K	Bcpsa1	Bcpsa1	1	0.000669915	116.73	PLVEFGNK(1)R	2	1.1078	3
A0A384JCV3	126	K	Bcpsa1	Bcpsa1	1	0.0112032	57.425	K(1)HGDEGTIVVTK	3	-0.36586	1
A0A384JCW2	956	K	Bcmyo2	Bcmyo2	1	1.24638e-08	202.13	VVELTQSVGTMK(1)R	2	2.2078	3
A0A384JCW2	553	K	Bcmyo2	Bcmyo2	1	0.0172209	49.081	LHHNFAADK(1)NK	3	-0.15117	1
A0A384JCW2	1026	K	Bcmyo2	Bcmyo2	1	9.05624e-14	266.89	LQTNFDESAVNIK(1)R	2	2.5506	1
A0A384JCX1	124	K	Uncharacterized protein	BCIN_03g06600	1	2.22539e-08	152.34	QFTPEEISSMILVK(1)MR	3	-0.40312	1
A0A384JCX1	538	K	Uncharacterized protein	BCIN_03g06600	1	0.000804934	96.113	VAAK(1)NALEGK	2	1.3424	2
A0A384JCX1	523	K	Uncharacterized protein	BCIN_03g06600	1	0.000127776	103.55	MLAEAEK(1)YK	2	-0.14259	6
A0A384JCX1	346	K	Uncharacterized protein	BCIN_03g06600	1	3.43635e-06	201.46	IQK(1)LITDYFNGK	2	1.901	3
A0A384JCX1	91	K	Uncharacterized protein	BCIN_03g06600	1	0.000493186	115.78	HFPFK(1)VIDR	2	-0.11881	5
A0A384JCX1	607	K	Uncharacterized protein	BCIN_03g06600	1	0.00354921	60.368	K(1)ATAGGAGGAGGEPAQDAEIEEVD	3	0.096578	1
A0A384JCX1	511	K	Uncharacterized protein	BCIN_03g06600	1	0.000464176	126.07	LSK(1)EDIER	2	-0.023826	4
A0A384JCX1	457	K	Uncharacterized protein	BCIN_03g06600	1	4.6928e-19	263.47	DNNLLGK(1)FELTGIPPAPR	2	0.1463	1
A0A384JCX1	244	K	Uncharacterized protein	BCIN_03g06600	1	1.11512e-05	183.99	LVNHFVNEFK(1)R	3	0.22248	7
A0A384JCX1	506	K	Uncharacterized protein	BCIN_03g06600	1	0.0002878	128.36	IVITNDK(1)GR	2	0.24617	4
A0A384JCX1	106	K	Uncharacterized protein	BCIN_03g06600	1	0.000155798	93.424	AGKPVIEVEFK(1)GENK	3	-0.15429	3
A0A384JCX1	157	K	Uncharacterized protein	BCIN_03g06600	1	4.52662e-07	121.45	QATK(1)DAGLIAGLNVLR	3	0.089048	4
A0A384JCX1	525	K	Uncharacterized protein	BCIN_03g06600	1	1.93717e-05	128.85	YK(1)AEDEAEAER	2	-0.96768	7
A0A384JCX1	422	K	Uncharacterized protein	BCIN_03g06600	1	0.00271537	107.69	NTTIPTK(1)K	2	0.2715	5
A0A384JCX1	355	K	Uncharacterized protein	BCIN_03g06600	1	1.88123e-08	178.15	LITDYFNGK(1)EPNK	3	-1.0423	7
A0A384JCX1	110	K	Uncharacterized protein	BCIN_03g06600	1	3.39382e-07	105.2	GENK(1)QFTPEEISSMILVK	2	-1.8839	2
A0A384JCX1	185	K	Uncharacterized protein	BCIN_03g06600	1	6.24771e-08	141.13	IINEPTAAAIAYGLDK(1)K	2	0.29476	6
A0A384JCX1	75	K	Uncharacterized protein	BCIN_03g06600	1	9.61692e-06	175.88	K(1)FADSEVQADMK	2	2.284	29
A0A384JCX1	323	K	Uncharacterized protein	BCIN_03g06600	1	0.0120244	69.275	VLADAK(1)IDK	2	-0.60087	6
A0A384JCX1	561	K	Uncharacterized protein	BCIN_03g06600	1	3.23808e-17	189.55	SSLSEADHELSK(1)SIQDPAAK	3	0.14313	9
A0A384JCX1	569	K	Uncharacterized protein	BCIN_03g06600	1	6.52363e-11	181.4	SIQDPAAK(1)AELQASVDK	3	-0.42097	5
A0A384JCX1	606	K	Uncharacterized protein	BCIN_03g06600	1	8.65284e-08	131.4	EEYSQQEADLEAAIK(1)K	3	-0.93447	4
A0A384JCX1	69	K	Uncharacterized protein	BCIN_03g06600	1	2.04115e-22	292.66	NQVAMNPINTVFDAK(1)R	3	-1.3851	33
A0A384JCX1	98	K	Uncharacterized protein	BCIN_03g06600	1	0.0204281	59.198	AGK(1)PVIEVEFK	2	0.13244	2
A0A384JCX1	450	K	Uncharacterized protein	BCIN_03g06600	1	0.000411847	120.76	TK(1)DNNLLGK	2	-0.48701	2
A0A384JCX1	499	K	Uncharacterized protein	BCIN_03g06600	1	0.000361427	179.95	SNK(1)IVITNDK	2	-0.34055	4
A0A384JCX1	544	K	Uncharacterized protein	BCIN_03g06600	1	3.31649e-05	125.24	NALEGK(1)AYQIR	2	0.95407	9
A0A384JCX1	86	K	Uncharacterized protein	BCIN_03g06600	1	2.65893e-08	147.12	KFADSEVQADMK(1)HFPFK	4	-0.13639	21
A0A384JCX1	54	K	Uncharacterized protein	BCIN_03g06600	1	9.01669e-18	171.59	LIGDAAK(1)NQVAMNPINTVFDAK	3	-0.37963	13
A0A384JCX4	56	K	Bcqcr6	Bcqcr6	0.937677	0.000748842	79.942	DDGGEGEAK(0.062)DPSGATPDK(0.938)R	3	0.55034	1
A0A384JCX7	136	K	Uricase	BCIN_03g06830	1	0.0015395	127.68	NVDAVIK(1)R	2	-1.1733	3
A0A384JCX7	207	K	Uricase	BCIN_03g06830	1	0.0011424	99.973	FDK(1)AFDDAR	2	-0.07986	3
A0A384JCX7	139	K	Uricase	BCIN_03g06830	1	0.024655	67.169	GK(1)GIDIR	2	-0.52406	1
A0A384JCX7	199	K	Uricase	BCIN_03g06830	1	1.16799e-08	162.94	TFAGLDAVK(1)EAIPK	2	0.58454	7
A0A384JCX7	68	K	Uricase	BCIN_03g06830	1	0.0337975	58.23	NTVYIK(1)AK	2	-0.9778	1
A0A384JCX7	218	K	Uricase	BCIN_03g06830	1	6.06454e-14	174.91	NITMK(1)TFAEENSPSVQNTMYK	3	-1.0189	1
A0A384JCX7	301	K	Uricase	BCIN_03g06830	1	0.0186294	79.146	TPVTPK(1)L	2	0.21549	2
A0A384JCX8	33	K	Vacuolar calcium ion transporter	CND12	1	0.00921664	61.235	SSVHDFFLSK(1)R	3	0.59539	1
A0A384JCZ6	182	K	Protein RER1	Bcrer1	1	0.0282199	54.259	YVPFSFGK(1)TK	2	-1.287	1
A0A384JD09	99	K	SOR_SNZ domain-containing protein	BCIN_03g05330	1	1.07831e-06	125.22	EIMETVTIPVMAK(1)AR	3	-0.16855	4
A0A384JD09	83	K	SOR_SNZ domain-containing protein	BCIN_03g05330	1	0.0242863	64.42	MSDPK(1)MIR	2	-3.1689	1
A0A384JD09	36	K	SOR_SNZ domain-containing protein	BCIN_03g05330	1	1.13775e-07	128.28	MLK(1)GGVIMDVVNAEQAR	3	-0.8985	2
A0A384JD09	167	K	SOR_SNZ domain-containing protein	BCIN_03g05330	1	1.98636e-10	191.36	TK(1)GEAGTGDVIEAVR	2	-1.0105	2
A0A384JD22	128	K	Uncharacterized protein	BCIN_03g06990	1	0.010145	80.229	K(1)FGGPGAR	2	-2.9107	2
A0A384JD22	95	K	Uncharacterized protein	BCIN_03g06990	1	6.78283e-08	145.43	AIVAYYQK(1)FVDEHSK	3	0.45148	4
A0A384JD22	102	K	Uncharacterized protein	BCIN_03g06990	1	0.000723457	79.659	FVDEHSK(1)NQLK	2	-3.9981	6
A0A384JD22	26	K	Uncharacterized protein	BCIN_03g06990	1	0.0444897	57.281	AGK(1)GLVK	2	-0.59309	1
A0A384JD22	12	K	Uncharacterized protein	BCIN_03g06990	1	3.62822e-06	185.3	ASNQSVQCFGK(1)K	2	-0.33993	6
A0A384JD22	87	K	Uncharacterized protein	BCIN_03g06990	1	7.4728e-07	155.88	QAISK(1)AIVAYYQK	3	0.43828	3
A0A384JD22	34	K	Uncharacterized protein	BCIN_03g06990	1	2.67112e-06	112.24	VNGK(1)PLNLVQPEVLR	2	0.7066	2
A0A384JD22	106	K	Uncharacterized protein	BCIN_03g06990	1	6.45039e-06	180.24	NQLK(1)QALVTYDR	3	0.056357	5
A0A384JD22	23	K	Uncharacterized protein	BCIN_03g06990	1	0.000486232	83.182	TATAVAHCK(1)AGK	3	0.43263	1
A0A384JD30	54	K	Bctom22	Bctom22	1	0.0108395	66.331	ISALK(1)DIVPASTR	2	-0.68213	2
A0A384JD35	234	K	Bcgcd1	Bcgcd1	1	0.062391	57.281	DIVEDK(1)K	2	0.031799	1
A0A384JD38	166	K	Uncharacterized protein	BCIN_03g07260	1	0.0334516	50.108	SIPDAK(1)GGNK	2	-0.32284	1
A0A384JD40	412	K	Bcgst25	Bcgst25	1	9.47001e-05	109.16	EYPWADGK(1)VFK	2	0.086341	10
A0A384JD40	397	K	Bcgst25	Bcgst25	1	9.04356e-19	252.47	EFVNEQWTWEK(1)PLVVNGK	2	1.3743	3
A0A384JD40	88	K	Bcgst25	Bcgst25	1	0.000407889	101.35	TK(1)QDYASILK	2	0.069277	3
A0A384JD40	136	K	Bcgst25	Bcgst25	1	1.73271e-21	201.15	ATAK(1)CISVIEEHLLNNTYLAGER	3	0.50937	2
A0A384JD40	46	K	Bcgst25	Bcgst25	1	1.49374e-05	130.01	GVSEDYLK(1)INK	2	0.58517	3
A0A384JD40	125	K	Bcgst25	Bcgst25	1	0.0529584	55.649	K(1)NVDDSIK	2	-1.0107	1
A0A384JD40	264	K	Bcgst25	Bcgst25	1	0.00375934	66.977	HPLESLAK(1)PTIPLDEWK	3	0.071414	2
A0A384JD40	23	K	Bcgst25	Bcgst25	1	2.77868e-17	209.66	AVAK(1)ANNIELDIVETEPAK	2	0.24993	3
A0A384JD40	240	K	Bcgst25	Bcgst25	1	7.07182e-18	261.17	AK(1)EVEEEEEEAPAAPK	3	-0.61908	4
A0A384JD40	273	K	Bcgst25	Bcgst25	1	0.000147264	135.86	PTIPLDEWK(1)R	2	0.12222	14
A0A384JD40	377	K	Bcgst25	Bcgst25	0.999809	2.02211e-21	181.88	GQEALPAFDVAPDYESYEFTK(1)LDASKPEDR	3	0.75574	4
A0A384JD40	254	K	Bcgst25	Bcgst25	1	7.05811e-16	245.4	EVEEEEEEAPAAPK(1)AK	3	-1.1682	4
A0A384JD40	382	K	Bcgst25	Bcgst25	1	0.0104769	70.389	LDASK(1)PEDR	2	0.15106	2
A0A384JD40	256	K	Bcgst25	Bcgst25	1	0.00113458	78.342	AK(1)HPLESLAK	3	0.53932	2
A0A384JD40	177	K	Bcgst25	Bcgst25	1	0.00214835	152.34	GFQFFFDK(1)K	2	-3.1805	7
A0A384JD40	132	K	Bcgst25	Bcgst25	1	0.00011657	103.44	NVDDSIK(1)ATAK	2	-0.021641	8
A0A384JD40	86	K	Bcgst25	Bcgst25	1	0.00145307	119.21	TTLLGK(1)TK	2	-0.029253	3
A0A384JD40	404	K	Bcgst25	Bcgst25	1	3.14672e-35	276.79	PLVVNGK(1)EYPWADGK	2	-1.1636	11
A0A384JD42	240	K	Uncharacterized protein	BCIN_03g07630	1	0.00322261	84.083	EDK(1)INALVR	2	0.38476	3
A0A384JD42	127	K	Uncharacterized protein	BCIN_03g07630	1	8.04273e-05	128.01	MTK(1)ATLEMLK	2	-0.27481	5
A0A384JD42	161	K	Uncharacterized protein	BCIN_03g07630	1	0.0309445	65.252	GYGK(1)VDK	2	0.2987	2
A0A384JD42	32	K	Uncharacterized protein	BCIN_03g07630	1	0.000561342	111.61	EAK(1)AAETEK	2	0.32765	1
A0A384JD42	20	K	Uncharacterized protein	BCIN_03g07630	1	4.31245e-08	111.57	SATTTPTAQQVLIPETLLK(1)K	3	-0.19262	2
A0A384JD42	107	K	Uncharacterized protein	BCIN_03g07630	1	0.00471845	119.07	K(1)ILQLLR	2	0.014845	3
A0A384JD42	59	K	Uncharacterized protein	BCIN_03g07630	1	0.000232719	102.52	YVK(1)EYRDEER	3	0.63557	2
A0A384JD42	38	K	Uncharacterized protein	BCIN_03g07630	1	0.00521766	89.355	AAETEK(1)VK	2	-0.11579	2
A0A384JD42	212	K	Uncharacterized protein	BCIN_03g07630	1	0.0120109	46.569	QAANFLWPFK(1)LSNPTGGFRPR	3	-0.94836	1
A0A384JD42	56	K	Uncharacterized protein	BCIN_03g07630	1	0.0265803	122.74	RAEK(1)YVK	2	0.72102	1
A0A384JD42	148	K	Uncharacterized protein	BCIN_03g07630	1	1.91835e-08	144.73	VVEPWIAYGYPNLK(1)TVR	3	0.99652	5
A0A384JD42	76	K	Uncharacterized protein	BCIN_03g07630	1	2.33948e-07	132.84	VAK(1)QSGSFYIPAEPK	3	3.3259	3
A0A384JD42	224	K	Uncharacterized protein	BCIN_03g07630	1	2.27988e-06	139.66	K(1)FNHYVLGGDLGNR	2	-0.58735	4
A0A384JD42	100	K	Uncharacterized protein	BCIN_03g07630	1	0.028063	61.962	GINK(1)IAPK	2	-0.096486	2
A0A384JD43	28	K	Uncharacterized protein	BCIN_03g07130	1	0.0101161	68.626	VK(1)GAQQINVR	2	-3.2165	1
A0A384JD52	350	K	Bcmkk1	Bcmkk1	1	0.00881297	62.104	VAEGVLNGLTYLHGK(1)K	3	-0.61725	1
A0A384JD52	269	K	Bcmkk1	Bcmkk1	1	8.54841e-06	132.79	IITTNPDPDVK(1)K	2	-0.20265	1
A0A384JD53	391	K	Polyadenylate-binding protein	BCIN_03g04810	1	3.30278e-08	161.87	DTPAETAEAEEK(1)K	2	0.70892	3
A0A384JD53	189	K	Polyadenylate-binding protein	BCIN_03g04810	1	9.62192e-41	274.88	VAQDESGASK(1)GYGFVHYETDEAAAQAIK	3	0.43297	3
A0A384JD53	306	K	Polyadenylate-binding protein	BCIN_03g04810	1	5.6543e-06	86.946	GFGFVNFINHEHAATAVDELNGK(1)DFK	4	-0.1757	1
A0A384JD53	217	K	Polyadenylate-binding protein	BCIN_03g04810	1	0.0111432	58.132	HVNGMLLNEK(1)K	3	-0.14107	4
A0A384JD53	309	K	Polyadenylate-binding protein	BCIN_03g04810	1	0.000648237	93.345	DFK(1)GQDLYVGR	2	1.084	2
A0A384JD53	342	K	Polyadenylate-binding protein	BCIN_03g04810	1	6.62595e-05	110.08	ASK(1)YQGVNLYVK	2	0.10835	3
A0A384JD53	227	K	Polyadenylate-binding protein	BCIN_03g04810	1	0.0032586	71.614	VFVGHHIPK(1)K	3	1.1555	2
A0A384JD53	435	K	Polyadenylate-binding protein	BCIN_03g04810	1	9.00808e-14	205.24	SK(1)GFGFVCFNNPDEATK	2	-0.46176	2
A0A384JD53	376	K	Polyadenylate-binding protein	BCIN_03g04810	1	8.14376e-08	141.86	ELFQSFGSITSAK(1)VMR	2	0.77145	3
A0A384JD53	264	K	Polyadenylate-binding protein	BCIN_03g04810	1	1.2269e-07	130.47	ELFEK(1)FGDVTSASLAR	3	0.24365	2
A0A384JD53	128	K	Polyadenylate-binding protein	BCIN_03g04810	1	1.99057e-08	174.39	ALEELNYTLIK(1)GR	2	0.27501	1
A0A384JD53	238	K	Polyadenylate-binding protein	BCIN_03g04810	1	1.03314e-06	147.39	FEEMK(1)ANFTNIYVK	2	2.9055	2
A0A384JD53	426	K	Polyadenylate-binding protein	BCIN_03g04810	1	4.01907e-15	256.57	KEGEAETEEASAPK(1)AK	3	-0.19395	2
A0A384JD53	233	K	Polyadenylate-binding protein	BCIN_03g04810	1	0.00766844	78.264	QSK(1)FEEMK	2	3.9373	2
A0A384JD53	463	K	Polyadenylate-binding protein	BCIN_03g04810	1	0.0149657	50.897	MVNNK(1)PLYVALAQR	3	-0.069494	1
A0A384JD53	218	K	Polyadenylate-binding protein	BCIN_03g04810	1	0.0172113	50.034	K(1)VFVGHHIPK	3	0.29448	1
A0A384JD53	361	K	Polyadenylate-binding protein	BCIN_03g04810	1	6.91192e-06	173.19	NLDDDIDDEK(1)LR	2	-0.91661	4
A0A384JD53	247	K	Polyadenylate-binding protein	BCIN_03g04810	1	7.74686e-09	126.02	ANFTNIYVK(1)NIPVEATEEEFR	3	1.1691	1
A0A384JD56	50	K	Glycine cleavage system H protein	Bcgcv3	1	0.000132824	91.592	YTK(1)DHEWILLSPDNK	3	3.0071	2
A0A384JD57	124	K	Uncharacterized protein	BCIN_03g06970	1	0.0131703	79.469	TGMK(1)IGR	2	-0.41572	3
A0A384JD57	60	K	Uncharacterized protein	BCIN_03g06970	1	0.0127917	69.825	VTGGMK(1)VK	2	0.22628	2
A0A384JD57	85	K	Uncharacterized protein	BCIN_03g06970	1	0.000460379	84.365	CK(1)ELGITALHVK	3	-0.83979	3
A0A384JD57	95	K	Uncharacterized protein	BCIN_03g06970	1	0.000647173	75.819	ELGITALHVK(1)IR	3	-0.39354	3
A0A384JD57	62	K	Uncharacterized protein	BCIN_03g06970	1	1.92195e-13	151.06	VK(1)ADRDESSPYAAMLAAQDVATR	3	-0.73168	2
A0A384JD57	105	K	Uncharacterized protein	BCIN_03g06970	1	5.49075e-21	239.56	ATGGNGTK(1)TPGPGAQSALR	2	-0.051269	2
A0A384JD69	104	K	Bcses1	Bcses1	1	7.79477e-15	157.68	K(1)IGTIGNLVHESVPVNNDEDHNEELR	4	0.75293	2
A0A384JD69	342	K	Bcses1	Bcses1	1	8.29417e-06	102.5	VVAIVSGALNNAAAK(1)K	2	-0.55053	2
A0A384JD69	79	K	Bcses1	Bcses1	1	0.000674731	83.137	EDATELLQK(1)K	2	3.443	3
A0A384JD69	212	K	Bcses1	Bcses1	1	1.99407e-09	149.86	EYMAK(1)TAQLEQFDEELYK	3	-2.2717	2
A0A384JD69	474	K	Bcses1	Bcses1	1	1.11757e-07	134.81	VAPVGATPAEAAEK(1)LK	2	0.71299	2
A0A384JD69	88	K	Bcses1	Bcses1	1	0.000572011	101.35	K(1)TWDDAAAEK	2	-0.60792	3
A0A384JD69	292	K	Bcses1	Bcses1	1	7.70718e-05	90.385	VHQFEK(1)IEQFVLTDPEK	3	1.6224	3
A0A384JD69	380	K	Bcses1	Bcses1	1	0.00214153	78.488	YGPK(1)TQTGIR	2	-0.88973	2
A0A384JD69	44	K	Bcses1	Bcses1	1	9.26841e-07	215.34	K(1)TQYAATQVNSK	2	0.28932	2
A0A384JD69	85	K	Bcses1	Bcses1	0.999999	0.011023	123.75	KADLTK(1)EK	2	1.6696	1
A0A384JD69	61	K	Bcses1	Bcses1	1	1.0029e-05	204.32	INETQK(1)EIGAK	2	0.51028	2
A0A384JD69	97	K	Bcses1	Bcses1	1	1.7756e-07	139.58	TWDDAAAEK(1)EVLLNK	2	2.586	5
A0A384JD69	163	K	Bcses1	Bcses1	1	0.0111537	72.968	GVK(1)VVGHR	2	0.42915	1
A0A384JD69	103	K	Bcses1	Bcses1	1	0.00484828	118.01	EVLLNK(1)K	2	-1.0398	2
A0A384JD69	19	K	Bcses1	Bcses1	1	6.76182e-06	175.48	GGNPQTIK(1)DSQR	2	0.33172	1
A0A384JD69	140	K	Bcses1	Bcses1	1	0.00164255	77.185	TWAPQGVTVEK(1)K	2	-0.50527	3
A0A384JD73	434	K	Bccat2	Bccat2	1	3.89113e-06	108.56	VQAYQGYGK(1)GLIK	2	3.0247	1
A0A384JD73	495	K	Bccat2	Bccat2	1	0.0156213	57.068	SVSDDSVAFCK(1)AISDHTVEPSK	3	-1.5555	1
A0A384JD73	397	K	Bccat2	Bccat2	1	0.000135453	91.355	SNLPDPTPLK(1)FHITK	3	0.95758	2
A0A384JD73	296	K	Bccat2	Bccat2	1	0.00237669	75.387	ANPSNAK(1)ILK	2	-2.2383	1
A0A384JD73	539	K	Bccat2	Bccat2	1	0.054034	60.788	HLFGLK(1)K	2	0.25304	1
A0A384JD73	78	K	Bccat2	Bccat2	1	1.63159e-05	93.776	YLK(1)SVHPLLTSSELQNTTK	3	0.42377	1
A0A384JD73	176	K	Bccat2	Bccat2	1	0.0188609	64.104	AAAISTAVLEFK(1)K	2	2.3915	2
A0A384JD74	27	K	Bcrpl25	Bcrpl25	1	9.4539e-05	113.93	ATLK(1)GVHSHK	3	-1.681	1
A0A384JD74	131	K	Bcrpl25	Bcrpl25	1	5.75067e-06	145	INTLIRPDGSK(1)K	2	-2.0519	9
A0A384JD74	85	K	Bcrpl25	Bcrpl25	1	4.44291e-09	184.98	VIIHPLNTESAMK(1)K	3	-0.019552	7
A0A384JD74	120	K	Bcrpl25	Bcrpl25	1	2.28469e-11	166.86	LYDIDTVK(1)INTLIRPDGSK	3	0.01628	8
A0A384JD74	47	K	Bcrpl25	Bcrpl25	1	0.00251143	82.417	RPK(1)TLQLSR	3	-0.27652	2
A0A384JD74	107	K	Bcrpl25	Bcrpl25	1	0.00137597	121.05	AQIK(1)EALK	2	0.82817	6
A0A384JD74	112	K	Bcrpl25	Bcrpl25	1	0.000605834	119.53	K(1)LYDIDTVK	2	-0.11186	6
A0A384JD74	103	K	Bcrpl25	Bcrpl25	1	0.0034912	117.62	ANK(1)AQIK	2	0.20097	2
A0A384JD74	72	K	Bcrpl25	Bcrpl25	1	6.12503e-08	124.69	LDEHK(1)VIIHPLNTESAMK	4	-0.63706	4
A0A384JD74	23	K	Bcrpl25	Bcrpl25	1	0.000368312	154.84	ANAAAK(1)ATLK	2	-0.13671	3
A0A384JD77	124	K	Uncharacterized protein	BCIN_03g07110	1	0.00898084	68.657	HVAGK(1)VLGFFY	2	-0.051019	13
A0A384JD77	32	K	Uncharacterized protein	BCIN_03g07110	1	0.00132224	122.33	PSSK(1)VIVK	2	0.021958	3
A0A384JD77	3	K	Uncharacterized protein	BCIN_03g07110	1	3.06387e-09	143.99	VK(1)TSVLNDALNAINNAEK	3	0.57064	5
A0A384JD77	36	K	Uncharacterized protein	BCIN_03g07110	1	8.36095e-06	133.81	VIVK(1)FLGVMQK	2	-0.63203	5
A0A384JD77	92	K	Uncharacterized protein	BCIN_03g07110	1	0.00089485	142.43	WVVK(1)LLPSR	2	-0.04731	7
A0A384JD77	60	K	Uncharacterized protein	BCIN_03g07110	1	6.37345e-05	117.25	SGK(1)VVVQLNGR	2	0.61279	3
A0A384JD77	88	K	Uncharacterized protein	BCIN_03g07110	1	5.36619e-05	131.83	IEDFEK(1)WVVK	2	0.085366	11
A0A384JD77	43	K	Uncharacterized protein	BCIN_03g07110	1	3.37653e-09	129.43	FLGVMQK(1)HGYIGEFEEVDDHR	4	0.28855	6
A0A384JD77	19	K	Uncharacterized protein	BCIN_03g07110	1	3.11449e-23	252.83	TSVLNDALNAINNAEK(1)AGK	2	1.0908	4
A0A384JD77	82	K	Uncharacterized protein	BCIN_03g07110	1	0.000107283	136.02	YNVK(1)IEDFEK	2	-0.29107	6
A0A384JD95	315	K	Uncharacterized protein	BCIN_03g06730	1	0.00431743	93.429	YK(1)LTFGGR	2	0.59768	1
A0A384JD95	385	K	Uncharacterized protein	BCIN_03g06730	1	2.37904e-05	109.15	SVDIAFDEK(1)HPLR	3	-0.61732	1
A0A384JD95	211	K	Uncharacterized protein	BCIN_03g06730	1	0.0293867	50.04	SCTPVAVK(1)ATAGLR	2	1.724	1
A0A384JD96	1238	K	TIP120 domain-containing protein	BCIN_03g07250	1	0.010948	58.32	IIAGLK(1)DEHDIR	3	2.7255	1
A0A384JD96	1198	K	TIP120 domain-containing protein	BCIN_03g07250	1	0.000156378	117.2	HK(1)VDDGLEVR	2	-0.64463	1
A0A384JD98	131	K	Ribosomal_L7Ae domain-containing protein	BCIN_03g06530	0.859467	0.0139774	60.255	EDVSK(0.859)K(0.141)PYAVK	3	-0.12304	2
A0A384JD98	33	K	Ribosomal_L7Ae domain-containing protein	BCIN_03g06530	1	0.00811856	100.39	NPLIEK(1)R	2	0.56448	7
A0A384JD98	217	K	Ribosomal_L7Ae domain-containing protein	BCIN_03g06530	0.85181	0.0196739	51.727	SEDK(0.148)SEMSK(0.852)LVQAIK	3	-0.11938	1
A0A384JD98	121	K	Ribosomal_L7Ae domain-containing protein	BCIN_03g06530	1	0.000615442	138.08	EATAIK(1)EGK	2	0.022059	3
A0A384JD98	212	K	Ribosomal_L7Ae domain-containing protein	BCIN_03g06530	1	0.000581347	110.38	SEDK(1)SEMSK	2	-0.31213	1
A0A384JD98	18	K	Ribosomal_L7Ae domain-containing protein	BCIN_03g06530	1	0.000262866	91.076	AAPAPFPQSK(1)AGAGK	2	0.12871	4
A0A384JD98	106	K	Ribosomal_L7Ae domain-containing protein	BCIN_03g06530	1	0.000462187	107.21	YRPETK(1)PEK	3	0.014561	2
A0A384JD98	96	K	Ribosomal_L7Ae domain-containing protein	BCIN_03g06530	1	2.09329e-06	208.17	NTAAQALK(1)LLNK	2	-0.34768	4
A0A384JD98	55	K	Ribosomal_L7Ae domain-containing protein	BCIN_03g06530	1	0.000528441	113.62	MVK(1)WPEYVR	2	-0.48741	7
A0A384JD98	27	K	Ribosomal_L7Ae domain-containing protein	BCIN_03g06530	1	0.0030561	85.355	AAK(1)NPLIEK	2	0.53971	3
A0A384JD98	197	K	Ribosomal_L7Ae domain-containing protein	BCIN_03g06530	1	8.94502e-06	137.62	K(1)TAAVLALTEVR	2	0.25084	3
A0A384JD98	74	K	Ribosomal_L7Ae domain-containing protein	BCIN_03g06530	1	1.04405e-06	105.28	LK(1)VPPAIAQFQHVLDR	3	0.16513	1
A0A384JD98	252	K	Ribosomal_L7Ae domain-containing protein	BCIN_03g06530	1	0.0114029	76.17	K(1)ALESAIK	2	0.27558	2
A0A384JD98	259	K	Ribosomal_L7Ae domain-containing protein	BCIN_03g06530	1	0.00938816	82.671	ALESAIK(1)I	2	-0.51441	3
A0A384JD98	185	K	Ribosomal_L7Ae domain-containing protein	BCIN_03g06530	1	0.048777	56.404	MGVPYAIIK(1)GK	2	-0.55989	1
A0A384JD98	115	K	Ribosomal_L7Ae domain-containing protein	BCIN_03g06530	1	0.000623694	107.79	LLK(1)EATAIK	2	0.2801	3
A0A384JD98	176	K	Ribosomal_L7Ae domain-containing protein	BCIN_03g06530	1	0.00176314	90.149	K(1)MGVPYAIIK	2	0.058689	4
A0A384JD98	137	K	Ribosomal_L7Ae domain-containing protein	BCIN_03g06530	0.999894	6.35843e-17	191.78	KPYAVK(1)YGLNHVVGLIEAK	3	0.45419	4
A0A384JD98	8	K	Ribosomal_L7Ae domain-containing protein	BCIN_03g06530	1	0.0384079	53.448	K(1)AAPAPFPQSK	2	-0.37837	1
A0A384JD98	196	K	Ribosomal_L7Ae domain-containing protein	BCIN_03g06530	1	0.00419124	99.442	LGTVVHK(1)K	2	-0.31137	1
A0A384JD98	223	K	Ribosomal_L7Ae domain-containing protein	BCIN_03g06530	1	8.0944e-08	142.45	LVQAIK(1)EGHDESATR	3	0.070731	5
A0A384JD98	242	K	Ribosomal_L7Ae domain-containing protein	BCIN_03g06530	1	6.6071e-06	120.86	HWGGGIMGAK(1)ANAR	3	-0.40636	7
A0A384JD98	150	K	Ribosomal_L7Ae domain-containing protein	BCIN_03g06530	1	8.91052e-07	138.21	YGLNHVVGLIEAK(1)K	2	0.91935	5
A0A384JDA3	1139	K	MIF4G domain-containing protein	BCIN_03g06810	1	4.06548e-11	141.86	TEEAVMLSDEYYIAAAAK(1)R	3	0.011084	2
A0A384JDA3	625	K	MIF4G domain-containing protein	BCIN_03g06810	1	0.000216095	108.7	LAAEK(1)AEADK	2	-0.85741	1
A0A384JDA3	1248	K	MIF4G domain-containing protein	BCIN_03g06810	1	0.0217217	54.44	EANK(1)GPQTLDEVR	2	-0.14854	1
A0A384JDA3	630	K	MIF4G domain-containing protein	BCIN_03g06810	1	1.6325e-08	186.69	AEADK(1)ANAAENDR	2	-0.28031	1
A0A384JDA3	1078	K	MIF4G domain-containing protein	BCIN_03g06810	0.999329	0.000877894	77.08	MLETMSPDIK(0.001)DESILDK(0.999)NK	3	-1.649	1
A0A384JDA3	1244	K	MIF4G domain-containing protein	BCIN_03g06810	1	0.034519	53.089	GWASK(1)EANK	2	-0.10989	1
A0A384JDA3	715	K	MIF4G domain-containing protein	BCIN_03g06810	1	0.0698349	54.157	SLAAEK(1)R	2	-1.9892	1
A0A384JDA3	1201	K	MIF4G domain-containing protein	BCIN_03g06810	1	1.19315e-05	127.78	TIGLNLDSTEK(1)GR	2	0.12738	2
A0A384JDA3	1010	K	MIF4G domain-containing protein	BCIN_03g06810	1	0.0214443	66.27	MTPEK(1)FDK	2	-0.51136	2
A0A384JDA3	532	K	MIF4G domain-containing protein	BCIN_03g06810	1	1.49028e-05	143.22	VDEAK(1)NEEAAK	2	-0.24364	1
A0A384JDA4	100	K	DNA-directed RNA polymerase subunit beta	Bcrpa135	1	2.70403e-05	105.14	EVFVEK(1)SMLPASNK	2	3.444	1
A0A384JDB3	50	K	Uncharacterized protein	BCIN_03g07820	1	0.00158008	75.739	LK(1)EFPSTSLYR	2	0.81942	2
A0A384JDB3	87	K	Uncharacterized protein	BCIN_03g07820	1	9.78314e-09	132.51	IVQSVVPAGYEEWAVK(1)AK	3	0.85286	3
A0A384JDB3	89	K	Uncharacterized protein	BCIN_03g07820	1	0.00402465	57.051	AK(1)ETLAAHPEVFTTPEGGIHFDQGR	4	-0.80724	1
A0A384JDB9	265	K	Adenylyl cyclase-associated protein	Bcsrv2	1	0.0240709	42.958	DVDEK(1)APAPPAPHPK	3	0.095762	1
A0A384JDB9	19	K	Adenylyl cyclase-associated protein	Bcsrv2	1	0.0263082	50.404	SQQPEAVNNMHNLTTLIK(1)R	3	1.4066	1
A0A384JDC5	117	K	Bchrt1	Bchrt1	1	0.0604494	63.816	DWEFQK(1)YGR	2	-3.7012	1
A0A384JDE2	380	K	Uncharacterized protein	BCIN_03g05600	1	5.41581e-07	107.98	VPTLLISPWVGK(1)GVVEK	3	0.60054	1
A0A384JDE5	69	K	Bcbrn2	Bcbrn2	1	0.00103379	93.096	GFAIK(1)ADVSK	2	1.8227	2
A0A384JDE5	74	K	Bcbrn2	Bcbrn2	1	0.00168507	84.507	ADVSK(1)VPEVR	2	0.84204	2
A0A384JDE5	64	K	Bcbrn2	Bcbrn2	1	1.7188e-06	149.41	EIEELGSK(1)GFAIK	2	1.6265	2
A0A384JDE5	178	K	Bcbrn2	Bcbrn2	1	0.0468799	49.715	SFAK(1)DCGK	2	-0.59199	1
A0A384JDE5	9	K	Bcbrn2	Bcbrn2	1	0.00767376	56.29	SASSAPFK(1)TLEGK	2	-0.031311	1
A0A384JDE5	86	K	Bcbrn2	Bcbrn2	1	0.000131518	100.88	LFEEAK(1)AHFGK	3	-0.27751	2
A0A384JDE5	14	K	Bcbrn2	Bcbrn2	1	1.24737e-05	120.92	TLEGK(1)VALVTGSGR	2	-0.43953	3
A0A384JDE8	682	K	NAD-specific glutamate dehydrogenase	Bcgdh2	1	0.0014106	90.15	SFFTGK(1)SPK	2	-0.39583	2
A0A384JDE8	718	K	NAD-specific glutamate dehydrogenase	Bcgdh2	0.999949	0.0179404	57.149	KLELDPSK(1)VR	3	0.74608	1
A0A384JDE8	501	K	NAD-specific glutamate dehydrogenase	Bcgdh2	1	2.69824e-13	197.15	IFNNSLLK(1)TNFYTPTK	2	1.6946	1
A0A384JDE8	70	K	NAD-specific glutamate dehydrogenase	Bcgdh2	1	0.00151179	117.81	TDQMDK(1)VR	2	-0.60553	1
A0A384JDE8	842	K	NAD-specific glutamate dehydrogenase	Bcgdh2	1	2.08634e-05	111.83	PAAVDLSSVNK(1)LIK	2	2.1288	1
A0A384JDE8	473	K	NAD-specific glutamate dehydrogenase	Bcgdh2	1	0.0283438	61.78	ELK(1)ELISR	2	-0.093769	1
A0A384JDF4	382	K	Uncharacterized protein	BCIN_03g08190	1	0.00372843	80.219	IK(1)VMPAEGR	2	-3.2778	1
A0A384JDG5	84	K	Elongation factor Tu	Bctuf1	1	6.38227e-08	132.62	QAEK(1)GMASFLDYGAIDK	2	-3.501	2
A0A384JDG5	286	K	Elongation factor Tu	Bctuf1	1	0.000203875	118.77	K(1)DSEVEIVGK	2	-2.4296	1
A0A384JDG5	97	K	Elongation factor Tu	Bctuf1	1	8.74723e-08	125.73	GMASFLDYGAIDK(1)APEER	3	0.60237	3
A0A384JDG5	175	K	Elongation factor Tu	Bctuf1	1	5.52669e-05	103.46	QVGVQK(1)IVVFVNK	2	0.3334	1
A0A384JDG5	295	K	Elongation factor Tu	Bctuf1	1	0.000444144	82.464	DSEVEIVGK(1)GDQIIK	3	1.8994	2
A0A384JDG5	311	K	Elongation factor Tu	Bctuf1	1	0.00214835	152.34	VTDIETFK(1)K	2	-0.77793	3
A0A384JDG5	79	K	Elongation factor Tu	Bctuf1	1	0.000242968	140.78	TTLTAAITK(1)R	2	-0.26191	3
A0A384JDG5	301	K	Elongation factor Tu	Bctuf1	1	0.0112149	72.928	GDQIIK(1)TK	2	-1.4847	1
A0A384JDG9	390	K	Uncharacterized protein	BCIN_03g08260	1	0.0257651	59.421	GK(1)LNIGEVNCEAESR	2	-2.2836	1
A0A384JDH5	25	K	Bchem3	Bchem3	1	2.33948e-07	132.84	SVLDPTTSTQEK(1)SSK	2	-0.68644	1
A0A384JDH5	158	K	Bchem3	Bchem3	1	0.0103161	67.118	DALIMK(1)AGSNYK	2	-0.52775	1
A0A384JDH5	28	K	Bchem3	Bchem3	1	0.0206405	63.076	SSK(1)DTAPLR	2	0.35656	1
A0A384JDH5	94	K	Bchem3	Bchem3	1	7.05644e-05	76.118	LETMGDK(1)NQVTALHDFGAK	3	-1.921	1
A0A384JDH5	7	K	Bchem3	Bchem3	1	4.2637e-05	105.99	ATHEQK(1)ESTSSR	2	-2.4965	1
A0A384JDH5	76	K	Bchem3	Bchem3	1	0.00138682	72.433	AALEK(1)AHPHLNFEITK	4	-0.22884	1
A0A384JDH8	35	K	Bccnb1	Bccnb1	1	2.12861e-05	152.4	LDK(1)DNSGTIER	2	-1.919	2
A0A384JDI7	119	K	Bcnap1	Bcnap1	1	0.000112766	104.43	YFAK(1)FTPLYQK	2	-0.50731	3
A0A384JDI7	92	K	Bcnap1	Bcnap1	1	0.00395132	78.516	VAGLK(1)GVQK	2	0.68254	2
A0A384JDI7	231	K	Bcnap1	Bcnap1	1	3.62877e-39	261.46	TITK(1)TYFYQNESGYGGDFIYDHAEGDK	3	-1.1272	2
A0A384JDI7	159	K	Bcnap1	Bcnap1	1	1.08023e-26	228.6	SGEEDDEEHDAEQAEK(1)VDESAEK	3	-0.33127	1
A0A384JDI7	329	K	Bcnap1	Bcnap1	1	1.12295e-08	165.86	LELDYQLGEDIK(1)EK	2	2.2278	3
A0A384JDI7	129	K	Bcnap1	Bcnap1	1	1.95986e-05	110.04	AK(1)IVNGEVEPTEEEIK	2	-1.6706	1
A0A384JDI7	258	K	Bcnap1	Bcnap1	1	0.00352992	117.18	INWK(1)EGK	2	3.7141	2
A0A384JDJ8	427	K	D-3-phosphoglycerate dehydrogenase	BCIN_03g06180	1	0.00836837	53.958	VNEILGDHNVDK(1)QITDNK	3	-0.089624	1
A0A384JDJ8	59	K	D-3-phosphoglycerate dehydrogenase	BCIN_03g06180	0.999996	0.000764161	85.813	QLKPFDK(1)ENIK	3	-0.48743	2
A0A384JDJ8	280	K	D-3-phosphoglycerate dehydrogenase	BCIN_03g06180	1	1.1069e-08	155.92	AQFDQMK(1)EGSYLINASR	3	-0.1645	3
A0A384JDJ8	273	K	D-3-phosphoglycerate dehydrogenase	BCIN_03g06180	1	0.000227705	87.719	NLIGK(1)AQFDQMK	2	-0.73863	2
A0A384JDJ8	100	K	D-3-phosphoglycerate dehydrogenase	BCIN_03g06180	1	0.000475596	90.689	SSLPEAELIEK(1)IR	2	2.9248	2
A0A384JDK9	32	K	Bcccg1	Bcccg1	1	7.61555e-06	130.2	QVAK(1)DGDASLSTR	2	-0.79143	2
A0A384JDK9	50	K	Bcccg1	Bcccg1	1	0.000913273	88.338	ASAGIDAVK(1)DK	2	-1.149	3
A0A384JDP2	274	K	Septin-type G domain-containing protein	BCIN_03g09000	1	1.13208e-05	88.976	EIMDK(1)VPFAVVGANSEITNSEGR	3	-0.21715	1
A0A384JDP2	237	K	Septin-type G domain-containing protein	BCIN_03g09000	1	2.05433e-10	190.41	ADTLTDEEIAAFK(1)SR	3	-0.19387	3
A0A384JDP2	440	K	Septin-type G domain-containing protein	BCIN_03g09000	1	0.0171741	53.448	VESGRPIEK(1)EGK	3	-0.086102	1
A0A384JDP2	53	K	Septin-type G domain-containing protein	BCIN_03g09000	1	2.05122e-12	188.9	K(1)LTGYVGFANLPNQWHR	3	0.63273	2
A0A384JDP2	298	K	Septin-type G domain-containing protein	BCIN_03g09000	1	3.41222e-05	89.859	K(1)YPWGTIEVDNEEHCDFVK	3	-0.80467	2
A0A384JDP2	47	K	Septin-type G domain-containing protein	BCIN_03g09000	1	0.0441149	47.27	IAAQQASDMK(1)NIVR	2	-2.041	1
A0A384JDP2	176	K	Septin-type G domain-containing protein	BCIN_03g09000	1	2.36655e-08	161.48	FDAYLDAENK(1)VNR	2	0.58083	1
A0A384JDP2	345	K	Septin-type G domain-containing protein	BCIN_03g09000	1	8.91825e-05	95.5	SEK(1)LTAMGVTQDPNVFK	2	-2.6831	1
A0A384JDP2	401	K	Septin-type G domain-containing protein	BCIN_03g09000	1	1.70851e-05	146.36	LK(1)QSEEELYAR	2	1.1121	1
A0A384JDP2	392	K	Septin-type G domain-containing protein	BCIN_03g09000	1	0.0270122	70.942	MVFQQK(1)VAEK	2	-1.7842	1
A0A384JDP2	215	K	Septin-type G domain-containing protein	BCIN_03g09000	1	0.000132512	97.463	LHTK(1)VNLIPVIAK	3	-0.099832	2
A0A384JDP6	274	K	Bclhp1	Bclhp1	1	0.0517674	44.847	FLALDPK(1)PQWK	2	-1.7557	1
A0A384JDP6	286	K	Bclhp1	Bclhp1	1	0.00504181	90.15	HVLEIK(1)SK	2	0.18234	2
A0A384JDP6	179	K	Bclhp1	Bclhp1	1	1.77623e-08	181.76	QSK(1)YLVVEGEEGK	2	-0.80872	1
A0A384JDP6	66	K	Bclhp1	Bclhp1	1	1.97656e-05	126.56	EENVEAANGDVK(1)K	2	0.18677	1
A0A384JDP6	329	K	Bclhp1	Bclhp1	1	0.0494363	62.717	GENFVK(1)K	2	2.6876	1
A0A384JDP6	425	K	Bclhp1	Bclhp1	1	6.08937e-15	214.81	TETSATETAAAPPTNDK(1)K	2	-0.58562	1
A0A384JDP6	288	K	Bclhp1	Bclhp1	1	0.0005434	136.96	SK(1)TQYMEEK	2	-2.2873	1
A0A384JDR3	2337	K	Bcutp20	Bcutp20	1	0.0161613	66.299	FPEK(1)LFSSK	2	-3.9	1
A0A384JDR5	159	K	Bcscd1	Bcscd1	1	2.02213e-10	190.86	WNEGDGENDFLK(1)VFK	2	-3.0241	3
A0A384JDR5	162	K	Bcscd1	Bcscd1	1	0.0701464	43.808	VFK(1)GSYK	2	-1.2925	1
A0A384JDR5	89	K	Bcscd1	Bcscd1	1	2.88574e-07	125.5	WEK(1)ISDDYVIGHHQLR	4	-0.99615	2
A0A384JDR5	138	K	Bcscd1	Bcscd1	0.999989	2.47918e-06	106.32	VNGVWK(1)FAGLKPLVR	3	-0.1697	1
A0A384JDR5	132	K	Bcscd1	Bcscd1	1	0.052192	61.561	K(1)VNGVWK	2	1.0947	1
A0A384JDR5	114	K	Bcscd1	Bcscd1	1	0.00778594	77.732	AADLK(1)EIK	2	0.011654	1
A0A384JDR5	143	K	Bcscd1	Bcscd1	1	0.0040098	80.219	FAGLK(1)PLVR	2	-0.31629	2
A0A384JDU7	90	K	40S ribosomal protein S12	Bcrps12	1	0.00026529	79.652	LVVALCSEHK(1)IPLIK	3	-0.16062	2
A0A384JDU7	95	K	40S ribosomal protein S12	Bcrps12	1	8.96096e-05	150.1	IPLIK(1)VPDGK	2	-0.10869	6
A0A384JDU7	40	K	40S ribosomal protein S12	Bcrps12	1	1.04052e-08	171.21	GVLK(1)LALMHDGLAR	2	0.050423	8
A0A384JDU7	36	K	40S ribosomal protein S12	Bcrps12	1	5.02555e-06	124.07	GQMSVIDALK(1)GVLK	2	-0.36715	5
A0A384JDU7	57	K	40S ribosomal protein S12	Bcrps12	1	0.0088545	74.464	EASK(1)ALDR	2	-0.15396	1
A0A384JDU7	129	K	40S ribosomal protein S12	Bcrps12	1	1.57841e-13	177.44	VVNCSCVVVK(1)DWGEESQER	3	-0.25483	3
A0A384JDU7	80	K	40S ribosomal protein S12	Bcrps12	1	0.000650879	81.625	K(1)LVVALCSEHK	3	-0.3857	2
A0A384JDU7	79	K	40S ribosomal protein S12	Bcrps12	1	6.20571e-08	123	QAHMCVLNEACEEEAYK(1)K	3	-0.85404	3
A0A384JDU7	119	K	40S ribosomal protein S12	Bcrps12	1	1.06343e-05	132.69	K(1)VVNCSCVVVK	2	0.13719	2
A0A384JDU7	100	K	40S ribosomal protein S12	Bcrps12	1	3.43713e-10	158.92	VPDGK(1)QLGEWAGLCVLDR	3	-0.50745	6
A0A384JDX5	47	K	Uncharacterized protein	BCIN_03g08370	1	0.00324027	83.948	VWDSINK(1)GR	2	-1.0702	3
A0A384JDY5	219	K	Bcpro2	Bcpro2	1	0.0275567	60.682	YIK(1)ENTK	2	0.83313	1
A0A384JDY5	83	K	Bcpro2	Bcpro2	1	0.044804	51.066	GK(1)YEDMLK	2	-1.3028	1
A0A384JDY8	403	K	Replication protein A subunit	Bcrfa1	1	0.0190568	81.017	LK(1)GWYDSQGR	2	-3.2629	1
A0A384JDZ7	63	K	Oxidored_q6 domain-containing protein	BCIN_04g00320	1	0.00325579	98.233	LSVTGK(1)ER	2	0.8813	2
A0A384JDZ7	76	K	Oxidored_q6 domain-containing protein	BCIN_04g00320	1	0.00156713	84.479	EVLLPSQEGK(1)K	2	0.33701	3
A0A384JE08	8	K	Uncharacterized protein	BCIN_04g00560	1	0.00145702	82.663	ASQSVAK(1)VAQAANR	2	-0.21094	1
A0A384JE08	21	K	Uncharacterized protein	BCIN_04g00560	1	0.0494433	62.714	VIPVHK(1)K	2	-0.21202	1
A0A384JE08	136	K	Uncharacterized protein	BCIN_04g00560	1	0.000555685	95.094	VGEEGK(1)EGLAK	2	-1.8144	1
A0A384JE08	177	K	Uncharacterized protein	BCIN_04g00560	1	1.40281e-05	93.804	VDGSK(1)YHLTEENAYPEEYPCR	3	-0.80236	2
A0A384JE08	117	K	Uncharacterized protein	BCIN_04g00560	1	0.0201843	65.232	K(1)ELVGESGVK	2	0.069167	2
A0A384JE08	171	K	Uncharacterized protein	BCIN_04g00560	1	0.0280541	57.794	GGLPPLPASVSPSK(1)R	2	-0.071858	1
[truncated: 4,807 more rows]

## Sheet: Supplementary Table 3
Supplementary Table 3. Khib sites identified in EXP.3
Protein accession	Position	Amino acid	Protein description	Gene name	Localization probability	PEP	Score	Modified sequence	Charge	Mass error [ppm]	MS/MS Count
A0A384J3T6	130	K	Bcboa1	Bcboa1	1	0.0357227	51.276	AVAVK(1)ELAK	2	1.3254	1
A0A384J3T6	232	K	Bcboa1	Bcboa1	1	1.08158e-18	217.01	ITGEK(1)WTITDEPSK	2	1.0505	1
A0A384J3T6	114	K	Bcboa1	Bcboa1	1	1.95173e-07	117.18	FVPSEYGSAYEEK(1)HALAR	3	-1.7905	2
A0A384J3W8	1099	K	Uncharacterized protein	BCIN_01g00280	1	0.0598946	45.952	VLSK(1)QLR	2	-0.08129	1
A0A384J3X0	261	K	Bcalg5	Bcalg5	1	0.00171212	78.903	AWLVGSEAVVK(1)R	2	-2.1934	1
A0A384J3X2	74	K	Profilin	Bcpfy1	1	3.58068e-05	108.56	YVLTK(1)VEDDNK	2	-0.64689	6
A0A384J3X2	67	K	Profilin	Bcpfy1	1	1.77551e-05	100.23	TDSLYANGLHIAK(1)DR	2	0.41288	3
A0A384J3X2	88	K	Profilin	Bcpfy1	1	0.00396961	76.345	GK(1)DGLVIGK	2	0.47295	4
A0A384J3X2	80	K	Profilin	Bcpfy1	1	1.20289e-06	146.16	VEDDNK(1)MLYAR	2	0.85738	11
A0A384J3X2	54	K	Profilin	Bcpfy1	1	8.1781e-17	179.46	NGLDGK(1)TDSLYANGLHIAK	3	-2.856	3
A0A384J3X8	1169	K	Bcfas2	Bcfas2	1	3.34595e-06	118.24	LVAGQIPTGWDAK(1)K	2	-0.28749	2
A0A384J3X8	1818	K	Bcfas2	Bcfas2	1	1.67552e-18	170.65	EIEITNNEK(1)GAPIVSLHGDAATAAK	3	0.35491	2
A0A384J3X8	165	K	Bcfas2	Bcfas2	1	0.000227276	92.039	KPLLEIPLTK(1)AIK	3	1.589	1
A0A384J3X8	1714	K	Bcfas2	Bcfas2	1	3.69272e-06	120.53	TSALTYAPNFAK(1)K	2	1.4666	3
A0A384J3X8	617	K	Bcfas2	Bcfas2	1	1.82211e-05	110.39	VETIPFLHLK(1)R	2	-1.1868	4
A0A384J3X8	535	K	Bcfas2	Bcfas2	1	0.00174168	93.096	TK(1)VQNDLSR	2	-0.14804	1
A0A384J3X8	932	K	Bcfas2	Bcfas2	1	1.6996e-11	196.7	QAVTK(1)ETAIENK	2	-0.19782	2
A0A384J3X8	72	K	Bcfas2	Bcfas2	1	1.04527e-05	115.57	YEAYDAAK(1)SIQR	2	0.18818	2
A0A384J3X8	1150	K	Bcfas2	Bcfas2	1	1.50164e-05	121.9	GATLLIPK(1)ALR	2	-0.18759	2
A0A384J3X8	526	K	Bcfas2	Bcfas2	1	0.000398365	88.78	EMADGGK(1)ISEYGNR	2	-2.118	1
A0A384J3X8	939	K	Bcfas2	Bcfas2	1	0.000737241	71.376	ETAIENK(1)IVNGEDSEALYK	3	-0.69792	1
A0A384J3X8	780	K	Bcfas2	Bcfas2	1	0.000637791	101.9	LLGCIK(1)TQK	2	-0.30022	1
A0A384J3X8	1624	K	Bcfas2	Bcfas2	1	2.18524e-12	131.67	AFSVTSFGFGQK(1)GAQAIGIHPK	3	1.0259	2
A0A384J3X8	972	K	Bcfas2	Bcfas2	1	3.00282e-05	119.74	YDFPQLPDWK(1)K	2	0.19571	2
A0A384J3X8	1068	K	Bcfas2	Bcfas2	1	0.00221404	64.104	YEK(1)YILEHSGIR	3	0.027558	1
A0A384J3X8	1336	K	Bcfas2	Bcfas2	1	0.0246401	66.692	TPK(1)EMSR	2	1.615	1
A0A384J3X8	951	K	Bcfas2	Bcfas2	1	1.51932e-09	156.52	IVNGEDSEALYK(1)K	2	0.51308	3
A0A384J3X8	64	K	Bcfas2	Bcfas2	1	1.122e-07	129.37	TLASK(1)YEAYDAAK	2	0.99477	3
A0A384J3X8	760	K	Bcfas2	Bcfas2	1	6.37264e-19	227.92	EIDSIDSK(1)SELAHR	2	4.366	5
A0A384J3X8	1802	K	Bcfas2	Bcfas2	1	3.3421e-06	110.92	SLGVAGK(1)GAGAPLK	2	0.19359	3
A0A384J3X8	1768	K	Bcfas2	Bcfas2	1	1.32876e-05	123.01	NFTEK(1)EVAYCK	2	0.42401	2
A0A384J3X8	332	K	Bcfas2	Bcfas2	1	0.0152285	64.534	ALFK(1)QQLELFAR	2	0.73637	1
A0A384J3X8	555	K	Bcfas2	Bcfas2	1	9.59693e-05	120.32	LSK(1)ASQLQIK	2	2.0514	1
A0A384J3X8	168	K	Bcfas2	Bcfas2	1	0.0493519	43.308	AIK(1)DLVGGK	2	-0.98104	1
A0A384J3X8	58	K	Bcfas2	Bcfas2	1	1.24814e-10	154.69	IVEIGPADTLGTMAK(1)R	2	0.84999	1
A0A384J3X8	153	K	Bcfas2	Bcfas2	1	0.00835182	73.26	SLIAQK(1)LK	2	-0.21095	3
A0A384J3X8	231	K	Bcfas2	Bcfas2	1	0.00283693	70.802	LISSK(1)MPGGFNITAAR	2	0.47399	1
A0A384J3X8	1489	K	Bcfas2	Bcfas2	1	4.14637e-06	119.39	EVLNSLGNSFWK(1)K	2	1.8563	1
[truncated: 6,649 more rows]

## Sheet: Supplementary Table 4
Supplementary Table 4. Total sites of Khib identified in B.cinerea hyphae
[truncated: 5,399 more rows]

[truncated: 7 more sheets: Supplementary Table 5, Supplementary Table 6, Supplementary Table 7, Supplementary Table 8, Supplementary Table 9, Supplementary Table 10, Supplementary Table 11]
